# Supplementary material for: Characterization of a dominant mutation for the liguleless trait: Aegilops tauschii liguleless (Lgt)
Source: BMC Plant Biol. 2019 Feb 15;19(Suppl 1):55. doi: 10.1186/s12870-019-1635-z (PMC6393956; doi:10.1186/s12870-019-1635-z)
Supplement: Supplementary file 1 — Table S4. Primers for sequencing the regions, containing DArTseq-derived SNPs. (XLSX 343 kb) [file 12870_2019_1635_MOESM1_ESM.xlsx]

## Sheet: Sheet1
CloneID	AlleleSequenceREF	TrimmedSequence	Chrom_Wheat_ChineseSpring04	ChromPos_Wheat_ChineseSpring04	Chrom_Aegilops_v01	ChromPos_Aegilops_v01		CloneID:	Unique identifier of the sequence tag
5325164|F|0-9:C>G-9:C>G	TGCAGCTGGCCTTCGATTTCTTGGAGCTTGGCTGCCAGGTGCCGCCAGGTCTTGATATGCTTGAGCCGC	TGCAGCTGGCCTTCGATTTCTTGGAGCTTGGCTGCCAGGTGCCGCCAGGTCTTGATATGCTTGAGCCGC	chr1A	9339448		0		AlleleSequence:	The sequence of the tag which is present in samples with genotype score "1"
1697465|F|0-60:C>A-60:C>A	TGCAGGCGGCAGTATAAAAAAGACCGTGCAGCAGGCAACATTGTGTAGGTTACAGCATCACAAGGTGTA	TGCAGGCGGCAGTATAAAAAAGACCGTGCAGCAGGCAACATTGTGTAGGTTACAGCATCACAAGGTGTA	chr1A	13956644		0		Chrom_Wheat_ChineseSpring04:	Contig(s) with the best alignment of marker / tag to an existing model genome
1127406|F|0-5:T>C-5:T>C	TGCAGTGATTGCCCCGCCCTGGCCGTTGCCCTCTTCGGCCGTTTGTCCCGAGGCGCCGAGATCGGAAGA	TGCAGTGATTGCCCCGCCCTGGCCGTTGCCCTCTTCGGCCGTTTGTCCCGAGGCGCCG	chr1A	14373398		0		ChromPos_Wheat_ChineseSpring04:	Position(s) on contig(s) with the best alignment of marker / tag to an existing model genome
3952470|F|0-6:T>C-6:T>C	TGCAGATTGGCACACCATCGGCTGATGGGATCGAGAGCGTGATGTTCACGTACCGATTCATGGAGGACC	TGCAGATTGGCACACCATCGGCTGATGGGATCGAGAGCGTGATGTTCACGTACCGATTCATGGAGGACC	chr1A	16656130	ENA|AOCO010145140|AOCO010145140.1_contig145140	5663		AlnCnt_Wheat_ChineseSpring04:	Total count of aligning markers / tags with selection criteria described below
12766906|F|0-26:C>T-26:C>T	TGCAGCAAAGCCGGAGCTCTCGCGCGCCCGAGATCGGAAGAGCGGTTCAGCAGGAATGCCGAGACCGAT	TGCAGCAAAGCCGGAGCTCTCGCGCGCCCG	chr1A	37973859		0		AlnEvalue_Wheat_ChineseSpring04:	E value of the best alignment to an existing model genome
12771607|F|0-5:C>T-5:C>T	TGCAGCCTCTTTCTGGAGAACCGCGAGCATCAAGTGGTTTTCCAGGCCACCGAGTTCCGAGATCGGAAG	TGCAGCCTCTTTCTGGAGAACCGCGAGCATCAAGTGGTTTTCCAGGCCACCGAGTTCCG	chr1A	99997588		0		Chrom_Aegilops_v01:	Contig(s) with the best alignment of marker / tag to an existing model genome
1399715|F|0-60:G>A-60:G>A	TGCAGAACGTTCTGAACTATCGGCATGCACGTATACTAGATTGTGTAAAAAGGAGAAATAGCCGAGATC	TGCAGAACGTTCTGAACTATCGGCATGCACGTATACTAGATTGTGTAAAAAGGAGAAATAGCCG	chr1A	483118473		0		ChromPos_Aegilops_v01:	Position(s) on contig(s) with the best alignment of marker / tag to an existing model genome
1167563|F|0-64:A>T-64:A>T	TGCAGATCGGGTTCAGATTTAGGCCGAAGTAGCACTCACTGGAGGCGTACATAGTGCACGCCAGAGGCA	TGCAGATCGGGTTCAGATTTAGGCCGAAGTAGCACTCACTGGAGGCGTACATAGTGCACGCCAGAGGCA	chr1A	510424760		0		AlnCnt_Aegilops_v01:	Total count of aligning markers / tags with selection criteria described below
3025494|F|0-11:A>G-11:A>G	TGCAGACGCACATTCGAGAGGCTCAGCTCTGTCATCCGCCGAGATCGGAAGAGCGGTTCAGCAGGAATG	TGCAGACGCACATTCGAGAGGCTCAGCTCTGTCATCCGCCG	chr1A	520016177	ENA|KD728327|KD728327.1_Scaffold229624	4755		AlnEvalue_Aegilops_v01:	E value of the best alignment to an existing model genome
5411427|F|0-16:T>C-16:T>C	TGCAGCGACCGCAGGCTGGCGAGCTGCGGCGGCAGCGTGCCGAGATCGGAAGAGCGGTTCAGCAGGAAT	TGCAGCGACCGCAGGCTGGCGAGCTGCGGCGGCAGCGTGCCG	chr1A	535030822		0		Chrom_Wheat_ConsensusMap_version_4:	Contig(s) with the best alignment of marker / tag to an existing model genome
5355343|F|0-5:A>G-5:A>G	TGCAGATGGCACCACGCGGGGTCGAACATCGGCTCGTCCTCGTCGCCCTCGCCGCCGCCGCCGAGATCG	TGCAGATGGCACCACGCGGGGTCGAACATCGGCTCGTCCTCGTCGCCCTCGCCGCCGCCGCCG	chr1A	553300096		0		ChromPos_Wheat_ConsensusMap_version_4:	Position(s) on contig(s) with the best alignment of marker / tag to an existing model genome
3951341|F|0-20:G>A-20:G>A	TGCAGGTAAGGGACGGAAGGGTCGAACGGGGCTGCTGCGCCGTCGCCGAGATCGGAAGAGCGGTTCAGC	TGCAGGTAAGGGACGGAAGGGTCGAACGGGGCTGCTGCGCCGTCGCCG	chr1A	588776656		0		AlnCnt_Wheat_ConsensusMap_version_4:	Total count of aligning markers / tags with selection criteria described below
1000529|F|0-67:A>G-67:A>G	TGCAGCCATCACCACCGCCTACTCCGTTGACAGCACGAGAGAAATATCCAACGGGAGCTGCATCCCGAG	TGCAGCCATCACCACCGCCTACTCCGTTGACAGCACGAGAGAAATATCCAACGGGAGCTGCATCCCGAG	chr1A	589105425		0		AlnEvalue_Wheat_ConsensusMap_version_4:	E value of the best alignment to an existing model genome
5970288|F|0-52:G>A-52:G>A	TGCAGACATAGACGATCTTGCAGTCGGGGTTGTCGGCGACGGAGGCGGGGAGGAGGGAGTGGTGCATGT	TGCAGACATAGACGATCTTGCAGTCGGGGTTGTCGGCGACGGAGGCGGGGAGGAGGGAGTGGTGCATGT	chr1B	14128356		0		CallRate:	The proportion of samples for which the genotype call is either "1" or "0", rather than "-"
4537841|F|0-26:G>C-26:G>C	TGCAGGGAGCCCAAGGACATGGTGGTGTCGATGTGGCACTTCCTCCGCGGCGTGTGGCGGTTCACCTTC	TGCAGGGAGCCCAAGGACATGGTGGTGTCGATGTGGCACTTCCTCCGCGGCGTGTGGCGGTTCACCTTC	chr1B	14128422		0		OneRatio:	The proportion of samples for which the genotype score is "1"
9724815|F|0-53:T>C-53:T>C	TGCAGTTCATCATCAATCATCCGCCGCCCACTACAGTCTCTACCACTTCTTCATGTACCCCTTTATTAC	TGCAGTTCATCATCAATCATCCGCCGCCCACTACAGTCTCTACCACTTCTTCATGTACCCCTTTATTAC	chr1B	27928658		0		PIC:	Polymorphism Information Content
3024218|F|0-9:T>C-9:T>C	TGCAGCAAGTGATGACCAACTCTTGTACCATGGCTTCACAGCCGAGATCGGAAGAGCGGTTCAGCAGGA	TGCAGCAAGTGATGACCAACTCTTGTACCATGGCTTCACAGCCG	chr1B	47092275		0		AvgReadDepth:	The sum of the tag read counts for all samples, divided by the number of samples with non-zero tag read counts.
2297199|F|0-15:G>A-15:G>A	TGCAGAGCCACCGGTGGAAGCCCTCGACGGTGAGCCCGCCGCCCTTCTTGAGCAGCCGAGATCGGAAGA	TGCAGAGCCACCGGTGGAAGCCCTCGACGGTGAGCCCGCCGCCCTTCTTGAGCAGCCG	chr1B	77450367		0		StDevReadDepth:	The standard deviation of the number of tag reads for all samples with non-zero tag read counts
1292005|F|0-45:T>G-45:T>G	TGCAGGACAGATCAGCATCGGCCTTCCGCGGTTGGGTTGGGTTGGTTTGGCTTGTGCAGGCGGCATCTG	TGCAGGACAGATCAGCATCGGCCTTCCGCGGTTGGGTTGGGTTGGTTTGGCTTGTGCAGGCGGCATCTG	chr1B	370648842	ENA|AOCO010032315|AOCO010032315.1_contig32315	1038		Qpmr:	The average of the normalized non-zero tag read counts divided by the standard deviation of the normalized non-zero tag read counts (If standard deviation is zero or near zero, the Qpmr value will be 100).
1019811|F|0-15:C>T-15:C>T	TGCAGGGTCGTGGGGCATCTCCTTCACTCCGCACATCCTCTCCGTCAAGGCCGAGATCGGAAGAGCGGT	TGCAGGGTCGTGGGGCATCTCCTTCACTCCGCACATCCTCTCCGTCAAGGCCG	chr1B	371733061	ENA|AOCO010017857|AOCO010017857.1_contig17857	7773		Reproducibility:	The proportion of technical replicate assay pairs for which the marker score is consistent
5578076|F|0-7:G>A-7:G>A	TGCAGCGGAAGGATGAGGTGGAGATGCACCCCGCCGAGATCGGAAGAGCGGTTCAGCAGGAATGCCGAG	TGCAGCGGAAGGATGAGGTGGAGATGCACCCCGCCG	chr1B	386295314		0
3033169|F|0-7:G>A-7:G>A	TGCAGCGGAAGGATGAGGTGGAGATGCACCCCGCCGGCACCCACCCGAGATCGGAAGAGCGGTTCAGCA	TGCAGCGGAAGGATGAGGTGGAGATGCACCCCGCCGGCACCCACCCG	chr1B	386295314		0
1083636|F|0-38:G>C-38:G>C	TGCAGCGACATGTCCCTGGACGAGATGGACGCCGCGGTGAGGAGGATGGAGTTCGTCGTCTTCGACCGA	TGCAGCGACATGTCCCTGGACGAGATGGACGCCGCGGTGAGGAGGATGGAGTTCGTCGTCTTCGACCGA	chr1B	443460471		0
1070154|F|0-9:G>C-9:G>C	TGCAGAGGTGGAGCTGATGAAGGAGAGGTTCTCCAAGCTGCTGCTGGGCGAGGACATGTCCGAGATCGG	TGCAGAGGTGGAGCTGATGAAGGAGAGGTTCTCCAAGCTGCTGCTGGGCGAGGACATGTCCG	chr1B	505062941		0
5581983|F|0-5:G>C-5:G>C	TGCAGGGCGCCCCAGTGCAGCGCGAGCGCGCCGCCGAGATCGGAAGAGCGGTTCAGCAGGAATGCCGAG	TGCAGGGCGCCCCAGTGCAGCGCGAGCGCGCCGCCG	chr1B	587504453		0
1389120|F|0-16:C>T-16:C>T	TGCAGGAGGTGGGTGTCAGAGAACCAACCTGAGACACGAGCTAGCCTCCAATTCTTGGGCTCCCGAGAT	TGCAGGAGGTGGGTGTCAGAGAACCAACCTGAGACACGAGCTAGCCTCCAATTCTTGGGCTCCCGAGAT	chr1B	656831239		0
3947374|F|0-23:T>C-23:T>C	TGCAGCGGGACGGCGTCGATGGGTTCCGTGGCCATTGCTTCCGAGATCGGAAGAGCGGTTCAGCAGGAA	TGCAGCGGGACGGCGTCGATGGGTTCCGTGGCCATTGCTTCCG	chr1B	657832158	ENA|AOCO010160933|AOCO010160933.1_contig160933	3781
3934823|F|0-11:T>A-11:T>A	TGCAGCAGTATTTAGATTCAGACTCGTGTGATCGCCGAGATCGGAAGAGCGGTTCAGCAGGAATGCCGA	TGCAGCAGTATTTAGATTCAGACTCGTGTGATCGCCG	chr1B	661323473		0
21311329|F|0-60:C>G-60:C>G	TGCAGGATGACTTGACGATGGACGACTGGAAACTTGTGATGAAGCTGAAGAAGATACTGACCATTCCAT	TGCAGGATGACTTGACGATGGACGACTGGAAACTTGTGATGAAGCTGAAGAAGATACTGACCATTCCAT	chr1B	681195328		0
1697576|F|0-11:T>G-11:T>G	TGCAGTGAAGATGCATGCTCATATGAGCATGACCAGACGTGCCAGCCAACGGCGCTCGCCTCCACCGAG	TGCAGTGAAGATGCATGCTCATATGAGCATGACCAGACGTGCCAGCCAACGGCGCTCGCCTCCACCGAG	chr1B	681341923		0
1139309|F|0-12:T>G-12:T>G	TGCAGGAAAAACTCAAGGCCAGCAACAAGGCTGCTTGATCGTGAGATCATGAAAAGCATTTCCATAACA	TGCAGGAAAAACTCAAGGCCAGCAACAAGGCTGCTTGATCGTGAGATCATGAAAAGCATTTCCATAACA	chr1D	268103		0
5573312|F|0-20:G>A-20:G>A	TGCAGCTCCAATACAGTCAGGTTCCAACGTCCGAGATCGGAAGAGCGGTTCAGCAGGAATGCCGAGACC	TGCAGCTCCAATACAGTCAGGTTCCAACGTCCG	chr1D	322608		0
12769566|F|0-44:G>C-44:G>C	TGCAGCGCGGACGGGGGAGCGGAGGAGGCTGCACGCGGCGAGCAGGCTATCCCGCCAGCATCCATCTGG	TGCAGCGCGGACGGGGGAGCGGAGGAGGCTGCACGCGGCGAGCAGGCTATCCCGCCAGCATCCATCTGG	chr1D	1363502		0
1125627|F|0-59:C>A-59:C>A	TGCAGGTTGTACTCCTCCTTGAGCAGGTCGCCGAGCATAGGCAGGAGAGTGCTCATCGCCCCGAGATCG	TGCAGGTTGTACTCCTCCTTGAGCAGGTCGCCGAGCATAGGCAGGAGAGTGCTCATCGCCCCG	chr1D	1670474	ENA|AOCO010012905|AOCO010012905.1_contig12905	1285
1090823|F|0-25:G>C-25:G>C	TGCAGGCCCTCCACTCCTCCGCCGCGTCCTGCGTGGAGGTGCTCGCCGCCTCCGCCGAGATCGGAAGAG	TGCAGGCCCTCCACTCCTCCGCCGCGTCCTGCGTGGAGGTGCTCGCCGCCTCCGCCG	chr1D	2506197		0
21311105|F|0-41:T>G-41:T>G	TGCAGGTCCTGTGGACGCCTGTCCTCCTCATCCACCTCGGGTGCCAGCACGCGATGACCGCCTACAACA	TGCAGGTCCTGTGGACGCCTGTCCTCCTCATCCACCTCGGGTGCCAGCACGCGATGACCGCCTACAACA	chr1D	2551554	ENA|AOCO010075024|AOCO010075024.1_contig75024	10384
21310991|F|0-16:G>C-16:G>C	TGCAGAGACTCCGTCCGTCCCCTCCAACAAATCCCATCCCGAAACCTCGTCGACCTCCAATGGCGGCCG	TGCAGAGACTCCGTCCGTCCCCTCCAACAAATCCCATCCCGAAACCTCGTCGACCTCCAATGGCGGCCG	chr1D	2839972		0
1124227|F|0-20:T>C-20:T>C	TGCAGGGCCAGGTGCAAGGCTGGGGGCTGCGATTGTGATGGCAATGCGACCCGAGATCGGAAGAGCGGT	TGCAGGGCCAGGTGCAAGGCTGGGGGCTGCGATTGTGATGGCAATGCGACCCG	chr1D	3452418		0
2253393|F|0-24:G>C-24:G>C	TGCAGCTTGTATCGCAGAGCGATGGACGGCGCGCCGAGCTCGAAAAGTGCGAGGGGGACCGACGACAGC	TGCAGCTTGTATCGCAGAGCGATGGACGGCGCGCCGAGCTCGAAAAGTGCGAGGGGGACCGACGACAGC	chr1D	3473319		0
2241839|F|0-40:G>A-40:G>A	TGCAGAAGCTCATTTCCTTTGCTTTCTTGAGAACGATGCTGCCTTGGTCGACATTAGTGTAGAACTTGC	TGCAGAAGCTCATTTCCTTTGCTTTCTTGAGAACGATGCTGCCTTGGTCGACATTAGTGTAGAACTTGC	chr1D	3478004		0
21310992|F|0-63:T>C-63:T>C	TGCAGAGCCGACGTCGATCCACCAGCCAAGGCTACCACCACGGATCAAGGGCCCCCGTCCAAGTACGAG	TGCAGAGCCGACGTCGATCCACCAGCCAAGGCTACCACCACGGATCAAGGGCCCCCGTCCAAGTACGAG	chr1D	3654503		0
2369449|F|0-46:T>C-46:T>C	TGCAGCTTGGTGCTCGCCATCTCGCGCAGCCTGGCGATGTCGGCCGTGTCGATGTAGTAGAGGCGGTCG	TGCAGCTTGGTGCTCGCCATCTCGCGCAGCCTGGCGATGTCGGCCGTGTCGATGTAGTAGAGGCGGTCG	chr1D	5244410		0
17568842|F|0-11:G>A-11:G>A	TGCAGCCATCAGCCTCTATTGCATCCTTCCGAGATCGGAAGAGCGGTTCAGCAGGAATGCCGAGACCGA	TGCAGCCATCAGCCTCTATTGCATCCTTCCG	chr1D	6674501		0
1192676|F|0-22:C>T-22:C>T	TGCAGGTAGAAGCAATCAGCTGCAAGATCACTCAAATTTTATTAAACCCAAATACATAAGGTCTAGTAG	TGCAGGTAGAAGCAATCAGCTGCAAGATCACTCAAATTTTATTAAACCCAAATACATAAGGTCTAGTAG	chr1D	7013891		0
4909967|F|0-22:C>T-22:C>T	TGCAGCTGAGGATGAGGTGCTGCGGCTGGACGGGCTATATTTACCTCCCACCCTTTCTCTGCTTGGTTT	TGCAGCTGAGGATGAGGTGCTGCGGCTGGACGGGCTATATTTACCTCCCACCCTTTCTCTGCTTGGTTT	chr1D	7420412		0
3020455|F|0-27:A>G-27:A>G	TGCAGAATTTGGTCTAGACCTTGTATTAGCCCATACGTGCTTTACCGAGATCGGAAGAGCGGTTCAGCA	TGCAGAATTTGGTCTAGACCTTGTATTAGCCCATACGTGCTTTACCG	chr1D	7594421	ENA|AOCO010152595|AOCO010152595.1_contig152595	11953
1073886|F|0-62:A>G-62:A>G	TGCAGGTGTTGTTGGATTCGGTTCTCAGGATTTGCGTGCTAAAATTTTGCTTCTGCTCTAGCAATGCTG	TGCAGGTGTTGTTGGATTCGGTTCTCAGGATTTGCGTGCTAAAATTTTGCTTCTGCTCTAGCAATGCTG	chr1D	7735057		0
2257004|F|0-63:A>T-63:A>T	TGCAGCAGCGGTGGTCGTCGCCTTGTATGTGTCGAGCTTCCAACGTGCAGGTGTGCTTCACTAAGCCGC	TGCAGCAGCGGTGGTCGTCGCCTTGTATGTGTCGAGCTTCCAACGTGCAGGTGTGCTTCACTAAGCCGC	chr1D	7837564	ENA|AOCO010143110|AOCO010143110.1_contig143110	8635
1235474|F|0-54:T>G-54:T>G	TGCAGAAGCTCACTTTGCGCCGTTGCAAGGTGCTACTGCTTCTCCTTTCATCAATTATTACCATAACTC	TGCAGAAGCTCACTTTGCGCCGTTGCAAGGTGCTACTGCTTCTCCTTTCATCAATTATTACCATAACTC	chr1D	7839182	ENA|AOCO010143110|AOCO010143110.1_contig143110	7017
3028650|F|0-10:T>C-10:T>C	TGCAGGATGCTAACCGGAGGAAGAGGGATTACGCCGTCACCGAGATCGGAAGAGCGGTTCAGCAGGAAT	TGCAGGATGCTAACCGGAGGAAGAGGGATTACGCCGTCACCG	chr1D	7869014		0
1099289|F|0-13:C>T-13:C>T	TGCAGATACTCGGCAAGAGTGTTGCGTTCGGCAAAATGCACTTGGCTTACCCCCTTTGGCAAAGCCAGT	TGCAGATACTCGGCAAGAGTGTTGCGTTCGGCAAAATGCACTTGGCTTACCCCCTTTGGCAAAGCCAGT	chr1D	8463818		0
3023474|F|0-6:C>T-6:C>T	TGCAGTCGTTGGTCTGAGGCGCCTGGAGTCATTGTCAATCCGAGATCGGAAGAGCGGTTCAGCAGGAAT	TGCAGTCGTTGGTCTGAGGCGCCTGGAGTCATTGTCAATCCG	chr1D	9029459		0
1086519|F|0-16:C>G-16:C>G	TGCAGGGATGTGTCCCCGAGAGGGTGCGATCCGGCCTGCAACAACTGCGTCAGGTCCAACTCCACCGTC	TGCAGGGATGTGTCCCCGAGAGGGTGCGATCCGGCCTGCAACAACTGCGTCAGGTCCAACTCCACCGTC	chr1D	9217553		0
5411281|F|0-16:C>G-16:C>G	TGCAGGGATGTGTCCCCGAGAGGGTGCGATCCGAGATCGGAAGAGCGGTTCAGCAGGAATGCCGAGACC	TGCAGGGATGTGTCCCCGAGAGGGTGCGATCCG	chr1D	9217589		0
1087924|F|0-8:A>G-8:A>G	TGCAGGCAACCAACCAAGGTCAATAACCTGCTAGACTGACTTATTCCACGAGGCGAAGAAGAGGAAACC	TGCAGGCAACCAACCAAGGTCAATAACCTGCTAGACTGACTTATTCCACGAGGCGAAGAAGAGGAAACC	chr1D	9400120		0
1269248|F|0-14:A>G-14:A>G	TGCAGCACTAGCGCAGTAGAAAGCTCTAGCTTTGTTTGCTTCTAATAATCAGACTCTGCAAGAACTAGA	TGCAGCACTAGCGCAGTAGAAAGCTCTAGCTTTGTTTGCTTCTAATAATCAGACTCTGCAAGAACTAGA	chr1D	9872144	ENA|KD746252|KD746252.1_Scaffold247591	20987
1090798|F|0-43:C>T-43:C>T	TGCAGGTGACGCGGCTCAAGTGTGGAGGCTTCATATTTGGGCACCGTGTGTGCCACTGCATGGTGGACG	TGCAGGTGACGCGGCTCAAGTGTGGAGGCTTCATATTTGGGCACCGTGTGTGCCACTGCATGGTGGACG	chr1D	10935858		0
3953227|F|0-22:C>G-22:C>G	TGCAGGCCCTGCTCGCGCACCTCTGGCGGGCAGTGTGCCGAGCCCGAGATCGGAAGAGCGGTTCAGCAG	TGCAGGCCCTGCTCGCGCACCTCTGGCGGGCAGTGTGCCGAGCCCG	chr1D	11639705	ENA|AOCO010164141|AOCO010164141.1_contig164141	378
3953227|F|0-8:T>C-8:T>C	TGCAGGCCTTGCTCGCGCACCTCTGGCGGGCAGTGTGCCGAGCCCGAGATCGGAAGAGCGGTTCAGCAG	TGCAGGCCTTGCTCGCGCACCTCTGGCGGGCAGTGTGCCGAGCCCG	chr1D	11639705		0
3028391|F|0-25:A>G-25:A>G	TGCAGACCCCGCTGCTGCTGCCGACACCGCCGCCGCCGATGGCCGAGATCGGAAGAGCGGTTCAGCAGG	TGCAGACCCCGCTGCTGCTGCCGACACCGCCGCCGCCGATGGCCG	chr1D	11849909		0
2247980|F|0-9:C>T-9:C>T	TGCAGCTCCCGAGATTGAGGTCGGTTCGAAGAGCCGACATCGACCACCCAGGAAGAAGCTCAGATGACC	TGCAGCTCCCGAGATTGAGGTCGGTTCGAAGAGCCGACATCGACCACCCAGGAAGAAGCTCAGATGACC	chr1D	12097086	ENA|AOCO010106741|AOCO010106741.1_contig106741	1523
1224200|F|0-40:G>T-40:G>T	TGCAGGAGCCTAGGCGACGGCAGCGCCTCCAGCTTGGCCTGCTGGCCCTCGCTGAACAGGGCCTCCATG	TGCAGGAGCCTAGGCGACGGCAGCGCCTCCAGCTTGGCCTGCTGGCCCTCGCTGAACAGGGCCTCCATG	chr1D	12507600		0
1216546|F|0-59:C>G-59:C>G	TGCAGATGAAGATGGCGCTATCCATGCTGTGCAGGTTCTAGCTTGTGAAAGGGCCACCCCGTCAAATGC	TGCAGATGAAGATGGCGCTATCCATGCTGTGCAGGTTCTAGCTTGTGAAAGGGCCACCCCGTCAAATGC	chr1D	12511969		0
1068180|F|0-21:C>A-21:C>A	TGCAGAGTTAAAAACATTGTTCTGGCTGTCTGCACGATAGCACCAATTCGCCTAGCTGTGTGGAGTCCG	TGCAGAGTTAAAAACATTGTTCTGGCTGTCTGCACGATAGCACCAATTCGCCTAGCTGTGTGGAGTCCG	chr1D	12986124		0
2250495|F|0-21:C>G-21:C>G	TGCAGGCGAGCCCTAGTAGGACTCGCATCGAGCGGCACATAACCGCGCCCATGAACAAGGATGGCGATC	TGCAGGCGAGCCCTAGTAGGACTCGCATCGAGCGGCACATAACCGCGCCCATGAACAAGGATGGCGATC	chr1D	13496801		0
1260193|F|0-13:T>C-13:T>C	TGCAGGCACGATATACTTGTGGAACTTCCAACAATTCCTATGGCAGCATGAGGAGCACCAAGGGCGCAA	TGCAGGCACGATATACTTGTGGAACTTCCAACAATTCCTATGGCAGCATGAGGAGCACCAAGGGCGCAA	chr1D	14201525		0
1119513|F|0-64:G>A-64:G>A	TGCAGATATATTTGGGCATGAATGCATGATTACCGTAGTACGCATGGCGTGATGCGTTGCCGATGTCGG	TGCAGATATATTTGGGCATGAATGCATGATTACCGTAGTACGCATGGCGTGATGCGTTGCCG	chr1D	15335268		0
4909750|F|0-18:T>C-18:T>C	TGCAGGATTTCCCAGTCGTGGAGCTGGTGTCGCCTGATTTAATGGACATGGCGAGTAGGCAGCGGCCGC	TGCAGGATTTCCCAGTCGTGGAGCTGGTGTCGCCTGATTTAATGGACATGGCGAGTAGGCAGCGGCCGC	chr1D	15336870		0
7865015|F|0-26:C>T-26:C>T	TGCAGGTAGCCATGGACGGCCACCGCCGCGGGGCGCGCCGAATTCTGGCGCTCGAGGCGTACGCACCTC	TGCAGGTAGCCATGGACGGCCACCGCCGCGGGGCGCGCCGAATTCTGGCGCTCGAGGCGTACGCACCTC	chr1D	15415608		0
1253599|F|0-15:A>G-15:A>G	TGCAGCAGCGTGGTGATGGCCCTCGCGGTGACGAAGGGGCTAGGCGGCGGGGCTGCAAGGTATTGGTGT	TGCAGCAGCGTGGTGATGGCCCTCGCGGTGACGAAGGGGCTAGGCGGCGGGGCTGCAAGGTATTGGTGT	chr1D	15573515		0
1669316|F|0-33:T>C-33:T>C	TGCAGGGCATCCCCGCCCAGCGACCAAGCCTGGTCGCCGCATCCGCCCTGCGTCAGCTGCCGACGACTC	TGCAGGGCATCCCCGCCCAGCGACCAAGCCTGGTCGCCGCATCCGCCCTGCGTCAGCTGCCGACGACTC	chr1D	15573581		0
3021667|F|0-8:A>C-8:A>C	TGCAGCCCATGCAAATGCCAAACCATCATGAGGATTAACCGAGATCGGAAGAGCGGTTCAGCAGGAATG	TGCAGCCCATGCAAATGCCAAACCATCATGAGGATTAACCG	chr1D	16126870		0
1054094|F|0-56:T>A-56:T>A	TGCAGCAGGAACACATGAAGATGAGCATTTTGCACAACCAAGTACCCAAATTGAGCTGATCTCCAAGAA	TGCAGCAGGAACACATGAAGATGAGCATTTTGCACAACCAAGTACCCAAATTGAGCTGATCTCCAAGAA	chr1D	16380074		0
1078166|F|0-15:A>G-15:A>G	TGCAGATTGGATGCGAAAGAGGACGAGACTGTGTTATCTGAGGTGATGCTCCGAGATCGGAAGAGCGGT	TGCAGATTGGATGCGAAAGAGGACGAGACTGTGTTATCTGAGGTGATGCTCCG	chr1D	16530479		0
986079|F|0-31:G>T-31:G>T	TGCAGGCCAAGAGGATAGACGCCAACCCAAGGGACTACCTTACCTTCTTCTGCTTAGGGAACCGAGATC	TGCAGGCCAAGAGGATAGACGCCAACCCAAGGGACTACCTTACCTTCTTCTGCTTAGGGAACCG	chr1D	16612484		0
6045148|F|0-58:T>C-58:T>C	TGCAGTCGCTCTCCCGCCAGCGCAGCTGCACCGAGCTCCCGCGCTTCGCGGACGCCGATGCCGACGCCG	TGCAGTCGCTCTCCCGCCAGCGCAGCTGCACCGAGCTCCCGCGCTTCGCGGACGCCGATGCCGACGCCG	chr1D	16677697		0
981077|F|0-26:G>C-26:G>C	TGCAGAGTCCTATTCTGCTGCCTGCTGTTATTTAGTACCATGCGATCAGATCATTTATCGTTAAGATTC	TGCAGAGTCCTATTCTGCTGCCTGCTGTTATTTAGTACCATGCGATCAGATCATTTATCGTTAAGATTC	chr1D	17048604	ENA|AOCO010129784|AOCO010129784.1_contig129784	7515
7352376|F|0-38:C>G-38:C>G	TGCAGCCGTCAATCATGCAGCAGGGGACGCTTGCTGAACGTGGGGACGGCGGCGGCGGCGGCGGGCAGG	TGCAGCCGTCAATCATGCAGCAGGGGACGCTTGCTGAACGTGGGGACGGCGGCGGCGGCGGCGGGCAGG	chr1D	17169129		0
1090318|F|0-34:C>G-34:C>G	TGCAGGTGGCTGCTTCACGAGGGCCGCCGAGCGGCCAAAATGAATGGAGAGAGTAGTGCCGAGATCGGA	TGCAGGTGGCTGCTTCACGAGGGCCGCCGAGCGGCCAAAATGAATGGAGAGAGTAGTGCCG	chr1D	18064975		0
7348315|F|0-14:T>C-14:T>C	TGCAGACCAAGAGATTAATGGAGAGCTCTTTATTCCCGAGATCGGAAGAGCGGTTCAGCAGGAATGCCG	TGCAGACCAAGAGATTAATGGAGAGCTCTTTATTCCCG	chr1D	18291749	ENA|AOCO010182938|AOCO010182938.1_contig182938	11086
21311021|F|0-16:A>G-16:A>G	TGCAGCAGTAGCGTGCACTGCCGTAGGCGTTGCAGGCGCTCTTGCACGCCACCACCTCGCCGCTTGAGC	TGCAGCAGTAGCGTGCACTGCCGTAGGCGTTGCAGGCGCTCTTGCACGCCACCACCTCGCCGCTTGAGC	chr1D	18893371	ENA|AOCO010155017|AOCO010155017.1_contig155017	109
1229517|F|0-52:G>A-52:G>A	TGCAGCGGAGGACGGGGAGGATGGCGCGGAGGTGGGGCCGTGGAGCTTGCGCGGGTGCAGGCGGCGGCG	TGCAGCGGAGGACGGGGAGGATGGCGCGGAGGTGGGGCCGTGGAGCTTGCGCGGGTGCAGGCGGCGGCG	chr1D	18913882		0
1004576|F|0-49:C>T-49:C>T	TGCAGGCGGCACCGCAGGGCGCTTGCGCCCTGATGGTGTCCACAGAGGGCACCTCTATCATCAACTATG	TGCAGGCGGCACCGCAGGGCGCTTGCGCCCTGATGGTGTCCACAGAGGGCACCTCTATCATCAACTATG	chr1D	18994698	ENA|AOCO010155000|AOCO010155000.1_contig155000	11395
1671041|F|0-8:G>T-8:G>T	TGCAGTCGGCCATCACTGAGGTGGGCGCTCGGGTGGCAGTGCTGGAAGCAGAGCAACCACCGAGATCGG	TGCAGTCGGCCATCACTGAGGTGGGCGCTCGGGTGGCAGTGCTGGAAGCAGAGCAACCACCG	chr1D	19025791		0
1197512|F|0-45:A>G-45:A>G	TGCAGGTTCAATCTTAGGGCTCTTTTTGCAAGTAAAACCAAAATAAGCAGACATTTTTTGGGTGGAATG	TGCAGGTTCAATCTTAGGGCTCTTTTTGCAAGTAAAACCAAAATAAGCAGACATTTTTTGGGTGGAATG	chr1D	19187234		0
991864|F|0-26:A>G-26:A>G	TGCAGTCCAAAGGAGGCAGAGATCCTAATCAGTATTTTCTTTGAACAGGGAGAGGCAGATGATAAGATC	TGCAGTCCAAAGGAGGCAGAGATCCTAATCAGTATTTTCTTTGAACAGGGAGAGGCAGATGATAAGATC	chr1D	19187444		0
1242418|F|0-20:C>A-20:C>A	TGCAGCCTTTGGGTTGCAATCAAAAAAAATTCTCATAAGGACTGTGATTATCAGGAACCCGAGATCGGA	TGCAGCCTTTGGGTTGCAATCAAAAAAAATTCTCATAAGGACTGTGATTATCAGGAACCCG	chr1D	19588285	ENA|AOCO010016743|AOCO010016743.1_contig16743	3670
1272027|F|0-17:G>C-17:G>C	TGCAGGCGCTTGCATAGGCGGCAGTTGAGCAGTAGCGGCGCGGCGGCGCTGCTAGTGGCCGAGATCGGA	TGCAGGCGCTTGCATAGGCGGCAGTTGAGCAGTAGCGGCGCGGCGGCGCTGCTAGTGGCCG	chr1D	21544644		0
984387|F|0-22:G>T-22:G>T	TGCAGAGGATAGTTTCAGTTTTGAGATACACACATTTAAAATGGAAAAATCAAAGCCAGACGGATCCCT	TGCAGAGGATAGTTTCAGTTTTGAGATACACACATTTAAAATGGAAAAATCAAAGCCAGACGGATCCCT	chr1D	22133869	ENA|KD924967|KD924967.1_C140993840	76
5323428|F|0-51:T>G-51:T>G	TGCAGTCCGAGTCGGTGACGCTCGACGTGCCCAGCGCCGGCGCGGGCGCAGTGTGGTGCACCGAGATCG	TGCAGTCCGAGTCGGTGACGCTCGACGTGCCCAGCGCCGGCGCGGGCGCAGTGTGGTGCACCG	chr1D	22380043		0
21311216|F|0-9:C>G-9:C>G	TGCAGCGACCTCCTTCGTCCGGTCTCTCCCCCGAGATCGGAAGAGCGGTTCAGCAGGAATGCCGAGACC	TGCAGCGACCTCCTTCGTCCGGTCTCTCCCCCG	chr1D	22398751		0
1267315|F|0-5:T>C-5:T>C	TGCAGTCAACTACAGAGAGCCGATGCCCGCAAACAAAACTACAAAGAGCTGATGCAGGCAAACGAAAGC	TGCAGTCAACTACAGAGAGCCGATGCCCGCAAACAAAACTACAAAGAGCTGATGCAGGCAAACGAAAGC	chr1D	22507754		0
3028727|F|0-31:C>G-31:C>G	TGCAGCAAGTAGTCGCCGCTTCGCACAGGCGCAGCTCACCCTGGGCCGAGATCGGAAGAGCGGTTCAGC	TGCAGCAAGTAGTCGCCGCTTCGCACAGGCGCAGCTCACCCTGGGCCG	chr1D	22582408		0
2254721|F|0-8:G>A-8:G>A	TGCAGGAAGCAACATACAACAAATCAGTCGAATCGTCTAGGCGGACATGAAGGATCGTCAGCCGAGATC	TGCAGGAAGCAACATACAACAAATCAGTCGAATCGTCTAGGCGGACATGAAGGATCGTCAGCCG	chr1D	22888479		0
1204511|F|0-15:C>T-15:C>T	TGCAGCAGGGGCCTCCCTCCTCCGTTTCCCAGAGCCCGCAGCTAATTCGCCATCCGAGATCGGAAGAGC	TGCAGCAGGGGCCTCCCTCCTCCGTTTCCCAGAGCCCGCAGCTAATTCGCCATCCG	chr1D	22944869	ENA|AOCO010124389|AOCO010124389.1_contig124389	1129
1105870|F|0-41:T>C-41:T>C	TGCAGGCGGAGAAGGTATGGGCAATAGACTCGTCAGCGGTGTATGAGGCGCAAGTGCTGGACGAGGCGC	TGCAGGCGGAGAAGGTATGGGCAATAGACTCGTCAGCGGTGTATGAGGCGCAAGTGCTGGACGAGGCGC	chr1D	25443095		0
11309661|F|0-28:G>C-28:G>C	TGCAGCGGCTCGTACAGCAGTTCGCACCGGAAATCTTCAATCCGAGATCGGAAGAGCGGTTCAGCAGGA	TGCAGCGGCTCGTACAGCAGTTCGCACCGGAAATCTTCAATCCG	chr1D	26402460	ENA|AOCO010080351|AOCO010080351.1_contig80351	1112
2244406|F|0-27:C>T-27:C>T	TGCAGCAGGTACCATGTACAAATTTGCCATGTCATTCTATGGAGAATTCTGCCGCCCGCAACAAAATAA	TGCAGCAGGTACCATGTACAAATTTGCCATGTCATTCTATGGAGAATTCTGCCGCCCGCAACAAAATAA	chr1D	28152071		0
1066505|F|0-28:C>G-28:C>G	TGCAGCTGCTGTTGCTCCTGATGATGGTCAACATGAGGATGATGATTAGGTGAGAAGCTGATGGGCGGT	TGCAGCTGCTGTTGCTCCTGATGATGGTCAACATGAGGATGATGATTAGGTGAGAAGCTGATGGGCGGT	chr1D	29473491	ENA|AOCO010004519|AOCO010004519.1_contig4519	6427
7350979|F|0-45:T>C-45:T>C	TGCAGTGGATGGTGTTCTTTTTGCTGCCACCGACGACGCTTTTTGTTGTGACCGAGATCGGAAGAGCGG	TGCAGTGGATGGTGTTCTTTTTGCTGCCACCGACGACGCTTTTTGTTGTGACCG	chr1D	33405907	ENA|AOCO010115373|AOCO010115373.1_contig115373	7044
2250871|F|0-53:C>T-53:C>T	TGCAGTTGAGCTATCAAATGGTTGCTAGTTCGACTGGTGTTGCTTGGTGCCCTCGCTATTGAGGTCGTC	TGCAGTTGAGCTATCAAATGGTTGCTAGTTCGACTGGTGTTGCTTGGTGCCCTCGCTATTGAGGTCGTC	chr1D	33983541		0
4005496|F|0-9:T>A-9:T>A	TGCAGATTGTTGATCTAGAGGAAGTATCGAGTTTGAGATGCAGCCGAGATCGGAAGAGCGGTTCAGCAG	TGCAGATTGTTGATCTAGAGGAAGTATCGAGTTTGAGATGCAGCCG	chr1D	35817381	ENA|AOCO010197800|AOCO010197800.1_contig197800	1416
12766387|F|0-31:A>G-31:A>G	TGCAGCATCATCAGGATTCTCCAAAACCGCCACGGCAGCTGCCCCCGAGATCGGAAGAGCGGTTCAGCA	TGCAGCATCATCAGGATTCTCCAAAACCGCCACGGCAGCTGCCCCCG	chr1D	39288137		0
12777359|F|0-34:T>C-34:T>C	TGCAGGTCGACGAAGCACATGGTGGCGTGTTCTCTGCCGATGGAGATGGCCTTGTTTGTCACAAAATCA	TGCAGGTCGACGAAGCACATGGTGGCGTGTTCTCTGCCGATGGAGATGGCCTTGTTTGTCACAAAATCA	chr1D	39674162	ENA|AOCO010094142|AOCO010094142.1_contig94142	4214
2264524|F|0-54:G>A-54:G>A	TGCAGTTGGAGCCGTCGACTACGGGCTCAAGGCGGCGACCACGGCGGGGCATGTGTTCGGCGCGCTCAA	TGCAGTTGGAGCCGTCGACTACGGGCTCAAGGCGGCGACCACGGCGGGGCATGTGTTCGGCGCGCTCAA	chr1D	39999999		0
1062575|F|0-66:A>T-66:A>T	TGCAGTCCGCCGACAACACGGTACTCGGCTTGTTACCTGTGACCTGTCACTCTTTTGTCTCCCTGTATT	TGCAGTCCGCCGACAACACGGTACTCGGCTTGTTACCTGTGACCTGTCACTCTTTTGTCTCCCTGTATT	chr1D	41150566	ENA|AOCO010062506|AOCO010062506.1_contig62506	7127
1124055|F|0-18:A>T-18:A>T	TGCAGATGCATTGGCCTGAGGATCGGCTATGTGGCTCACCGGCGACAGCGACATCCGCCGAGATCGGAA	TGCAGATGCATTGGCCTGAGGATCGGCTATGTGGCTCACCGGCGACAGCGACATCCGCCG	chr1D	41157029	ENA|AOCO010062506|AOCO010062506.1_contig62506	679
3024987|F|0-18:A>T-18:A>T	TGCAGATGCATTGGCCTGAGGATCGGCTATGTGGCTCACCGAGATCGGAAGAGCGGTTCAGCAGGAATG	TGCAGATGCATTGGCCTGAGGATCGGCTATGTGGCTCACCG	chr1D	41157029		0
1023592|F|0-30:T>C-30:T>C	TGCAGTAAAAACTTTAGCTCACTTCCCATGTATTGTACTCTGAAGATTGCCATTATTTAGCTCGGTTAT	TGCAGTAAAAACTTTAGCTCACTTCCCATGTATTGTACTCTGAAGATTGCCATTATTTAGCTCGGTTAT	chr1D	41434443		0
1082672|F|0-26:G>T-26:G>T	TGCAGCGGGTACACCACCACCACCGCGTGCGGCTTGGCCTTGTTGCCGCCGCTCATCGCTGCTAACCGA	TGCAGCGGGTACACCACCACCACCGCGTGCGGCTTGGCCTTGTTGCCGCCGCTCATCGCTGCTAACCGA	chr1D	42625257	ENA|KD925352|KD925352.1_C141034952	400
1096247|F|0-42:C>T-42:C>T	TGCAGCGGGTACACCACCACCACCGCGTGCGGCTTGGCCTTGCCGCCGCCGCTCATCGCTGCTAAGCCG	TGCAGCGGGTACACCACCACCACCGCGTGCGGCTTGGCCTTGCCGCCGCCGCTCATCGCTGCTAAGCCG	chr1D	42712168	ENA|KD925352|KD925352.1_C141034952	400
1139100|F|0-57:A>G-57:A>G	TGCAGCTTAAGGCAGAAGGAAGGAGGAACAGCACCAAGCACCAGCCAGCCAGCGCGCACACATATAGAA	TGCAGCTTAAGGCAGAAGGAAGGAGGAACAGCACCAAGCACCAGCCAGCCAGCGCGCACACATATAGAA	chr1D	46223568	ENA|AOCO010043447|AOCO010043447.1_contig43447	3311
1105020|F|0-11:G>A-11:G>A	TGCAGCGAGTTGCGTCCATCAATCACCTGCACCTGCGGTCCGCGCGCCTAGGCTCCGAGATCGGAAGAG	TGCAGCGAGTTGCGTCCATCAATCACCTGCACCTGCGGTCCGCGCGCCTAGGCTCCG	chr1D	46325187		0
7352867|F|0-61:G>A-61:G>A	TGCAGTTGCGGCCTTGGAGCATCGCGACGACACGAACATCGCCCAACCATCCAAGCCTTGGGCCTTCTT	TGCAGTTGCGGCCTTGGAGCATCGCGACGACACGAACATCGCCCAACCATCCAAGCCTTGGGCCTTCTT	chr1D	46644271		0
3028184|F|0-34:C>A-34:C>A	TGCAGCCGACCGTGACCCTCCAGGAACACCCCGTCCGCCGAGATCGGAAGAGCGGTTCAGCAGGAATGC	TGCAGCCGACCGTGACCCTCCAGGAACACCCCGTCCGCCG	chr1D	47989719		0
1104151|F|0-66:G>A-66:G>A	TGCAGGTGGCCACGCCCACGATCTGCACCTACGGCGTCCTCATGGACTGCTGCTGTCGCGCCCTTCGTC	TGCAGGTGGCCACGCCCACGATCTGCACCTACGGCGTCCTCATGGACTGCTGCTGTCGCGCCCTTCGTC	chr1D	49576719	ENA|AOCO010048783|AOCO010048783.1_contig48783	3685
1081421|F|0-12:G>C-12:G>C	TGCAGGAGCAGCGTGACCTGCTACTCGTCGTCGCAGGCGAGGGCGGGGAGCCGAGATCGGAAGAGCGGT	TGCAGGAGCAGCGTGACCTGCTACTCGTCGTCGCAGGCGAGGGCGGGGAGCCG	chr1D	49977808		0
2254406|F|0-50:A>G-50:A>G	TGCAGCTGTGCGGTGCTGAGGTCGAATCCCAGCTCTCCCGCTATTTCTTCACGTTTTCCATTTTTAGCA	TGCAGCTGTGCGGTGCTGAGGTCGAATCCCAGCTCTCCCGCTATTTCTTCACGTTTTCCATTTTTAGCA	chr1D	52121251		0
5324469|F|0-25:T>C-25:T>C	TGCAGGCCGGCAACCTGTCGTGGCGTCGCCTGCCGCCGCGATCCGAGATCGGAAGAGCGGTTCAGCAGG	TGCAGGCCGGCAACCTGTCGTGGCGTCGCCTGCCGCCGCGATCCG	chr1D	53678987		0
1214020|F|0-68:A>C-68:A>C	TGCAGCATCGTGGCATGGCAGCACCAAAGAGTAACAACCACTATCGCTGCCAGCTGATCTGACCAAAAA	TGCAGCATCGTGGCATGGCAGCACCAAAGAGTAACAACCACTATCGCTGCCAGCTGATCTGACCAAAAA	chr1D	54911805		0
1687157|F|0-68:G>A-68:G>A	TGCAGATGACGAACGCGATCTTGGTCGTCCCCGCGCTGCTCTTGGGCACCAAACCCGGCTTCCACTACG	TGCAGATGACGAACGCGATCTTGGTCGTCCCCGCGCTGCTCTTGGGCACCAAACCCGGCTTCCACTACG	chr1D	55415995		0
980258|F|0-23:T>C-23:T>C	TGCAGGGCCCTAAGCTTCTATCGTGGCAATATACTGCTTCATGAGGAGCTCCATAAGAGCAGGGTGGCA	TGCAGGGCCCTAAGCTTCTATCGTGGCAATATACTGCTTCATGAGGAGCTCCATAAGAGCAGGGTGGCA	chr1D	57316258		0
12773709|F|0-29:T>G-29:T>G	TGCAGGTTGTCTATGATTGATTGCAAAACTATCCGAGATCGGAAGAGCGGTTCAGCAGGAATGCCGAGA	TGCAGGTTGTCTATGATTGATTGCAAAACTATCCG	chr1D	58124109	ENA|AOCO010167188|AOCO010167188.1_contig167188	188
2255421|F|0-22:C>G-22:C>G	TGCAGCAAGCACGTCGTCGACGCTTCGCCCTAGACAGTGTCCAACTCCCAAGCGTGGAGCGCGGCCATG	TGCAGCAAGCACGTCGTCGACGCTTCGCCCTAGACAGTGTCCAACTCCCAAGCGTGGAGCGCGGCCATG	chr1D	58878637	ENA|KD738159|KD738159.1_Scaffold239483	17802
1027722|F|0-5:G>C-5:G>C	TGCAGGGCGTACTGGACGCCGTCCACGTCGCCTGCCGCCGCGAGCCTCCTGACGGTGGCCTCATGGGCC	TGCAGGGCGTACTGGACGCCGTCCACGTCGCCTGCCGCCGCGAGCCTCCTGACGGTGGCCTCATGGGCC	chr1D	59520231		0
3935149|F|0-12:T>C-12:T>C	TGCAGCGCCAAATAGGAAACGCCGCTAACTGCGGCAAAACGTCGAGGGAACGCACAGGCGGGTCTCCCC	TGCAGCGCCAAATAGGAAACGCCGCTAACTGCGGCAAAACGTCGAGGGAACGCACAGGCGGGTCTCCCC	chr1D	61914187		0
1115683|F|0-11:T>C-11:T>C	TGCAGCTGATTTTTAGGCGTCTTATCAGATTCAGAAAAGATATAGGCTTCGGAAAGGTAGAATTCTTCT	TGCAGCTGATTTTTAGGCGTCTTATCAGATTCAGAAAAGATATAGGCTTCGGAAAGGTAGAATTCTTCT	chr1D	62415014		0
1401743|F|0-15:T>A-15:T>A	TGCAGTCGTAGCTTCTGCCTCTTCTACAGAGCTGCAATAGGGTAACTTTCTTCCCACCGATAAGAAAAC	TGCAGTCGTAGCTTCTGCCTCTTCTACAGAGCTGCAATAGGGTAACTTTCTTCCCACCGATAAGAAAAC	chr1D	65585984		0
1235762|F|0-17:C>T-17:C>T	TGCAGCTGGCCTTCGCGCGGCTCGTGCTGGACGACGCGCTGGGCCTCGGCCTCGGGTTCTAGCTGGCCG	TGCAGCTGGCCTTCGCGCGGCTCGTGCTGGACGACGCGCTGGGCCTCGGCCTCGGGTTCTAGCTGGCCG	chr1D	66417571	ENA|AOCO010106901|AOCO010106901.1_contig106901	2931
1094033|F|0-66:A>T-66:A>T	TGCAGAGACCTTGGAGTGGAAGCGGAGACGCCGTCAGCCGTGTGGAAGGAGGAGGAGCACGACCGCAGG	TGCAGAGACCTTGGAGTGGAAGCGGAGACGCCGTCAGCCGTGTGGAAGGAGGAGGAGCACGACCGCAGG	chr1D	67000869		0
1666115|F|0-6:T>C-6:T>C	TGCAGATGTCGGCCCCTCTGCACCTTGGTGCCCAGCGCGGGCACCGACCGCAGCCCCACCCCCGTGCCA	TGCAGATGTCGGCCCCTCTGCACCTTGGTGCCCAGCGCGGGCACCGACCGCAGCCCCACCCCCGTGCCA	chr1D	68686013	ENA|AOCO010028063|AOCO010028063.1_contig28063	8080
1089209|F|0-38:C>A-38:C>A	TGCAGGGTCTCCTCCGCGTCCTTGTCCTCGTGCCCCTTCACGTACGTGAAGTTCACCGTCGCGCCCTCC	TGCAGGGTCTCCTCCGCGTCCTTGTCCTCGTGCCCCTTCACGTACGTGAAGTTCACCGTCGCGCCCTCC	chr1D	69180249	ENA|AOCO010083488|AOCO010083488.1_contig83488	7338
1402960|F|0-28:A>T-28:A>T	TGCAGGATTGTTTATGTTCATCCAAATTAGTACAAGGATTGCGCTGTTAGTCGATTCTAGCCGAGATCG	TGCAGGATTGTTTATGTTCATCCAAATTAGTACAAGGATTGCGCTGTTAGTCGATTCTAGCCG	chr1D	70342395		0
9721925|F|0-52:G>A-52:G>A	TGCAGAGATCGGCCGCGCCTACACGCATAAGAAATCTGTTGTCCGTATGATTGCGTCTCGATCAGCCGA	TGCAGAGATCGGCCGCGCCTACACGCATAAGAAATCTGTTGTCCGTATGATTGCGTCTCGATCAGCCGA	chr1D	72621012		0
1076782|F|0-9:G>C-9:G>C	TGCAGCAGTGGGCTTCAGAGCCTATTTGCTCATGAGCTTAACGTTTTGCCTCATTAAAGGTTACACCCC	TGCAGCAGTGGGCTTCAGAGCCTATTTGCTCATGAGCTTAACGTTTTGCCTCATTAAAGGTTACACCCC	chr1D	73147891		0
2252078|F|0-26:C>T-26:C>T	TGCAGCGCAGTGCAGACAGATGATTCCTGTGCTGCCTTTGCGAGGTGGAATTGAGGGTTTTTGTTGATG	TGCAGCGCAGTGCAGACAGATGATTCCTGTGCTGCCTTTGCGAGGTGGAATTGAGGGTTTTTGTTGATG	chr1D	77392910	ENA|AOCO010156750|AOCO010156750.1_contig156750	6354
9723040|F|0-11:T>A-11:T>A	TGCAGAGGAGCTTTGATTTTTCGTTCATTTTCAGTTGGTGATAAAGACCCATATCTCATCCTGAGCGCG	TGCAGAGGAGCTTTGATTTTTCGTTCATTTTCAGTTGGTGATAAAGACCCATATCTCATCCTGAGCGCG	chr1D	77598329		0
1104418|F|0-23:G>A-23:G>A	TGCAGGTATTAGATCCACTAGTGGATATAATTTCTTGGAACCGAACATAGCCTAAAGGAGAACCGAGAT	TGCAGGTATTAGATCCACTAGTGGATATAATTTCTTGGAACCGAACATAGCCTAAAGGAGAACCGAGAT	chr1D	77781161		0
1205744|F|0-46:G>A-46:G>A	TGCAGTACATGGAGACAAACCCGCTGCTGACGTGGAAATCGCCGTCGCCGCACATCCTGCGCTTGACGG	TGCAGTACATGGAGACAAACCCGCTGCTGACGTGGAAATCGCCGTCGCCGCACATCCTGCGCTTGACGG	chr1D	79094809		0
2255937|F|0-27:G>A-27:G>A	TGCAGCCTCGCCCATGTCCAAGTAGGCGATCTTCTTGGAGGCAGCCTTGGCTGTATCGAGCGGGGCCAG	TGCAGCCTCGCCCATGTCCAAGTAGGCGATCTTCTTGGAGGCAGCCTTGGCTGTATCGAGCGGGGCCAG	chr1D	79755019	ENA|KD905738|KD905738.1_C139336341	116
1092766|F|0-37:G>A-37:G>A	TGCAGAGACGCACTGCCCCGCCACGCCGAGACCCGCTGATCCCGACCGCGTCCACCGTGAAGGTTCCCG	TGCAGAGACGCACTGCCCCGCCACGCCGAGACCCGCTGATCCCGACCGCGTCCACCGTGAAGGTTCCCG	chr1D	79755085	ENA|KD905738|KD905738.1_C139336341	182
1030569|F|0-15:G>A-15:G>A	TGCAGTGCGGAACAGGGAAAGGGAGAGATATTAGTGAGGAGATGGAGAGAAAAGGGGGGAGGAGGGCGT	TGCAGTGCGGAACAGGGAAAGGGAGAGATATTAGTGAGGAGATGGAGAGAAAAGGGGGGAGGAGGGCGT	chr1D	80015807		0
2264535|F|0-34:T>G-34:T>G	TGCAGTTCCTGCTCAACCCCAAGTTCGTGGAGGCTGAGTGGTTCCTCCACGCCGCGCTGGGGCGGGGCA	TGCAGTTCCTGCTCAACCCCAAGTTCGTGGAGGCTGAGTGGTTCCTCCACGCCGCGCTGGGGCGGGGCA	chr1D	89236847		0
3960347|F|0-9:T>C-9:T>C	TGCAGGAGGTGGCGGTGATTGGCCTGCTGGCGGTGGCAACCGAGATCGGAAGAGCGGTTCAGCAGGAAT	TGCAGGAGGTGGCGGTGATTGGCCTGCTGGCGGTGGCAACCG	chr1D	89990086		0
5331446|F|0-24:C>A-24:C>A	TGCAGAACAAATTCAGAGATGATACCTCCGAGATCGGAAGAGCGGTTCAGCAGGAATGCCGAGACCGAT	TGCAGAACAAATTCAGAGATGATACCTCCG	chr1D	90466912		0
21311278|F|0-40:T>G-40:T>G	TGCAGCGGCACAGGCCCGGCGCGGGCGCGAGGCGAAGCCGTCCGCCGAGATCGGAAGAGCGGTTCAGCA	TGCAGCGGCACAGGCCCGGCGCGGGCGCGAGGCGAAGCCGTCCGCCG	chr1D	99701731	ENA|AOCO010096304|AOCO010096304.1_contig96304	4489
2241811|F|0-23:G>A-23:G>A	TGCAGATACTGCATGAAATCCTCGAGCAAAAACATAGACATCAATTCACTATATTTAAACAGAATTCCC	TGCAGATACTGCATGAAATCCTCGAGCAAAAACATAGACATCAATTCACTATATTTAAACAGAATTCCC	chr1D	100327206		0
1243880|F|0-62:G>T-62:G>T	TGCAGGGCGAGCTGCGGCACTGGCGCGGCGAGCTCGGGGCGGCGAGCTATGGCACGGGGCGAGCGCCGA	TGCAGGGCGAGCTGCGGCACTGGCGCGGCGAGCTCGGGGCGGCGAGCTATGGCACGGGGCGAGCGCCGA	chr1D	102531925	ENA|AOCO010161424|AOCO010161424.1_contig161424	-8
1020994|F|0-59:A>T-59:A>T	TGCAGCACAAACAGCATTGTTGTTGAAAATAGTTCTTGGATGATGGTAAACATACCTTTACACGGTAAG	TGCAGCACAAACAGCATTGTTGTTGAAAATAGTTCTTGGATGATGGTAAACATACCTTTACACGGTAAG	chr1D	105283117	ENA|AOCO010155106|AOCO010155106.1_contig155106	3688
1020994|F|0-30:A>C-30:A>C	TGCAGCACAAACAGCATTGTTGTTGAAAATAGTTCTTGGATGATGGTAAACATACCTTTACACGGTAAG	TGCAGCACAAACAGCATTGTTGTTGAAAATAGTTCTTGGATGATGGTAAACATACCTTTACACGGTAAG	chr1D	105283117	ENA|AOCO010155106|AOCO010155106.1_contig155106	3688
1863241|F|0-33:A>G-33:A>G	TGCAGACAACTACCTCATCAACTGCGGCTCCACAGTCGACGCTAATCTCCACGATGGGAGGGTCTTCAA	TGCAGACAACTACCTCATCAACTGCGGCTCCACAGTCGACGCTAATCTCCACGATGGGAGGGTCTTCAA	chr1D	106235387		0
1259250|F|0-15:A>G-15:A>G	TGCAGCAGCCATCCCAATCTGTCGGCGAGTGACAGACAAGAACTCGTGCCACAGAACGTGAGAGTTGGA	TGCAGCAGCCATCCCAATCTGTCGGCGAGTGACAGACAAGAACTCGTGCCACAGAACGTGAGAGTTGGA	chr1D	120015444	ENA|AOCO010175523|AOCO010175523.1_contig175523	9567
2252011|F|0-33:C>A-33:C>A	TGCAGGTTAACCCGAGGTGTCAAACGAGTGCGGCGTCGAGAGGGAGATCGAGTGGAGCAGGCGGCGCGG	TGCAGGTTAACCCGAGGTGTCAAACGAGTGCGGCGTCGAGAGGGAGATCGAGTGGAGCAGGCGGCGCGG	chr1D	120211340		0
1090689|F|0-17:T>C-17:T>C	TGCAGATTGGTCTTATTTCAGACTGTCTACAGTATGACATACAACTATCATTGCTAAGCGGCTGCTCAT	TGCAGATTGGTCTTATTTCAGACTGTCTACAGTATGACATACAACTATCATTGCTAAGCGGCTGCTCAT	chr1D	124765729	ENA|AOCO010154987|AOCO010154987.1_contig154987	15352
15306940|F|0-20:C>T-20:C>T	TGCAGGAGCCCGTTAACGATCCGGCGCCTGCAGCGCTGCTAGCATGGGCCGAGATCGGAAGAGCGGTTC	TGCAGGAGCCCGTTAACGATCCGGCGCCTGCAGCGCTGCTAGCATGGGCCG	chr1D	126610153	ENA|AOCO010187161|AOCO010187161.1_contig187161	4080
3533707|F|0-18:G>T-18:G>T	TGCAGCCCCCAGCCTCGCGCGCCTCCTGCAATTCTCCCGCACGAACCCGAGATCGGAAGAGCGGTTCAG	TGCAGCCCCCAGCCTCGCGCGCCTCCTGCAATTCTCCCGCACGAACCCG	chr1D	138563521		0
1138979|F|0-58:C>A-58:C>A	TGCAGCTGCACCCAGCCACATGCGCTACGGTACATCAGAAAGAGGCCTATCATCCTGTCAAAAAAAGGC	TGCAGCTGCACCCAGCCACATGCGCTACGGTACATCAGAAAGAGGCCTATCATCCTGTCAAAAAAAGGC	chr1D	143995406		0
21311026|F|0-10:C>T-10:C>T	TGCAGCCGAGCTCCCAAACGTACTGCCGGTGCCGCGCGCGCACCTCCTCTGCCATGGGCCAGTACAGCC	TGCAGCCGAGCTCCCAAACGTACTGCCGGTGCCGCGCGCGCACCTCCTCTGCCATGGGCCAGTACAGCC	chr1D	155345718	ENA|AOCO010060691|AOCO010060691.1_contig60691	869
3022950|F|0-33:A>G-33:A>G	TGCAGCGTCAGATTGTTTCATTGATAACTCAACACTCCGAGATCGGAAGAGCGGTTCAGCAGGAATGCC	TGCAGCGTCAGATTGTTTCATTGATAACTCAACACTCCG	chr1D	166956128		0
1092080|F|0-18:C>T-18:C>T	TGCAGCAGCGTGGTTTGACGAGAGATTTCCGTGGCGCCACCCAAAGTCCCCTCTTTCCTCTCCCCAATC	TGCAGCAGCGTGGTTTGACGAGAGATTTCCGTGGCGCCACCCAAAGTCCCCTCTTTCCTCTCCCCAATC	chr1D	176885142		0
1863083|F|0-16:G>C-16:G>C	TGCAGCGCGAGACGTTGCCTGATGTGATGAGGCTCATGGACAAGCACGAGCAGATCGACCGCATCCTTT	TGCAGCGCGAGACGTTGCCTGATGTGATGAGGCTCATGGACAAGCACGAGCAGATCGACCGCATCCTTT	chr1D	189886100		0
2244291|F|0-35:A>G-35:A>G	TGCAGCAGCTAGCCGTGAGTTTCTGCGTCGCGGTGATGCGAATGCTCGATCAGAGCATCAGATTCGAGT	TGCAGCAGCTAGCCGTGAGTTTCTGCGTCGCGGTGATGCGAATGCTCGATCAGAGCATCAGATTCGAGT	chr1D	192592942	ENA|AOCO010081836|AOCO010081836.1_contig81836	2768
12419545|F|0-8:G>C-8:G>C	TGCAGCGCGAGAAGCGGCACGGGCTCTTCCTCCTCGTTGCCGAGATCGGAAGAGCGGTTCAGCAGGAAT	TGCAGCGCGAGAAGCGGCACGGGCTCTTCCTCCTCGTTGCCG	chr1D	192593154	ENA|AOCO010081836|AOCO010081836.1_contig81836	2980
1090461|F|0-32:G>A-32:G>A	TGCAGTTGGAGGGCAACGGGGGAGGGGAAGGCGCGCTGTGTGCCGTTGGGGTCCGAGATCGGAAGAGCG	TGCAGTTGGAGGGCAACGGGGGAGGGGAAGGCGCGCTGTGTGCCGTTGGGGTCCG	chr1D	192593193	ENA|AOCO010081836|AOCO010081836.1_contig81836	3019
1089952|F|0-12:T>C-12:T>C	TGCAGGTTCGGGTAGGCTGCTGCACGGTCCATGGATTCAACGATAACTGGCTTCGGGCGGGCAACTCCC	TGCAGGTTCGGGTAGGCTGCTGCACGGTCCATGGATTCAACGATAACTGGCTTCGGGCGGGCAACTCCC	chr1D	192628274	ENA|AOCO010081847|AOCO010081847.1_contig81847	690
1862658|F|0-65:C>T-65:C>T	TGCAGCAAGTCCATGAGAACGCCGCAGCCGAGTGGGCGCAGGGAAGACTTGTTCGAGATAGAGGACGTT	TGCAGCAAGTCCATGAGAACGCCGCAGCCGAGTGGGCGCAGGGAAGACTTGTTCGAGATAGAGGACGTT	chr1D	198021085		0
1130322|F|0-37:G>C-37:G>C	TGCAGCACTGGACCTAGAGACGGCTTATGGAGGCGTTGTGGCGCAGCCGATGGCCACCTGATGTGGTGC	TGCAGCACTGGACCTAGAGACGGCTTATGGAGGCGTTGTGGCGCAGCCGATGGCCACCTGATGTGGTGC	chr1D	198927205	ENA|AOCO010142829|AOCO010142829.1_contig142829	7454
1232774|F|0-29:T>C-29:T>C	TGCAGGGGAACTTGAAGTGGCGGCACCCTTCTTCTCCCGCACGGCGAGGAAGCAGCTGGAGCGCAGCGT	TGCAGGGGAACTTGAAGTGGCGGCACCCTTCTTCTCCCGCACGGCGAGGAAGCAGCTGGAGCGCAGCGT	chr1D	203593028	ENA|KD928922|KD928922.1_C141527403	3765
985350|F|0-25:G>A-25:G>A	TGCAGAGAATGGAGTTATTGTCATCGCTATCATCTTTAGTACTGTAACTAGCCAGACGATTAGCTACCG	TGCAGAGAATGGAGTTATTGTCATCGCTATCATCTTTAGTACTGTAACTAGCCAGACGATTAGCTACCG	chr1D	208411121	ENA|KD928646|KD928646.1_C141457946	730
1400387|F|0-47:G>A-47:G>A	TGCAGGCAAGTACTCCCTCCGTCCCATATGATGTAAGACGTTTTTTGGTATTAGTGTCAAAAAACGTGT	TGCAGGCAAGTACTCCCTCCGTCCCATATGATGTAAGACGTTTTTTGGTATTAGTGTCAAAAAACGTGT	chr1D	224117683	ENA|AOCO010158458|AOCO010158458.1_contig158458	251
981533|F|0-67:A>G-67:A>G	TGCAGTGATAACTACATGGCCGAATAGCACGTGCTAACTTATCAACACCTAAAAAGCAACATCACCGAG	TGCAGTGATAACTACATGGCCGAATAGCACGTGCTAACTTATCAACACCTAAAAAGCAACATCACCGAG	chr1D	227651645		0
4910321|F|0-9:T>G-9:T>G	TGCAGCACCTAGGGGCCCCTCGTTGGCGCCGAGATCGGAAGAGCGGTTCAGCAGGAATGCCGAGACCGA	TGCAGCACCTAGGGGCCCCTCGTTGGCGCCG	chr1D	250212256		0
983967|F|0-52:G>C-52:G>C	TGCAGCCTCCATCGCTGTATGATGCGGATCCTCTGAATCGCAGCCAGGCCGAGAAGCTTGTGTCTTAGG	TGCAGCCTCCATCGCTGTATGATGCGGATCCTCTGAATCGCAGCCAGGCCGAGAAGCTTGTGTCTTAGG	chr1D	251305258		0
2246051|F|0-13:C>T-13:C>T	TGCAGGACCATCGCCAATTCAAGCAGCGCTACTTCGAGTTCCTGGACTACCACGACGACCCCACCGAGA	TGCAGGACCATCGCCAATTCAAGCAGCGCTACTTCGAGTTCCTGGACTACCACGACGACCCCACCGAGA	chr1D	251710267	ENA|AOCO010083422|AOCO010083422.1_contig83422	1947
3942821|F|0-20:T>G-20:T>G	TGCAGCTTGGAACACGGCGATTATTTTTCATGGCATACGTATGGCATGGTACAACGTCGTCGAGACGCG	TGCAGCTTGGAACACGGCGATTATTTTTCATGGCATACGTATGGCATGGTACAACGTCGTCGAGACGCG	chr1D	259663918	ENA|AOCO010177785|AOCO010177785.1_contig177785	7240
1055623|F|0-39:C>G-39:C>G	TGCAGCGAGACAAGGGAGGCGTGCCTGTTCACGTTCTAACTAACCTTGCTAGTTTCCCGATCTGTGTTC	TGCAGCGAGACAAGGGAGGCGTGCCTGTTCACGTTCTAACTAACCTTGCTAGTTTCCCGATCTGTGTTC	chr1D	259682215	ENA|AOCO010177779|AOCO010177779.1_contig177779	1149
1163090|F|0-50:A>G-50:A>G	TGCAGCGCGTGGCGGCACACATGGCAGGCAGCGCGTGACGCCAACCGCAAACAACGCTCAGTGGAGGAG	TGCAGCGCGTGGCGGCACACATGGCAGGCAGCGCGTGACGCCAACCGCAAACAACGCTCAGTGGAGGAG	chr1D	260420084		0
1103630|F|0-50:G>A-50:G>A	TGCAGCACGAAAACTCTCCCGAATTCATTTCGTTTCGTCTCGCAACACGCGACCGCCACGACGGCGTCG	TGCAGCACGAAAACTCTCCCGAATTCATTTCGTTTCGTCTCGCAACACGCGACCGCCACGACGGCGTCG	chr1D	261372093	ENA|AOCO010163408|AOCO010163408.1_contig163408	1437
7353742|F|0-25:A>C-25:A>C	TGCAGCGCACACCACCTCCCGCCAGATGGCCCGAGATCGGAAGAGCGGTTCAGCAGGAATGCCGAGACC	TGCAGCGCACACCACCTCCCGCCAGATGGCCCG	chr1D	261827696		0
2245138|F|0-30:A>G-30:A>G	TGCAGCACATGCGTCGCTTCGAGCTTAATTACTTCCAAACAAGAATCAAACAGAGAGCGCGCGGCGAAG	TGCAGCACATGCGTCGCTTCGAGCTTAATTACTTCCAAACAAGAATCAAACAGAGAGCGCGCGGCGAAG	chr1D	262341831		0
1665756|F|0-30:G>A-30:G>A	TGCAGACACAAACTTTTGAGCAAAATAGTGGGAAAAAAGTAGCAAACAACTAAACACCTGAACATCAAA	TGCAGACACAAACTTTTGAGCAAAATAGTGGGAAAAAAGTAGCAAACAACTAAACACCTGAACATCAAA	chr1D	263190559	ENA|AOCO010109323|AOCO010109323.1_contig109323	930
3020585|F|0-30:C>G-30:C>G	TGCAGGCACCGTAGTTAAGAATCCAGTTTACTCTAAATCACCCGAGATCGGAAGAGCGGTTCAGCAGGA	TGCAGGCACCGTAGTTAAGAATCCAGTTTACTCTAAATCACCCG	chr1D	269503354	ENA|AOCO010091887|AOCO010091887.1_contig91887	238
2256956|F|0-55:A>T-55:A>T	TGCAGCTGCTGCTGGTGGTGGTGATGCTGCTCGCCGCGGAAGAAGCTGATGGTAGACGAGCCGTCGACG	TGCAGCTGCTGCTGGTGGTGGTGATGCTGCTCGCCGCGGAAGAAGCTGATGGTAGACGAGCCGTCGACG	chr1D	269729676		0
12778644|F|0-15:A>C-15:A>C	TGCAGAAGGCGCGTAAAGGGTGAGCTCGCTACAGGAAGAGGCGTCGGCTGTTGTGGAGGAGATCGGGGC	TGCAGAAGGCGCGTAAAGGGTGAGCTCGCTACAGGAAGAGGCGTCGGCTGTTGTGGAGGAGATCGGGGC	chr1D	270824622		0
2265717|F|0-28:T>C-28:T>C	TGCAGCAGCGGAAGGAGGCCGCGCACGTTGTCGAGCTCGAGAGGCGCTTCAAGGTGCTCGACGGCCTCA	TGCAGCAGCGGAAGGAGGCCGCGCACGTTGTCGAGCTCGAGAGGCGCTTCAAGGTGCTCGACGGCCTCA	chr1D	272188217		0
9724915|F|0-61:A>G-61:A>G	TGCAGGAAATGGCAGACATGGCAAGTTAGTTAGATTTATGAAAGAAGCGGCGGTGATTATGATAGTAAT	TGCAGGAAATGGCAGACATGGCAAGTTAGTTAGATTTATGAAAGAAGCGGCGGTGATTATGATAGTAAT	chr1D	272756814	ENA|AOCO010017857|AOCO010017857.1_contig17857	7823
2249358|F|0-48:A>G-48:A>G	TGCAGACACATCCAAATCGAAATCGCGCCGATCGCGGGCTCAGTTGGGAAAGGTGCAATTTGAGAGGGG	TGCAGACACATCCAAATCGAAATCGCGCCGATCGCGGGCTCAGTTGGGAAAGGTGCAATTTGAGAGGGG	chr1D	273921979	ENA|KD922800|KD922800.1_C140760550	203
1057379|F|0-51:A>T-51:A>T	TGCAGCCACATAGTGTGCATCAGCCATATACTTGGGTGCATGCGGAATTTGATCAAATGAGAAGAAAAT	TGCAGCCACATAGTGTGCATCAGCCATATACTTGGGTGCATGCGGAATTTGATCAAATGAGAAGAAAAT	chr1D	275848730		0
5992530|F|0-16:G>A-16:G>A	TGCAGCATGCAGCGGCGGAGCTACTCGACCGAGATCGGAAGAGCGGTTCAGCAGGAATGCCGAGACCGA	TGCAGCATGCAGCGGCGGAGCTACTCGACCG	chr1D	279205364		0
5332594|F|0-18:A>T-18:A>T	TGCAGTACGTGGAGGCGCAGCGGCAGGCGCGGCCGAGATCGGAAGAGCGGTTCAGCAGGAATGCCGAGA	TGCAGTACGTGGAGGCGCAGCGGCAGGCGCGGCCG	chr1D	282293454		0
1024063|F|0-46:G>A-46:G>A	TGCAGCAGCGGTTCCCCGTGGGGGACGGGACGATGGACCTGGTGCGGGCGGGGCACGCGGTGAACCGAG	TGCAGCAGCGGTTCCCCGTGGGGGACGGGACGATGGACCTGGTGCGGGCGGGGCACGCGGTGAACCGAG	chr1D	282717828		0
1080095|F|0-21:A>C-21:A>C	TGCAGTCCACATCCGACAGCAACGCACCGACACAAATCTCCTCTCACGCACTCTCACACACCGAGATCG	TGCAGTCCACATCCGACAGCAACGCACCGACACAAATCTCCTCTCACGCACTCTCACACACCG	chr1D	282718799		0
992289|F|0-52:G>A-52:G>A	TGCAGCGGTAGTAGCCCCTCGGGTACGGCGACCCCTTGATGGGCTTCTGCCCGTACTTCCTCCACGCCC	TGCAGCGGTAGTAGCCCCTCGGGTACGGCGACCCCTTGATGGGCTTCTGCCCGTACTTCCTCCACGCCC	chr1D	283617791		0
1097915|F|0-50:G>A-50:G>A	TGCAGCCACGACACGAGCGTCCCGGCGACGAAGATGCCGAGGTTGATGGCGCCGAAGAACCAGGTGAAG	TGCAGCCACGACACGAGCGTCCCGGCGACGAAGATGCCGAGGTTGATGGCGCCGAAGAACCAGGTGAAG	chr1D	284047455		0
21311046|F|0-23:A>G-23:A>G	TGCAGCGGATGGGCGTGGGGAGGATCCTGGTGGTTCTGGCCATGGCGACGGCGGCGCTGGTGGAGAGCC	TGCAGCGGATGGGCGTGGGGAGGATCCTGGTGGTTCTGGCCATGGCGACGGCGGCGCTGGTGGAGAGCC	chr1D	284048130		0
4909478|F|0-22:G>A-22:G>A	TGCAGCCCCACATGGCGGCCACGCGCCTAAACCCACACCACCACAGGCGTAGAACAGCATAGGAGCGCT	TGCAGCCCCACATGGCGGCCACGCGCCTAAACCCACACCACCACAGGCGTAGAACAGCATAGGAGCGCT	chr1D	289516558		0
992942|F|0-35:A>G-35:A>G	TGCAGCGTGGGCCACCAGCAGAAAGGAGCAGCTCAACTACCCACACCGACCTGGACCCACCCGCCAGGG	TGCAGCGTGGGCCACCAGCAGAAAGGAGCAGCTCAACTACCCACACCGACCTGGACCCACCCGCCAGGG	chr1D	290705377	ENA|AOCO010090164|AOCO010090164.1_contig90164	53
4004660|F|0-24:T>C-24:T>C	TGCAGTTCCGTGCAGTTCTCCTGCTCCCGCGCCGCCGAGATCGGAAGAGCGGTTCAGCAGGAATGCCGA	TGCAGTTCCGTGCAGTTCTCCTGCTCCCGCGCCGCCG	chr1D	295262378		0
1736070|F|0-64:C>T-64:C>T	TGCAGGCGCCGCCGCAGCTACCTTCGGAGGCCCTTCCACGCAGCCCCGTTTACCTTGCCGCCGCCGAGA	TGCAGGCGCCGCCGCAGCTACCTTCGGAGGCCCTTCCACGCAGCCCCGTTTACCTTGCCGCCGCCGAGA	chr1D	299812057		0
1101874|F|0-17:G>C-17:G>C	TGCAGTCCAATTGGGCTGTGAGTCTGATCTGATCTGACTTTGCGATCCCTTTGTCGTGTCGTGCCGAGC	TGCAGTCCAATTGGGCTGTGAGTCTGATCTGATCTGACTTTGCGATCCCTTTGTCGTGTCGTGCCGAGC	chr1D	305768973	ENA|AOCO010059860|AOCO010059860.1_contig59860	10080
981570|F|0-65:C>T-65:C>T	TGCAGTCGTTTGCTTTGAGAAGCTTCCAGGTGCTCTAGTCTCATCTTGCTTAACGTTTACCGAAACTGG	TGCAGTCGTTTGCTTTGAGAAGCTTCCAGGTGCTCTAGTCTCATCTTGCTTAACGTTTACCGAAACTGG	chr1D	307701483		0
3029275|F|0-9:C>G-9:C>G	TGCAGTGCGCCAATGGAGTTGTGACGGACCGTGTGGGCCGAGATCGGAAGAGCGGTTCAGCAGGAATGC	TGCAGTGCGCCAATGGAGTTGTGACGGACCGTGTGGGCCG	chr1D	309572007		0
1307556|F|0-29:G>A-29:G>A	TGCAGGTGATCCTGCAACAGCAGCTGGAAGTGCTGGTCAAGAGGTACCGAGATCGGAAGAGCGGTTCAG	TGCAGGTGATCCTGCAACAGCAGCTGGAAGTGCTGGTCAAGAGGTACCG	chr1D	313215815	ENA|AOCO010126756|AOCO010126756.1_contig126756	2899
1194513|F|0-12:G>A-12:G>A	TGCAGAAGCAGGGGAAGAGAGAAGATATATGAGCACTTCAGTCAACCACACCATGTTCCTAGGAATGAC	TGCAGAAGCAGGGGAAGAGAGAAGATATATGAGCACTTCAGTCAACCACACCATGTTCCTAGGAATGAC	chr1D	315541370	ENA|AOCO010058159|AOCO010058159.1_contig58159	4074
12002285|F|0-33:T>G-33:T>G	TGCAGCATGTCGCGGAACGCCATGCCGTAGGCCTCCTCGGTCGACACCCACGCCGCGTCCTCCTCCCTG	TGCAGCATGTCGCGGAACGCCATGCCGTAGGCCTCCTCGGTCGACACCCACGCCGCGTCCTCCTCCCTG	chr1D	316235577		0
21311133|F|0-26:A>T-26:A>T	TGCAGTGGGTGAGGGACAACATGGACATCAACACCACCAGGGTCTTCTTCACCAGCATGTCGCCCACCC	TGCAGTGGGTGAGGGACAACATGGACATCAACACCACCAGGGTCTTCTTCACCAGCATGTCGCCCACCC	chr1D	316235643		0
1100104|F|0-63:C>T-63:C>T	TGCAGTGGCCAAGTTACCTCAAGTCCTCAAATCGGGCTAAACACTGGCCGCCGAGCAGGATTGCTGGCT	TGCAGTGGCCAAGTTACCTCAAGTCCTCAAATCGGGCTAAACACTGGCCGCCGAGCAGGATTGCTGGCT	chr1D	317427026	ENA|AOCO010041340|AOCO010041340.1_contig41340	1169
6040547|F|0-7:G>C-7:G>C	TGCAGGGGCTGGCCCGATCGATGGCTGGAAAAGAGAGGAAGGAGGAGGATCCGCAGGGGACGGTGCTGC	TGCAGGGGCTGGCCCGATCGATGGCTGGAAAAGAGAGGAAGGAGGAGGATCCGCAGGGGACGGTGCTGC	chr1D	318103595		0
3064858|F|0-43:A>C-43:A>C	TGCAGGGCGCCATCGACTCGCTCCCGTCCGCGGCCTCCGCGGAAGCGCCCGAGATCGGAAGAGCGGTTC	TGCAGGGCGCCATCGACTCGCTCCCGTCCGCGGCCTCCGCGGAAGCGCCCG	chr1D	320195173		0
1156567|F|0-54:G>A-54:G>A	TGCAGGTGTGGTGGTGAGTGGCAAGTGTGGCTGCCTTGGTCCGATGCTGCCGCCGCCACCACCGTGGCG	TGCAGGTGTGGTGGTGAGTGGCAAGTGTGGCTGCCTTGGTCCGATGCTGCCGCCGCCACCACCGTGGCG	chr1D	322278876		0
1295814|F|0-64:G>C-64:G>C	TGCAGGAAATGTCAAGGCAACTTCTTGCTCGTTTGGCTAGGTGATTTCCTTGTTTTGGCAGTTCGTTCG	TGCAGGAAATGTCAAGGCAACTTCTTGCTCGTTTGGCTAGGTGATTTCCTTGTTTTGGCAGTTCGTTCG	chr1D	328795772		0
7352536|F|0-9:T>A-9:T>A	TGCAGCAGTTTAATGAAAGACCAATAGCCCCGAGATCGGAAGAGCGGTTCAGCAGGAATGCCGAGACCG	TGCAGCAGTTTAATGAAAGACCAATAGCCCCG	chr1D	329306172		0
21310980|F|0-36:C>G-36:C>G	TGCAGAAACCGAGCCTGTCCTCCTCCGGCCTCCCGCCGCCGTCGCCGCGAACGGCAGGATCGCCGCCCT	TGCAGAAACCGAGCCTGTCCTCCTCCGGCCTCCCGCCGCCGTCGCCGCGAACGGCAGGATCGCCGCCCT	chr1D	329308001		0
3026445|F|0-11:C>T-11:C>T	TGCAGGGACAGCTCGTCGGAGTGCAGCGATGACGGTGCCTCCGAGATCGGAAGAGCGGTTCAGCAGGAA	TGCAGGGACAGCTCGTCGGAGTGCAGCGATGACGGTGCCTCCG	chr1D	329308067		0
1222089|F|0-11:C>T-11:C>T	TGCAGGGACAGCTCGTCGGAGTGCAGCGATGACGGTGCCTCCGGTCTCATCTCCGAGATCGGAAGAGCG	TGCAGGGACAGCTCGTCGGAGTGCAGCGATGACGGTGCCTCCGGTCTCATCTCCG	chr1D	329308067		0
6006140|F|0-16:T>C-16:T>C	TGCAGAGTTGCTTCTATGGTTTTGGATCGATGCGGGCCGAGATCGGAAGAGCGGTTCAGCAGGAATGCC	TGCAGAGTTGCTTCTATGGTTTTGGATCGATGCGGGCCG	chr1D	331878398		0
1241142|F|0-46:C>G-46:C>G	TGCAGAAGGCGTGGTCCTGGGTTTTGAGCACGGCCTCGGCCAGGGACGGGGAGGAGACCACGACGGCGG	TGCAGAAGGCGTGGTCCTGGGTTTTGAGCACGGCCTCGGCCAGGGACGGGGAGGAGACCACGACGGCGG	chr1D	332412796		0
1296303|F|0-15:A>G-15:A>G	TGCAGTCCTTTCCCAACCGCCGTCGCGCTCGTGACTCCGAGCCATCGCCGAGATCGGAAGAGCGGTTCA	TGCAGTCCTTTCCCAACCGCCGTCGCGCTCGTGACTCCGAGCCATCGCCG	chr1D	338067682	ENA|AOCO010128736|AOCO010128736.1_contig128736	3042
1012988|F|0-27:C>G-27:C>G	TGCAGACGACGACGAGGCGCGCGCGCGCGGGCGGGGGCCGTTGGATCTGGGAGCTCTTGGGGTCGCGCC	TGCAGACGACGACGAGGCGCGCGCGCGCGGGCGGGGGCCGTTGGATCTGGGAGCTCTTGGGGTCGCGCC	chr1D	339749450	ENA|AOCO010123893|AOCO010123893.1_contig123893	7018
2246541|F|0-43:T>C-43:T>C	TGCAGTGCATCAGGGAGAAGATGGACGTGATCGACTTAGAGGATGACACCATCGACGCCGAGATCTTGA	TGCAGTGCATCAGGGAGAAGATGGACGTGATCGACTTAGAGGATGACACCATCGACGCCGAGATCTTGA	chr1D	341028578		0
12766734|F|0-29:T>C-29:T>C	TGCAGTACGGCCGCCCGTTCGTGTTCTGGTTCGGGCCACGGCCGCGGCTGGTGGTCTCCGAGATCGGAA	TGCAGTACGGCCGCCCGTTCGTGTTCTGGTTCGGGCCACGGCCGCGGCTGGTGGTCTCCG	chr1D	345443877		0
4910448|F|0-22:A>G-22:A>G	TGCAGCAACCTGTTCATCGACAACATTTGGTGCGGCAGCAGCCTCTTGGGGCATGACCAGGACGTCTTC	TGCAGCAACCTGTTCATCGACAACATTTGGTGCGGCAGCAGCCTCTTGGGGCATGACCAGGACGTCTTC	chr1D	346185841	ENA|KD832654|KD832654.1_C136519865	94
1865222|F|0-51:A>C-51:A>C	TGCAGGGGTCGGAATCGAGTACGAGGATGAGGCCTCTGCCTCCAACATCACAACGGATGCCACGGAACT	TGCAGGGGTCGGAATCGAGTACGAGGATGAGGCCTCTGCCTCCAACATCACAACGGATGCCACGGAACT	chr1D	346185907	ENA|KD832654|KD832654.1_C136519865	28
1865222|F|0-9:C>T-9:C>T	TGCAGGGGTCGGAATCGAGTACGAGGATGAGGCCTCTGCCTCCAACATCACAACGGATGCCACGGAACT	TGCAGGGGTCGGAATCGAGTACGAGGATGAGGCCTCTGCCTCCAACATCACAACGGATGCCACGGAACT	chr1D	346185907	ENA|KD832654|KD832654.1_C136519865	28
1163231|F|0-10:C>T-10:C>T	TGCAGTCCCTCTGGACGCGCCCAAGCCCCGACTCGTCATCAACCTCCTGCCGAAGGTGAAGACAGAGGA	TGCAGTCCCTCTGGACGCGCCCAAGCCCCGACTCGTCATCAACCTCCTGCCGAAGGTGAAGACAGAGGA	chr1D	346186228	ENA|KD897765|KD897765.1_C138868291	17
9724468|F|0-23:T>C-23:T>C	TGCAGTTCGAATTCCAGGTGTGGTGATGTTTTCTTTTGACAGCATTAGTCGCTCGACTGCTCGCGCGAG	TGCAGTTCGAATTCCAGGTGTGGTGATGTTTTCTTTTGACAGCATTAGTCGCTCGACTGCTCGCGCGAG	chr1D	346365952		0
3020385|F|0-21:A>T-21:A>T	TGCAGTACAATCTACCTCAGCACATTGAAGAGAGAACCGAGATCGGAAGAGCGGTTCAGCAGGAATGCC	TGCAGTACAATCTACCTCAGCACATTGAAGAGAGAACCG	chr1D	350828329	ENA|AOCO010197489|AOCO010197489.1_contig197489	4995
1030463|F|0-10:C>T-10:C>T	TGCAGACAAGCAGTGGAAAGCAGTAGACTTTCGGCACCAAAGCTGGCAATGGCATGGCCATTTGGTCAG	TGCAGACAAGCAGTGGAAAGCAGTAGACTTTCGGCACCAAAGCTGGCAATGGCATGGCCATTTGGTCAG	chr1D	357313434		0
2328811|F|0-22:G>T-22:G>T	TGCAGCCGGCAGAATCTGCTTTGCACAAGATGCACTTCATCCTGAAGCTCTGGCTTGCACTTACGCCGA	TGCAGCCGGCAGAATCTGCTTTGCACAAGATGCACTTCATCCTGAAGCTCTGGCTTGCACTTACGCCGA	chr1D	357463225		0
1695060|F|0-53:C>A-53:C>A	TGCAGACAATGCATACAAGAAGGAAGTGCATGCAGCACGGAGGGAAGAAGAAACCAGTAAAAGCGCAGG	TGCAGACAATGCATACAAGAAGGAAGTGCATGCAGCACGGAGGGAAGAAGAAACCAGTAAAAGCGCAGG	chr1D	360366680	ENA|AOCO010010827|AOCO010010827.1_contig10827	228
2245678|F|0-16:C>T-16:C>T	TGCAGATGCGCTTGACCGTTCGATTGATGCTCTATTCTTCTTTGGCAGATCCCCAACGGGTGCGGGAGC	TGCAGATGCGCTTGACCGTTCGATTGATGCTCTATTCTTCTTTGGCAGATCCCCAACGGGTGCGGGAGC	chr1D	361151589		0
981194|F|0-38:C>T-38:C>T	TGCAGACACGAGCGCGACACGACGTGTACGTCCTCTTGCCACCACTGACACGGCGCACGTGAACCGAGA	TGCAGACACGAGCGCGACACGACGTGTACGTCCTCTTGCCACCACTGACACGGCGCACGTGAACCGAGA	chr1D	362781736	ENA|AOCO010012104|AOCO010012104.1_contig12104	1654
5972547|F|0-36:C>T-36:C>T	TGCAGTGGCTGGCGTCGCGTCTATCCAGAGAAACGCCGCGGTTTCGAACCCAACCAGCGGCATAACTTT	TGCAGTGGCTGGCGTCGCGTCTATCCAGAGAAACGCCGCGGTTTCGAACCCAACCAGCGGCATAACTTT	chr1D	364627353	ENA|AOCO010143067|AOCO010143067.1_contig143067	4441
1082952|F|0-11:A>C-11:A>C	TGCAGTCCGAGACGGTGGCGGCTCCCAACGCGGAGCACGCGACGGTTGAGCGCGGCGCCGAGATCGGAA	TGCAGTCCGAGACGGTGGCGGCTCCCAACGCGGAGCACGCGACGGTTGAGCGCGGCGCCG	chr1D	366191224	ENA|AOCO010117966|AOCO010117966.1_contig117966	550
2243107|F|0-43:C>T-43:C>T	TGCAGGTGCATCTATAACTCAATAGATAAGCTACAGAAACCTGCCAGTAATTTCTCATCGAAGACAACC	TGCAGGTGCATCTATAACTCAATAGATAAGCTACAGAAACCTGCCAGTAATTTCTCATCGAAGACAACC	chr1D	371755972		0
1745081|F|0-16:T>C-16:T>C	TGCAGGTCGAGCAGCTTCTCCTCGCCACCCTGTCCAGCGGAGGCAGAGTGGAGCAGAGGAATGAGGCGG	TGCAGGTCGAGCAGCTTCTCCTCGCCACCCTGTCCAGCGGAGGCAGAGTGGAGCAGAGGAATGAGGCGG	chr1D	373116592		0
1209909|F|0-16:G>A-16:G>A	TGCAGCGGGAGGTAGCGGTGGCAGGGCTCCAGTGCCACGGGAGCGCGGCAGAGGAGCTTCGGCCGAGAT	TGCAGCGGGAGGTAGCGGTGGCAGGGCTCCAGTGCCACGGGAGCGCGGCAGAGGAGCTTCGGCCGAGAT	chr1D	374036931	ENA|AOCO010020774|AOCO010020774.1_contig20774	-10
2266235|F|0-32:A>C-32:A>C	TGCAGGGGCCGTTCTTCAGCGAGGGGGACCTCATGGAGATCGCGGCGGACCTCGACGCCCGCGAGCGGA	TGCAGGGGCCGTTCTTCAGCGAGGGGGACCTCATGGAGATCGCGGCGGACCTCGACGCCCG	chr1D	376722010		0
1100394|F|0-16:G>T-16:G>T	TGCAGCATTTTGGGGGGTTTTTCCGCGCTAGTTTACTGTTCGCGCGGTTCGTGGGCCGAGATCGGAAGA	TGCAGCATTTTGGGGGGTTTTTCCGCGCTAGTTTACTGTTCGCGCGGTTCGTGGGCCG	chr1D	378730763	ENA|AOCO010027002|AOCO010027002.1_contig27002	10738
1694690|F|0-60:A>C-60:A>C	TGCAGATCTCGATGAGCTCGTCGTGGCCCTCGGACTCCGCGGCGACCTTGGACGCCGCCGACGACGACA	TGCAGATCTCGATGAGCTCGTCGTGGCCCTCGGACTCCGCGGCGACCTTGGACGCCGCCGACGACGACA	chr1D	384474085		0
2266480|F|0-42:G>A-42:G>A	TGCAGCGGCAACGATAGATGGGATCGACGGGAGTGGGCGACGGCCAAGGTTAGGATCGGCCGCGGCACA	TGCAGCGGCAACGATAGATGGGATCGACGGGAGTGGGCGACGGCCAAGGTTAGGATCGGCCGCGGCACA	chr1D	385615110		0
6042816|F|0-32:G>A-32:G>A	TGCAGACCTAGTGGGTGCCTCCGCTCGAACTTGATTCGTGCGATTGACACGGCGGTGAGCGATGGGGTC	TGCAGACCTAGTGGGTGCCTCCGCTCGAACTTGATTCGTGCGATTGACACGGCGGTGAGCGATGGGGTC	chr1D	389355856	ENA|KD924594|KD924594.1_C140953394	496
2242123|F|0-40:C>T-40:C>T	TGCAGAGTAGCATTGTTCTGATCCAAACCGAAATCGAAATCGCTCCATGACTGGAAAACGGAAGAAACA	TGCAGAGTAGCATTGTTCTGATCCAAACCGAAATCGAAATCGCTCCATGACTGGAAAACGGAAGAAACA	chr1D	389794088	ENA|KD736602|KD736602.1_Scaffold237925	9154
1089386|F|0-33:G>T-33:G>T	TGCAGAACCACAGCCCACAGGACAGGAGGTGGCGTGCGTGACCGATGGACCGAGATCGGAAGAGCGGTT	TGCAGAACCACAGCCCACAGGACAGGAGGTGGCGTGCGTGACCGATGGACCG	chr1D	389794154	ENA|KD736602|KD736602.1_Scaffold237925	9220
1132980|F|0-54:A>G-54:A>G	TGCAGCACGTCGCCGTCCACGAGCCGCAGCTTCCCCGCGCAGTGATCCACCGAGACGAGGGCGCCCTCC	TGCAGCACGTCGCCGTCCACGAGCCGCAGCTTCCCCGCGCAGTGATCCACCGAGACGAGGGCGCCCTCC	chr1D	390671127	ENA|AOCO010156431|AOCO010156431.1_contig156431	117
1263707|F|0-25:G>A-25:G>A	TGCAGGTCCACGCACCCGTGCCCCAGCGGCGGCTGCTGCCCCCTCAGGCTCTTCTGCATCGGCAGGCAC	TGCAGGTCCACGCACCCGTGCCCCAGCGGCGGCTGCTGCCCCCTCAGGCTCTTCTGCATCGGCAGGCAC	chr1D	391873491		0
2243885|F|0-40:G>T-40:G>T	TGCAGAACTAGAACTTATATCTAACTAATTCTTGAACTGCGCGATGTGGGTCTTGATGATCTGGTCGGC	TGCAGAACTAGAACTTATATCTAACTAATTCTTGAACTGCGCGATGTGGGTCTTGATGATCTGGTCGGC	chr1D	391873849		0
7170166|F|0-16:G>C-16:G>C	TGCAGCGTCCAGCGGCGGCTCTCGTCGTCGAGCGTGAAGGATCTGATATGTAACGGGTCGACCTCGGCA	TGCAGCGTCCAGCGGCGGCTCTCGTCGTCGAGCGTGAAGGATCTGATATGTAACGGGTCGACCTCGGCA	chr1D	392126313	ENA|AOCO010151095|AOCO010151095.1_contig151095	534
7170166|F|0-20:C>A-20:C>A	TGCAGCGTCCAGCGGCGGCTCTCGTCGTCGAGCGTGAAGGATCTGATATGTAACGGGTCGACCTCGGCA	TGCAGCGTCCAGCGGCGGCTCTCGTCGTCGAGCGTGAAGGATCTGATATGTAACGGGTCGACCTCGGCA	chr1D	392126313	ENA|AOCO010151095|AOCO010151095.1_contig151095	534
996381|F|0-18:C>T-18:C>T	TGCAGGTGAGGGCGGTGGCGGCGTTCTGCCGAGCAGCAGCTGGAGCGCTGCGTTTTTGTTCGTTCTTTT	TGCAGGTGAGGGCGGTGGCGGCGTTCTGCCGAGCAGCAGCTGGAGCGCTGCGTTTTTGTTCGTTCTTTT	chr1D	392342963		0
2253993|F|0-8:G>C-8:G>C	TGCAGCCTGTCCACAGTGGTTTTGCGACAGCTTCGTCGAAGATTTTGCGTGGGCCATGGCCACCACGGC	TGCAGCCTGTCCACAGTGGTTTTGCGACAGCTTCGTCGAAGATTTTGCGTGGGCCATGGCCACCACGGC	chr1D	393303897	ENA|AOCO010113283|AOCO010113283.1_contig113283	831
1302541|F|0-37:T>C-37:T>C	TGCAGCCGCGCCAGCGCCCACTGCGGCGAGCTGGACGTCGTGGTCGGTGCCGTCAAGGTGCCCTGCCCC	TGCAGCCGCGCCAGCGCCCACTGCGGCGAGCTGGACGTCGTGGTCGGTGCCGTCAAGGTGCCCTGCCCC	chr1D	393479576		0
989827|F|0-27:C>T-27:C>T	TGCAGGCTTCTGATGAGGCGTTGGCAACGACAGGTTTCTCCTGATGTACGGAGGTGTACAGTGTACTTT	TGCAGGCTTCTGATGAGGCGTTGGCAACGACAGGTTTCTCCTGATGTACGGAGGTGTACAGTGTACTTT	chr1D	393492840		0
1043628|F|0-10:C>G-10:C>G	TGCAGAATGGCTTCAAGGCAATTCCACAACGAACTAGCATTTCTCTATACCGTTAGGATTTCAAGCTCA	TGCAGAATGGCTTCAAGGCAATTCCACAACGAACTAGCATTTCTCTATACCGTTAGGATTTCAAGCTCA	chr1D	393496593		0
1193748|F|0-57:G>A-57:G>A	TGCAGTTGGGACGCATCTAGTCCAGCTACTCATAAACCCCCACGGTCAAACCGATCAGTTCAAAAACCC	TGCAGTTGGGACGCATCTAGTCCAGCTACTCATAAACCCCCACGGTCAAACCGATCAGTTCAAAAACCC	chr1D	393997785		0
4909795|F|0-20:A>C-20:A>C	TGCAGGAACGTGTTCCAGTCACGCCGCTTCTGCGACTCGTACCTGCTCAGCTGCTGCTGCGGCGGCGGC	TGCAGGAACGTGTTCCAGTCACGCCGCTTCTGCGACTCGTACCTGCTCAGCTGCTGCTGCGGCGGCGGC	chr1D	394004243		0
1022660|F|0-46:T>G-46:T>G	TGCAGACCATCAACGGCCCCAACTCCGACTTCCCCGTCTACTCGTCTGAGCTCAAGACGGTCAAGGGCA	TGCAGACCATCAACGGCCCCAACTCCGACTTCCCCGTCTACTCGTCTGAGCTCAAGACGGTCAAGGGCA	chr1D	396476933	ENA|AOCO010023516|AOCO010023516.1_contig23516	4000
1009511|F|0-22:G>A-22:G>A	TGCAGGCTGCAACTTGGCAGGGGAGCGCCCTTTTTCAAAGTACGCACCCGCGCAAGCTCCCCAAGAACG	TGCAGGCTGCAACTTGGCAGGGGAGCGCCCTTTTTCAAAGTACGCACCCGCGCAAGCTCCCCAAGAACG	chr1D	398379571		0
2291044|F|0-60:C>A-60:C>A	TGCAGCGTTCCCCCCGCGACCAATCGAACGAATCTGGATCACAGGGAGAAGCTTCTTTCCCTATGAGAT	TGCAGCGTTCCCCCCGCGACCAATCGAACGAATCTGGATCACAGGGAGAAGCTTCTTTCCCTATGAGAT	chr1D	398952279		0
1105567|F|0-27:G>A-27:G>A	TGCAGATCCCCAAGCCGCGCCCTCTCCGCGGATAATCCCTCCTTGGCATCCTGCAATCGGCAGATGCTA	TGCAGATCCCCAAGCCGCGCCCTCTCCGCGGATAATCCCTCCTTGGCATCCTGCAATCGGCAGATGCTA	chr1D	403725960	ENA|KD880384|KD880384.1_C138057451	139
1151378|F|0-35:A>G-35:A>G	TGCAGGACGCCTACGGCCGCGACCACCGCGACAAGACGCAGGTGCGCGTGTGGCGCCGCCCGAGATCGG	TGCAGGACGCCTACGGCCGCGACCACCGCGACAAGACGCAGGTGCGCGTGTGGCGCCGCCCG	chr1D	408432432		0
7354411|F|0-33:T>C-33:T>C	TGCAGGGGTCGGAATCGAGTACGAGGATGAGGCTTCTGCCTCCAACATCACCACGGATGCCACGGAACT	TGCAGGGGTCGGAATCGAGTACGAGGATGAGGCTTCTGCCTCCAACATCACCACGGATGCCACGGAACT	chr1D	408875884	ENA|KD832654|KD832654.1_C136519865	28
3021953|F|0-6:G>A-6:G>A	TGCAGAGCTTCGGATAGCTCAAAGTGTGTAATCTGCCCCGAGATCGGAAGAGCGGTTCAGCAGGAATGC	TGCAGAGCTTCGGATAGCTCAAAGTGTGTAATCTGCCCCG	chr1D	409346078		0
5323704|F|0-13:G>C-13:G>C	TGCAGAGGGCAGCGATGGTTCGCAAGGCCGAGATCGGAAGAGCGGTTCAGCAGGAATGCCGAGACCGAT	TGCAGAGGGCAGCGATGGTTCGCAAGGCCG	chr1D	412457536	ENA|AOCO010157134|AOCO010157134.1_contig157134	1753
4009289|F|0-29:T>G-29:T>G	TGCAGCTGGACCGGCGTGAAATGCAGCAGTGCTCACCCGAGATCGGAAGAGCGGTTCAGCAGGAATGCC	TGCAGCTGGACCGGCGTGAAATGCAGCAGTGCTCACCCG	chr1D	412459583	ENA|AOCO010157134|AOCO010157134.1_contig157134	3799
1683089|F|0-42:T>C-42:T>C	TGCAGCGATACATCGTTCAGTTTTCTCGCCGAGTTACAAAGTTGCTGCGCTCCGTCGGAATACGATCGA	TGCAGCGATACATCGTTCAGTTTTCTCGCCGAGTTACAAAGTTGCTGCGCTCCGTCGGAATACGATCGA	chr1D	413321654	ENA|AOCO010141523|AOCO010141523.1_contig141523	6137
1683089|F|0-64:A>G-64:A>G	TGCAGCGATACATCGTTCAGTTTTCTCGCCGAGTTACAAAGTTGCTGCGCTCCGTCGGAATACGATCGA	TGCAGCGATACATCGTTCAGTTTTCTCGCCGAGTTACAAAGTTGCTGCGCTCCGTCGGAATACGATCGA	chr1D	413321654	ENA|AOCO010141523|AOCO010141523.1_contig141523	6137
1379957|F|0-61:A>G-61:A>G	TGCAGCAGCATCAGCAGGAGTGTGCAAGTTTTTCAACACGGCCAGTGTACGTGCTCTGGCTATTGCTAG	TGCAGCAGCATCAGCAGGAGTGTGCAAGTTTTTCAACACGGCCAGTGTACGTGCTCTGGCTATTGCTAG	chr1D	413876981		0
1043963|F|0-68:G>A-68:G>A	TGCAGTAACTACGAGACCGAAATGTGGATGCAGGTAAGGTAGCATGCGGCGTGGCAGCTAGGCCGCTGG	TGCAGTAACTACGAGACCGAAATGTGGATGCAGGTAAGGTAGCATGCGGCGTGGCAGCTAGGCCGCTGG	chr1D	415212462	ENA|KD929036|KD929036.1_C141556979	5077
3939007|F|0-6:A>G-6:A>G	TGCAGGACATGGTAGAGGAGCCATGGCCCGAGATCGGAAGAGCGGTTCAGCAGGAATGCCGAGACCGAT	TGCAGGACATGGTAGAGGAGCCATGGCCCG	chr1D	415300059		0
6048444|F|0-45:T>C-45:T>C	TGCAGCTTGGAGACGATGGATGTGAGATGTAAGTTGCCGTGGCAGTAGGAGACGAGGCGCGCGATCTGA	TGCAGCTTGGAGACGATGGATGTGAGATGTAAGTTGCCGTGGCAGTAGGAGACGAGGCGCGCGATCTGA	chr1D	416356026		0
1042645|F|0-59:T>A-59:T>A	TGCAGCCAGCCATACAGACACCTGTTGTACGTATTATTTCTTGTTCTTTCTGCTGGTGATGTGGAGAGA	TGCAGCCAGCCATACAGACACCTGTTGTACGTATTATTTCTTGTTCTTTCTGCTGGTGATGTGGAGAGA	chr1D	416753119		0
3023502|F|0-35:G>A-35:G>A	TGCAGAAGAGCAAGCAGCCTCCCAAAGAGGAAGTGGAGCATATCCGAGATCGGAAGAGCGGTTCAGCAG	TGCAGAAGAGCAAGCAGCCTCCCAAAGAGGAAGTGGAGCATATCCG	chr1D	418296736		0
1122584|F|0-67:T>C-67:T>C	TGCAGGAAGTGTAGAACCATGCATATTTAGAAAGTGGTAGCAGCGGAATAAAAACAAACATAATGAATC	TGCAGGAAGTGTAGAACCATGCATATTTAGAAAGTGGTAGCAGCGGAATAAAAACAAACATAATGAATC	chr1D	418306296		0
992070|F|0-27:T>C-27:T>C	TGCAGTAGAAGGAGGTGGACTGCGCGGTCGCCAGACCGAGCACGATGAGTGCGAGGGTTCTCAGTCACC	TGCAGTAGAAGGAGGTGGACTGCGCGGTCGCCAGACCGAGCACGATGAGTGCGAGGGTTCTCAGTCACC	chr1D	418529908		0
1099977|F|0-26:G>A-26:G>A	TGCAGACGATTTAATCAGACGGCTGAGAGTGGACCTCCGAACGATTAGGCCGAGATCGGAAGAGCGGTT	TGCAGACGATTTAATCAGACGGCTGAGAGTGGACCTCCGAACGATTAGGCCG	chr1D	420558010		0
5332388|F|0-10:G>A-10:G>A	TGCAGGCTGCGGCGTGAGGAGGACTCCGCGGCCGAGATCGGAAGAGCGGTTCAGCAGGAATGCCGAGAC	TGCAGGCTGCGGCGTGAGGAGGACTCCGCGGCCG	chr1D	421076882	ENA|KD905742|KD905742.1_C139336525	160
1218810|F|0-35:T>C-35:T>C	TGCAGGGCTGCCTCAACTGAATGTGGCCAGGGCCGTGAGGCTGAGGTGCAGCTACTCCAAGGAGCTCAA	TGCAGGGCTGCCTCAACTGAATGTGGCCAGGGCCGTGAGGCTGAGGTGCAGCTACTCCAAGGAGCTCAA	chr1D	422933652	ENA|KD734559|KD734559.1_Scaffold235877	9400
1697204|F|0-14:G>A-14:G>A	TGCAGTAGCCCGTAGCACCCAGCTGTTCTTGCTCCCGTGCACCACAACGCCGAGATCGGAAGAGCGGTT	TGCAGTAGCCCGTAGCACCCAGCTGTTCTTGCTCCCGTGCACCACAACGCCG	chr1D	423183349	ENA|AOCO010130561|AOCO010130561.1_contig130561	4770
5971684|F|0-12:T>G-12:T>G	TGCAGGTGAGGATGGGCGGCAGGTGGTTCCCGCTGGACCCGCTGCCGAGATCGGAAGAGCGGTTCAGCA	TGCAGGTGAGGATGGGCGGCAGGTGGTTCCCGCTGGACCCGCTGCCG	chr1D	423644533		0
21311162|F|0-53:C>G-53:C>G	TGCAGCGCCGCCGACCATGAACATGGAGCCGGCCACCGGAAAAAGGCACAGAACCACCGTCCGAGATCG	TGCAGCGCCGCCGACCATGAACATGGAGCCGGCCACCGGAAAAAGGCACAGAACCACCGTCCG	chr1D	423734675		0
6048243|F|0-22:A>G-22:A>G	TGCAGGTGAGGAGGGGCGGCAGATGGTTCCCGCTGGACCCGCTGCCGAGATCGGAAGAGCGGTTCAGCA	TGCAGGTGAGGAGGGGCGGCAGATGGTTCCCGCTGGACCCGCTGCCG	chr1D	423883054	ENA|AOCO010048666|AOCO010048666.1_contig48666	4902
12779736|F|0-29:A>G-29:A>G	TGCAGGACGAGCGTGACGGCGATGATGACAAGGAACATCCTGTTCTTGAGCACCCCGAGATCGGAAGAG	TGCAGGACGAGCGTGACGGCGATGATGACAAGGAACATCCTGTTCTTGAGCACCCCG	chr1D	425571921		0
1233801|F|0-55:A>G-55:A>G	TGCAGAAGACGTGGTCCTGGGTCCTGAGCACCGCGTCGGCGAGCGGGGCCGAGGAAACCACGACGGCCC	TGCAGAAGACGTGGTCCTGGGTCCTGAGCACCGCGTCGGCGAGCGGGGCCGAGGAAACCACGACGGCCC	chr1D	426987465		0
2258259|F|0-32:T>C-32:T>C	TGCAGGCGGCCATGAAAGAGACATTGCGGCTATACCCAGCAGTGCCGCTCCTCCTCCCACGCGAGTCGA	TGCAGGCGGCCATGAAAGAGACATTGCGGCTATACCCAGCAGTGCCGCTCCTCCTCCCACGCGAGTCGA	chr1D	426988447		0
3024366|F|0-31:C>G-31:C>G	TGCAGCCATTAGGCGCACGTAGATGATCTTGCTTCGGCCGAGATCGGAAGAGCGGTTCAGCAGGAATGC	TGCAGCCATTAGGCGCACGTAGATGATCTTGCTTCGGCCG	chr1D	428205377	ENA|KD919874|KD919874.1_C140466082	5
1075721|F|0-35:C>A-35:C>A	TGCAGATAGCTATTGGCGTTAGAATCGTATACTCTCACACAGATGCCATCCGAGATCGGAAGAGCGGTT	TGCAGATAGCTATTGGCGTTAGAATCGTATACTCTCACACAGATGCCATCCG	chr1D	432032633	ENA|KD766366|KD766366.1_Scaffold267742	2702
4910265|F|0-5:G>A-5:G>A	TGCAGGCGAGAATTGATGCCGCAAGGGAACTCCGAGATCGGAAGAGCGGTTCAGCAGGAATGCCGAGAC	TGCAGGCGAGAATTGATGCCGCAAGGGAACTCCG	chr1D	433030711	ENA|KD924197|KD924197.1_C140907524	648
1202435|F|0-65:A>C-65:A>C	TGCAGCGGATTCTAGCTTATGACTTTTGATCGTTGTGGACACTAGTTTGACCATTTGCGTGTCCTATCT	TGCAGCGGATTCTAGCTTATGACTTTTGATCGTTGTGGACACTAGTTTGACCATTTGCGTGTCCTATCT	chr1D	433140936		0
21311110|F|0-46:A>C-46:A>C	TGCAGGTGCCGCCACGCCCACTCCGCCAGCGAGCAGTGCTCCCCGCAGTTGCCGGCCTCCCTGCCGAGA	TGCAGGTGCCGCCACGCCCACTCCGCCAGCGAGCAGTGCTCCCCGCAGTTGCCGGCCTCCCTGCCGAGA	chr1D	433213926		0
15306656|F|0-46:A>C-46:A>C	TGCAGGTGCCGCCACGCCCACTCCGCCAGCGAGCAGTGCTCCCCGCAGTTGCCGAGATCGGAAGAGCGG	TGCAGGTGCCGCCACGCCCACTCCGCCAGCGAGCAGTGCTCCCCGCAGTTGCCG	chr1D	433213926		0
3023913|F|0-52:T>A-52:T>A	TGCAGACTGCCAGCGTCCCTTGCCCCTGCCGTCGTGTTACTCGTGAAGGTCTTGCTTGCTAGCCAGATA	TGCAGACTGCCAGCGTCCCTTGCCCCTGCCGTCGTGTTACTCGTGAAGGTCTTGCTTGCTAGCCAGATA	chr1D	433508242		0
2244149|F|0-67:A>G-67:A>G	TGCAGGCTCTCAAGTCAGAGTTTGATTTCCACGGTACAGTGTCCAAAATTGGATCTGCACAGCGGAGAT	TGCAGGCTCTCAAGTCAGAGTTTGATTTCCACGGTACAGTGTCCAAAATTGGATCTGCACAGCGGAGAT	chr1D	433912099		0
1197564|F|0-30:C>T-30:C>T	TGCAGGATCGGAGTTGCTTCCTCCCGATTCCCCTCCTCACCCCATACGAACCCTAGCTGCTGCACCAAC	TGCAGGATCGGAGTTGCTTCCTCCCGATTCCCCTCCTCACCCCATACGAACCCTAGCTGCTGCACCAAC	chr1D	433922271	ENA|AOCO010167068|AOCO010167068.1_contig167068	19445
1229828|F|0-6:G>A-6:G>A	TGCAGCGGTGGCAGCCGCGGCCGTGAGGCGGCGGCGGAGGAGCAGGCAGCGCGCCATGGGCTTGCTCCA	TGCAGCGGTGGCAGCCGCGGCCGTGAGGCGGCGGCGGAGGAGCAGGCAGCGCGCCATGGGCTTGCTCCA	chr1D	435465546		0
2299974|F|0-38:C>A-38:C>A	TGCAGATGCTCGACCTGCTCCGCCTCACCGTGCCGTCCCTGCTCGCCTTCCTCCGCTCCCTCCCCTCCG	TGCAGATGCTCGACCTGCTCCGCCTCACCGTGCCGTCCCTGCTCGCCTTCCTCCGCTCCCTCCCCTCCG	chr1D	436082334	ENA|AOCO010187911|AOCO010187911.1_contig187911	3550
1043415|F|0-65:A>G-65:A>G	TGCAGTTGGTGTCGGTGCATGTGGCAACGGGTCAGGCTCAGAAATTGTGCCCATGGAGGCCAATGACGT	TGCAGTTGGTGTCGGTGCATGTGGCAACGGGTCAGGCTCAGAAATTGTGCCCATGGAGGCCAATGACGT	chr1D	436333369	ENA|AOCO010115687|AOCO010115687.1_contig115687	10966
1141743|F|0-38:A>C-38:A>C	TGCAGCTTCATCTACTTCCATGGGGGCCACGGAGGAGAAACGGGCGCAGACCGAGATCGGAAGAGCGGT	TGCAGCTTCATCTACTTCCATGGGGGCCACGGAGGAGAAACGGGCGCAGACCG	chr1D	436334177		0
3064825|F|0-28:C>T-28:C>T	TGCAGGGGGACGACGCGGGCTGGGTTCGCCAGGATCTGGAAGGCCGAGATCGGAAGAGCGGTTCAGCAG	TGCAGGGGGACGACGCGGGCTGGGTTCGCCAGGATCTGGAAGGCCG	chr1D	436619202	ENA|AOCO010115687|AOCO010115687.1_contig115687	17104
19324075|F|0-27:G>A-27:G>A	TGCAGAGAAGAAGGCCGCAGAGCCAGAGCCGAGATCGGAAGAGCGGTTCAGCAGGAATGCCGAGACCGA	TGCAGAGAAGAAGGCCGCAGAGCCAGAGCCG	chr1D	436619245		0
1265132|F|0-5:T>C-5:T>C	TGCAGTTGAAAAATCCTTCTCCCTTCCAGGTAACTGCTGCCGAACGCGGTCTGCGAGATGACATCTCCG	TGCAGTTGAAAAATCCTTCTCCCTTCCAGGTAACTGCTGCCGAACGCGGTCTGCGAGATGACATCTCCG	chr1D	437000900	ENA|AOCO010085219|AOCO010085219.1_contig85219	703
1048163|F|0-14:G>A-14:G>A	TGCAGGCCTGAACAGTCTAGGACCTGATCAAGGTGTGAGAAGAATTGCTATGCTCTGCACGTGCGTAAG	TGCAGGCCTGAACAGTCTAGGACCTGATCAAGGTGTGAGAAGAATTGCTATGCTCTGCACGTGCGTAAG	chr1D	437979976		0
1061837|F|0-42:C>T-42:C>T	TGCAGGTTGTATCTATGTATTGCTGAAACAGAATGCTTTGCTCTTTATACTGCACTAATCTTCAGATTG	TGCAGGTTGTATCTATGTATTGCTGAAACAGAATGCTTTGCTCTTTATACTGCACTAATCTTCAGATTG	chr1D	438210514		0
1092023|F|0-7:T>C-7:T>C	TGCAGAGTAGAGCACGGAGACCATGGTGGCCGTCACGGTCGTCGTGACCGCTGGCGCCGAGATCGGAAG	TGCAGAGTAGAGCACGGAGACCATGGTGGCCGTCACGGTCGTCGTGACCGCTGGCGCCG	chr1D	438585017		0
12775468|F|0-16:A>G-16:A>G	TGCAGGAACTCCATTGATGCATGTTGCTCCCCGAGATCGGAAGAGCGGTTCAGCAGGAATGCCGAGACC	TGCAGGAACTCCATTGATGCATGTTGCTCCCCG	chr1D	438585073		0
1228797|F|0-40:T>C-40:T>C	TGCAGGTGCTCACCGTCTCCCAGAACCCGCTCGTCCGCGGTGAGGTCCCGCGGGGCATCGGCGAGCTCG	TGCAGGTGCTCACCGTCTCCCAGAACCCGCTCGTCCGCGGTGAGGTCCCGCGGGGCATCGGCGAGCTCG	chr1D	439216092		0
2316497|F|0-33:A>T-33:A>T	TGCAGGCCGTCGCCCTGCTTGACGAAGGACTCGAACTTGAGCGGCAGCCCCTTGCCGAGATCGGAAGAG	TGCAGGCCGTCGCCCTGCTTGACGAAGGACTCGAACTTGAGCGGCAGCCCCTTGCCG	chr1D	439671725		0
1089234|F|0-66:T>C-66:T>C	TGCAGGAGGATGTTGAGTAACTTGATTGTATTAGGAAACATAGGATGGGTTCGTCGCTGCACTTGATGA	TGCAGGAGGATGTTGAGTAACTTGATTGTATTAGGAAACATAGGATGGGTTCGTCGCTGCACTTGATGA	chr1D	439740120		0
15306205|F|0-67:G>A-67:G>A	TGCAGCTCGTTGGAGGAAGACGGATGAGGAGTTGGCCGAAGAGTTTTGGGCGGACATTGGCTACCTAGC	TGCAGCTCGTTGGAGGAAGACGGATGAGGAGTTGGCCGAAGAGTTTTGGGCGGACATTGGCTACCTAGC	chr1D	443221230	ENA|AOCO010183920|AOCO010183920.1_contig183920	2132
7162823|F|0-8:G>A-8:G>A	TGCAGTTGGCGGTGAACGTCGGGTTGCAGCCCTTTGTCCAGTCCCGAGATCGGAAGAGCGGTTCAGCAG	TGCAGTTGGCGGTGAACGTCGGGTTGCAGCCCTTTGTCCAGTCCCG	chr1D	443466453		0
1092925|F|0-16:C>G-16:C>G	TGCAGTTGGCGGTGAACGTCGGGTTGCAGCCCTTTGTCCAGTCCCGGCGGTCCACCCTCTCGTACCCCG	TGCAGTTGGCGGTGAACGTCGGGTTGCAGCCCTTTGTCCAGTCCCGGCGGTCCACCCTCTCGTACCCCG	chr1D	443466453		0
1666976|F|0-9:C>T-9:C>T	TGCAGTTGGCGGCGGGGAGGCTGAAGGTGGGGTTGCAGCCCTTCCTCCAGTCCCGGCGGTCCACCATCT	TGCAGTTGGCGGCGGGGAGGCTGAAGGTGGGGTTGCAGCCCTTCCTCCAGTCCCGGCGGTCCACCATCT	chr1D	443717255	ENA|AOCO010166641|AOCO010166641.1_contig166641	1981
1001987|F|0-9:C>T-9:C>T	TGCAGTTGGCGGCGGGGAGGCTGAAGGTGGGGTTGCAGCCCTTCCTCCAGTCCCGAGATCGGAAGAGCG	TGCAGTTGGCGGCGGGGAGGCTGAAGGTGGGGTTGCAGCCCTTCCTCCAGTCCCG	chr1D	443717269		0
4910400|F|0-29:T>C-29:T>C	TGCAGCTCCCCATCACCGCGCCATAGCCCTTGCACCCGCTGCCGAGATCGGAAGAGCGGTTCAGCAGGA	TGCAGCTCCCCATCACCGCGCCATAGCCCTTGCACCCGCTGCCG	chr1D	443722921		0
1075986|F|0-8:G>A-8:G>A	TGCAGTTGGCGGTGAAGGTCGGCTTGCAGCCCTTTGTCCAGTCCCGACGGTCCACCCTCTCGTACCCCG	TGCAGTTGGCGGTGAAGGTCGGCTTGCAGCCCTTTGTCCAGTCCCGACGGTCCACCCTCTCGTACCCCG	chr1D	443750381		0
1253439|F|0-52:C>T-52:C>T	TGCAGCATCTCCCGGAACAGCTCCAGCGCCTCCTGGACCTCGCCCGCGCGCGCGTGCGCGGAGATCATC	TGCAGCATCTCCCGGAACAGCTCCAGCGCCTCCTGGACCTCGCCCGCGCGCGCGTGCGCGGAGATCATC	chr1D	443798688		0
2244113|F|0-23:G>C-23:G>C	TGCAGCTGCTTACGGCACCTTCAGTTCAAATCGAGTAACTAGATTTCTATGCCTTCCCGCGCCAAAACT	TGCAGCTGCTTACGGCACCTTCAGTTCAAATCGAGTAACTAGATTTCTATGCCTTCCCGCGCCAAAACT	chr1D	445579936		0
983739|F|0-53:G>A-53:G>A	TGCAGCTTGATGATAGCCAACAATGCTCCAAAAGATTCCACCAGGAAAATTTGGTTCGGTTCTCCCCTC	TGCAGCTTGATGATAGCCAACAATGCTCCAAAAGATTCCACCAGGAAAATTTGGTTCGGTTCTCCCCTC	chr1D	445997310		0
1090534|F|0-45:A>G-45:A>G	TGCAGCAACAGAACAGCATCCCAAAACCATCAGACTAATCTCGCCATCCGAGATCGGAAGAGCGGTTCA	TGCAGCAACAGAACAGCATCCCAAAACCATCAGACTAATCTCGCCATCCG	chr1D	448787556		0
1044578|F|0-24:T>C-24:T>C	TGCAGCTCTGAATTCTTCTTCTTTTCTGAGAAATATTTGCTCCCAAATCTGAATCTGGTGTGTGGCTTT	TGCAGCTCTGAATTCTTCTTCTTTTCTGAGAAATATTTGCTCCCAAATCTGAATCTGGTGTGTGGCTTT	chr1D	449312560		0
2242431|F|0-10:T>C-10:T>C	TGCAGGTTGATGGCCTCTGCATCCCGAGTGTGTCGAAGTTATATAGGAAGGATGGGCAATTTAACCTGC	TGCAGGTTGATGGCCTCTGCATCCCGAGTGTGTCGAAGTTATATAGGAAGGATGGGCAATTTAACCTGC	chr1D	449452466	ENA|AOCO010127831|AOCO010127831.1_contig127831	563
12764806|F|0-23:C>A-23:C>A	TGCAGCAGATCGGCGAAGACACCCTGTACACCCCGCCATCTCCGATCTTCTCAGCCATGGTCGTCGACG	TGCAGCAGATCGGCGAAGACACCCTGTACACCCCGCCATCTCCGATCTTCTCAGCCATGGTCGTCGACG	chr1D	449515261	ENA|AOCO010127818|AOCO010127818.1_contig127818	432
1220015|F|0-35:G>T-35:G>T	TGCAGTGCAGACCGAGTAAAGCACAAAGCACCTGGGCTTTGGACCTGAAGGGAAAAGGAACTTTCTATA	TGCAGTGCAGACCGAGTAAAGCACAAAGCACCTGGGCTTTGGACCTGAAGGGAAAAGGAACTTTCTATA	chr1D	450006458		0
3026685|F|0-16:A>G-16:A>G	TGCAGCGATCCATGCAAATGCAGTGCAACCTCGCCCGCGCACCGAGATCGGAAGAGCGGTTCAGCAGGA	TGCAGCGATCCATGCAAATGCAGTGCAACCTCGCCCGCGCACCG	chr1D	450737391		0
3026685|F|0-19:G>A-19:G>A	TGCAGCGATCCATGCAAATGCAGTGCAACCTCGCCCGCGCACCGAGATCGGAAGAGCGGTTCAGCAGGA	TGCAGCGATCCATGCAAATGCAGTGCAACCTCGCCCGCGCACCG	chr1D	450737391		0
1217624|F|0-5:A>C-5:A>C	TGCAGAGCTCCCTCTTCAGACAACACCCAGTCATTACTCAGCTCAAGACACAATCAGGCAATCAGCGGC	TGCAGAGCTCCCTCTTCAGACAACACCCAGTCATTACTCAGCTCAAGACACAATCAGGCAATCAGCGGC	chr1D	453181621		0
3222424|F|0-18:G>A-18:G>A	TGCAGCGAGGTTTGACGAGCCGAAGAGGGGAAAACCAAGAACTCCGAGATCGGAAGAGCGGTTCAGCAG	TGCAGCGAGGTTTGACGAGCCGAAGAGGGGAAAACCAAGAACTCCG	chr1D	453274056		0
3942866|F|0-14:C>A-14:C>A	TGCAGACACTGCAACATTGGGATTGGGGTCCGAGATCGGAAGAGCGGTTCAGCAGGAATGCCGAGACCG	TGCAGACACTGCAACATTGGGATTGGGGTCCG	chr1D	453961974		0
1252247|F|0-12:T>G-12:T>G	TGCAGCCTACTTTCCTGCGGCCCCTTGGGCCACACGCCCTTCAAGCTGCTAGCCTCCCCGCGCCGAGAT	TGCAGCCTACTTTCCTGCGGCCCCTTGGGCCACACGCCCTTCAAGCTGCTAGCCTCCCCGCGCCGAGAT	chr1D	454442332		0
2244938|F|0-14:G>T-14:G>T	TGCAGCTCCCTTCTGCGAGCGCCGCCGTGCCAGGCGAGTGCAAGGGCGTGCTGCTCAACTTCGATGACG	TGCAGCTCCCTTCTGCGAGCGCCGCCGTGCCAGGCGAGTGCAAGGGCGTGCTGCTCAACTTCGATGACG	chr1D	454457685		0
3222178|F|0-7:T>C-7:T>C	TGCAGCTTCCTTCTTCCAGCGCCGCCGTGCCAGGCGAGTGCAAGGGCGTGCTGCTCAACTTCGATGACG	TGCAGCTTCCTTCTTCCAGCGCCGCCGTGCCAGGCGAGTGCAAGGGCGTGCTGCTCAACTTCGATGACG	chr1D	454769785		0
9724019|F|0-16:G>A-16:G>A	TGCAGAAAGAGGTACAGAAAATGCATTGTGGAGAAGACCCTGTGAACGACGACGACCTAAGCCACCGTC	TGCAGAAAGAGGTACAGAAAATGCATTGTGGAGAAGACCCTGTGAACGACGACGACCTAAGCCACCGTC	chr1D	455030764		0
1044508|F|0-23:G>T-23:G>T	TGCAGGTATACAAGGGGTTGCTGGGTTGTGCTCTCTGCCAACACAGGTAAGCAGGACGCCGTAGTGGAT	TGCAGGTATACAAGGGGTTGCTGGGTTGTGCTCTCTGCCAACACAGGTAAGCAGGACGCCGTAGTGGAT	chr1D	455640196	ENA|AOCO010112664|AOCO010112664.1_contig112664	1258
7351501|F|0-50:C>T-50:C>T	TGCAGAGGCCACAGCAGCGACTCGAATGTTGGACGTGATGCTGCCTGCCGCGTCCTGGAGTTGGAGCCG	TGCAGAGGCCACAGCAGCGACTCGAATGTTGGACGTGATGCTGCCTGCCGCGTCCTGGAGTTGGAGCCG	chr1D	455651531	ENA|AOCO010112667|AOCO010112667.1_contig112667	5675
1103193|F|0-28:T>G-28:T>G	TGCAGCAGCCTGCAACTGCGTCAGTTTATTCAGAACACCGCTCTTGTCATCAGTTCTGAAAGATGTGTG	TGCAGCAGCCTGCAACTGCGTCAGTTTATTCAGAACACCGCTCTTGTCATCAGTTCTGAAAGATGTGTG	chr1D	455766735	ENA|AOCO010034026|AOCO010034026.1_contig34026	8009
3222447|F|0-9:G>C-9:G>C	TGCAGGGAGGTGCTCCCTGGGGATGATCCCAAGCTCGCCGAGATCGGAAGAGCGGTTCAGCAGGAATGC	TGCAGGGAGGTGCTCCCTGGGGATGATCCCAAGCTCGCCG	chr1D	456034663		0
4261991|F|0-8:A>G-8:A>G	TGCAGCGCATTGCAGGTCGCCGCCTCCGCTCCCGCCGAGATCGGAAGAGCGGTTCAGCAGGAATGCCGA	TGCAGCGCATTGCAGGTCGCCGCCTCCGCTCCCGCCG	chr1D	456132529	ENA|AOCO010143762|AOCO010143762.1_contig143762	6020
4261991|F|0-10:T>C-10:T>C	TGCAGCGCATTGCAGGTCGCCGCCTCCGCTCCCGCCGAGATCGGAAGAGCGGTTCAGCAGGAATGCCGA	TGCAGCGCATTGCAGGTCGCCGCCTCCGCTCCCGCCG	chr1D	456132529	ENA|AOCO010143762|AOCO010143762.1_contig143762	6020
7353004|F|0-7:G>T-7:G>T	TGCAGGTGGGGGTCCTTCTTGTACTTGCACAGGCAGCTCGCCGAGATCGGAAGAGCGGTTCAGCAGGAA	TGCAGGTGGGGGTCCTTCTTGTACTTGCACAGGCAGCTCGCCG	chr1D	456251912	ENA|AOCO010057403|AOCO010057403.1_contig57403	1345
1700070|F|0-66:G>A-66:G>A	TGCAGCTTCACCACAAACGTCACCGTCGCCCCTCTGCCGCCGCCTGAGCTCGTCCCGATCAACTGCGCC	TGCAGCTTCACCACAAACGTCACCGTCGCCCCTCTGCCGCCGCCTGAGCTCGTCCCGATCAACTGCGCC	chr1D	457070084		0
1091966|F|0-34:C>A-34:C>A	TGCAGCACATTGATGGCTGGTCGTGCTCTCCCTCCCACCCTCAGCCTCCGAGATCGGAAGAGCGGTTCA	TGCAGCACATTGATGGCTGGTCGTGCTCTCCCTCCCACCCTCAGCCTCCG	chr1D	457219826		0
1223986|F|0-27:G>C-27:G>C	TGCAGCCGGAGGATTGGCCACGTTGTTGTGCGCGGCCGCCGCTGCCGCAGCCCCCATCGCCCTTGCCAG	TGCAGCCGGAGGATTGGCCACGTTGTTGTGCGCGGCCGCCGCTGCCGCAGCCCCCATCGCCCTTGCCAG	chr1D	457579737		0
1092090|F|0-21:G>T-21:G>T	TGCAGGCAGCCACTCAGGCAGGGAGGGAGAAGCAGGGTATCGTGCTGCTTCTCGTCCTTTGGGTGGTAC	TGCAGGCAGCCACTCAGGCAGGGAGGGAGAAGCAGGGTATCGTGCTGCTTCTCGTCCTTTGGGTGGTAC	chr1D	458127630		0
2244245|F|0-68:G>T-68:G>T	TGCAGGATTTTACTCCCGTTCTGTATTCGATCGTGACCTTCTTTCTCCACGGGGCCTCTGCCATGGCAG	TGCAGGATTTTACTCCCGTTCTGTATTCGATCGTGACCTTCTTTCTCCACGGGGCCTCTGCCATGGCAG	chr1D	458446204		0
1215154|F|0-22:A>G-22:A>G	TGCAGCAGGCGCCGAAGGAGGAAGTTCACTGGCGGCAGCTGCGGTAGGCGCCAAGGGAGGAAGGTCACC	TGCAGCAGGCGCCGAAGGAGGAAGTTCACTGGCGGCAGCTGCGGTAGGCGCCAAGGGAGGAAGGTCACC	chr1D	459020695		0
983585|F|0-55:G>C-55:G>C	TGCAGGCCACATCGGTTGCAGGCTCTACGAAGTCGCCGCTCGCGCAGGAGTCGGGGATCGCCATGGGAC	TGCAGGCCACATCGGTTGCAGGCTCTACGAAGTCGCCGCTCGCGCAGGAGTCGGGGATCGCCATGGGAC	chr1D	459020822		0
2242181|F|0-9:G>A-9:G>A	TGCAGTAGGGTGTACGAGGCGATCTGACAGACCATCGATATGAAGAACATGATTGTGGCCGCCACGAAC	TGCAGTAGGGTGTACGAGGCGATCTGACAGACCATCGATATGAAGAACATGATTGTGGCCGCCACGAAC	chr1D	459020888		0
2253577|F|0-17:T>G-17:T>G	TGCAGCGCCACAAGAAGTCGATGAGCGTGGGAACAGCGATCAGCTGCGTGCACCATGCACCGTCGGCGT	TGCAGCGCCACAAGAAGTCGATGAGCGTGGGAACAGCGATCAGCTGCGTGCACCATGCACCGTCGGCGT	chr1D	459880410		0
2253507|F|0-40:C>T-40:C>T	TGCAGCTTGGGCAGGTCCTCCTCGAGGAGCTTGGCCTTGGCGCGGCGGATCTCGGCGTTGAGCGCGACG	TGCAGCTTGGGCAGGTCCTCCTCGAGGAGCTTGGCCTTGGCGCGGCGGATCTCGGCGTTGAGCGCGACG	chr1D	459887099	ENA|AOCO010064412|AOCO010064412.1_contig64412	6622
1059898|F|0-25:T>C-25:T>C	TGCAGGACAGGTACTTCTCGGTTCCTCTGCACAAACCTGCCAACATATTAAGCATGCATTTATTGATGG	TGCAGGACAGGTACTTCTCGGTTCCTCTGCACAAACCTGCCAACATATTAAGCATGCATTTATTGATGG	chr1D	461056331		0
1087220|F|0-21:A>G-21:A>G	TGCAGAGCCCACGTATCCATCAAAGATCAAGGCTCTGTAGCATAGTGCAGCCGAGATCGGAAGAGCGGT	TGCAGAGCCCACGTATCCATCAAAGATCAAGGCTCTGTAGCATAGTGCAGCCG	chr1D	461148812		0
1032322|F|0-47:C>T-47:C>T	TGCAGACATGCATGGCCCATGCATGCATGCAATGCGTTGACGGAAGGCGGATAATATTCGGCCGAGATC	TGCAGACATGCATGGCCCATGCATGCATGCAATGCGTTGACGGAAGGCGGATAATATTCGGCCG	chr1D	462147666		0
2261335|F|0-50:C>G-50:C>G	TGCAGCATGCAGCTTCTGAGACGGCGGCTGCAAAAGCCGAGAGCGCTCGACCAACCGTCCGAGATCGGA	TGCAGCATGCAGCTTCTGAGACGGCGGCTGCAAAAGCCGAGAGCGCTCGACCAACCGTCCG	chr1D	462158321		0
1080209|F|0-37:A>G-37:A>G	TGCAGGTTTCTCCACCTGGTAATCCAACCAATTTTCTATGATCTTGGTCCGAGATCGGAAGAGCGGTTC	TGCAGGTTTCTCCACCTGGTAATCCAACCAATTTTCTATGATCTTGGTCCG	chr1D	463457152		0
1716257|F|0-43:G>A-43:G>A	TGCAGATCGATTTCAAAACTTGGCCTTGGGAATCCCGTACGACGATCCCGAGATCGGAAGAGCGGTTCA	TGCAGATCGATTTCAAAACTTGGCCTTGGGAATCCCGTACGACGATCCCG	chr1D	463848783	ENA|AOCO010189754|AOCO010189754.1_contig189754	9033
983811|F|0-40:T>C-40:T>C	TGCAGCTGAATGAGGCGGTCAGAAGGGGTCCCTATCTTTCTGAGAAGAGGCAGCGTGTGGAGGCACAGC	TGCAGCTGAATGAGGCGGTCAGAAGGGGTCCCTATCTTTCTGAGAAGAGGCAGCGTGTGGAGGCACAGC	chr1D	464141811		0
1398976|F|0-9:G>A-9:G>A	TGCAGCATCGATGACCTCTCCTGCACCAACTCCTGCTTCCAATCGCGCAACCGGAACCTCAATCTTCAT	TGCAGCATCGATGACCTCTCCTGCACCAACTCCTGCTTCCAATCGCGCAACCGGAACCTCAATCTTCAT	chr1D	464864436		0
1163357|F|0-9:G>A-9:G>A	TGCAGCATCGATGACCTCTCCTGCACCAACTCCTGCTTCCAATCGCGCAACCGAGATCGGAAGAGCGGT	TGCAGCATCGATGACCTCTCCTGCACCAACTCCTGCTTCCAATCGCGCAACCG	chr1D	464864452		0
1091235|F|0-9:T>C-9:T>C	TGCAGCAACTGAGTGGCACCAGTGGCGTGCGCCCGCTAGGTGTTCGGCGGAATGCCAACACCACTCAGG	TGCAGCAACTGAGTGGCACCAGTGGCGTGCGCCCGCTAGGTGTTCGGCGGAATGCCAACACCACTCAGG	chr1D	465086212		0
6036396|F|0-43:G>A-43:G>A	TGCAGTCCATGACGAGTCCCTTCAAGAGGGAGCACAAGACTCGGTCTCCTGGGCTTGGGAGGCGAACGG	TGCAGTCCATGACGAGTCCCTTCAAGAGGGAGCACAAGACTCGGTCTCCTGGGCTTGGGAGGCGAACGG	chr1D	465899109		0
1225863|F|0-5:T>C-5:T>C	TGCAGTCCAGAGGCCAAGGTATTCTTGGAGCAGGGTCGGGGTGAGCTCCGAGATCGGAAGAGCGGTTCA	TGCAGTCCAGAGGCCAAGGTATTCTTGGAGCAGGGTCGGGGTGAGCTCCG	chr1D	465899175		0
12777973|F|0-10:G>C-10:G>C	TGCAGCGTAAGGTGGCCGTGGCACTGATGCACGAGGCCCAGCGGCACGCGGAGGAGGCCGAGGCTGCGA	TGCAGCGTAAGGTGGCCGTGGCACTGATGCACGAGGCCCAGCGGCACGCGGAGGAGGCCGAGGCTGCGA	chr1D	465903524		0
7350519|F|0-8:C>G-8:C>G	TGCAGCATCCCGCCCTTGGCTCCTCAAGATCCATACACCAGCCGAGATCGGAAGAGCGGTTCAGCAGGA	TGCAGCATCCCGCCCTTGGCTCCTCAAGATCCATACACCAGCCG	chr1D	466014850		0
2268639|F|0-8:C>G-8:C>G	TGCAGCATCCCGCCCTTGGCTCCTCAAGATCCATACACCAGCCGGCTTGGTTCCGAGATCGGAAGAGCG	TGCAGCATCCCGCCCTTGGCTCCTCAAGATCCATACACCAGCCGGCTTGGTTCCG	chr1D	466014850		0
21311120|F|0-45:C>T-45:C>T	TGCAGTATGGTTATTACTGCATAGGTGCTGTAGCTCCTAAATCTGCCGTTCATTCCAATCGAGTGGTTC	TGCAGTATGGTTATTACTGCATAGGTGCTGTAGCTCCTAAATCTGCCGTTCATTCCAATCGAGTGGTTC	chr1D	466015332		0
5566543|F|0-12:T>A-12:T>A	TGCAGGTGTGGCTGGTTTATATAGGCGTCGCGCTGGTCGAAAAGCCTGGCCCGCGCGGAACCGAGATCG	TGCAGGTGTGGCTGGTTTATATAGGCGTCGCGCTGGTCGAAAAGCCTGGCCCGCGCGGAACCG	chr1D	467501461		0
1101069|F|0-27:G>A-27:G>A	TGCAGATGATGAGCAAGTGGAGCACGAGAATTCCCAAAATGGAAAGCGCAGGTGACAAGACGAGGGACA	TGCAGATGATGAGCAAGTGGAGCACGAGAATTCCCAAAATGGAAAGCGCAGGTGACAAGACGAGGGACA	chr1D	468093112		0
985826|F|0-33:T>C-33:T>C	TGCAGTAGATGGCCTTCTTCATTGTTTGCCCCCTGTCTGCCTCCCTGCACCGAGATCCATCTGCTCCGA	TGCAGTAGATGGCCTTCTTCATTGTTTGCCCCCTGTCTGCCTCCCTGCACCGAGATCCATCTGCTCCGA	chr1D	468399959		0
3025999|F|0-7:A>G-7:A>G	TGCAGGCACCGCCGTATTTGGTCGTTGCACACACTGCCGAGATCGGAAGAGCGGTTCAGCAGGAATGCC	TGCAGGCACCGCCGTATTTGGTCGTTGCACACACTGCCG	chr1D	468430787		0
9364724|F|0-28:G>C-28:G>C	TGCAGTCGCCGGGGGCGGGGACCTGGAAGCGGGTGTCGCCGAGATCGGAAGAGCGGTTCAGCAGGAATG	TGCAGTCGCCGGGGGCGGGGACCTGGAAGCGGGTGTCGCCG	chr1D	468872493		0
1206930|F|0-31:C>G-31:C>G	TGCAGCTGGGGATTTCTCTTGTGGAGGAGGTCGGGGGACACGAGCAGATGGCTACAGGGCACGAGTAAT	TGCAGCTGGGGATTTCTCTTGTGGAGGAGGTCGGGGGACACGAGCAGATGGCTACAGGGCACGAGTAAT	chr1D	469207227		0
1026120|F|0-9:G>A-9:G>A	TGCAGATACGTGGCGCCGAAGCGGAGTGGGAGTAGGAGTAGCAGACAGACTGGCGCGGGTGGTTGCGTG	TGCAGATACGTGGCGCCGAAGCGGAGTGGGAGTAGGAGTAGCAGACAGACTGGCGCGGGTGGTTGCGTG	chr1D	469391814		0
1033070|F|0-11:G>A-11:G>A	TGCAGCTTGATGGTGAGTTTGCCTGTTGTGGTAATGGGTACTTGTTGGATTCAGATTCGTGGCCTCTTA	TGCAGCTTGATGGTGAGTTTGCCTGTTGTGGTAATGGGTACTTGTTGGATTCAGATTCGTGGCCTCTTA	chr1D	469542770		0
1021879|F|0-13:T>C-13:T>C	TGCAGCAGCCGCTTCACCACGTGGCTGAGGCAGCACCCGCGCCTCCCCACCACCAGCACCGAGATCGGA	TGCAGCAGCCGCTTCACCACGTGGCTGAGGCAGCACCCGCGCCTCCCCACCACCAGCACCG	chr1D	469795689		0
7353452|F|0-49:T>C-49:T>C	TGCAGGGGCTCGGGGTGAACCCCGCCGTGCACGAGGTCGCCGACGAGGCTGAGCTCGCCGCGGCGGTGA	TGCAGGGGCTCGGGGTGAACCCCGCCGTGCACGAGGTCGCCGACGAGGCTGAGCTCGCCGCGGCGGTGA	chr1D	469815031		0
1021879|F|0-8:C>T-8:C>T	TGCAGCAGCCGCTCCACCACGTGGCTGAGGCAGCACCCGCGCCTCCCCACCACCAGCACCGAGATCGGA	TGCAGCAGCCGCTCCACCACGTGGCTGAGGCAGCACCCGCGCCTCCCCACCACCAGCACCG	chr1D	469815097		0
3944852|F|0-14:C>T-14:C>T	TGCAGCTAGCTAATCACTGAGCGTTCGGTCGACCGAGATCGGAAGAGCGGTTCAGCAGGAATGCCGAGA	TGCAGCTAGCTAATCACTGAGCGTTCGGTCGACCG	chr1D	470202715		0
1004716|F|0-41:T>C-41:T>C	TGCAGCTGGTAGTAGAGCTGGCACGCGGACAGCCCAGGCGATGGTGTCAGTGGTGGAGGTGCCGAGATC	TGCAGCTGGTAGTAGAGCTGGCACGCGGACAGCCCAGGCGATGGTGTCAGTGGTGGAGGTGCCG	chr1D	470220689		0
1039253|F|0-34:C>G-34:C>G	TGCAGATTGAACAGCTTTTCAGTGAGAGTAGATACAATACAACTCTCGGTGTTGCATTTTCCCTGGCCG	TGCAGATTGAACAGCTTTTCAGTGAGAGTAGATACAATACAACTCTCGGTGTTGCATTTTCCCTGGCCG	chr1D	470523363		0
1163248|F|0-41:T>A-41:T>A	TGCAGCTGCGATGCCGATATCTTGCGCAAACCCAAAGGCAGTCCGAGGTACCGAGATCGGAAGAGCGGT	TGCAGCTGCGATGCCGATATCTTGCGCAAACCCAAAGGCAGTCCGAGGTACCG	chr1D	471086676		0
1367615|F|0-41:T>A-41:T>A	TGCAGCTGCGATGCCGATATCTTGCGCAAACCCAAAGGCAGTCCGAGGTACCGGCAAGGCCATCCGAGA	TGCAGCTGCGATGCCGATATCTTGCGCAAACCCAAAGGCAGTCCGAGGTACCGGCAAGGCCATCCGAGA	chr1D	471086676		0
3023004|F|0-29:A>T-29:A>T	TGCAGAGGAACATGTGAGGTTTGTGCCCCATTCTCTATATAGCCGAGATCGGAAGAGCGGTTCAGCAGG	TGCAGAGGAACATGTGAGGTTTGTGCCCCATTCTCTATATAGCCG	chr1D	471639676		0
1670344|F|0-28:T>C-28:T>C	TGCAGGTTATAATTGCCTCATTTGGTCATTGGGTTCGTCAACACGGTCGTAACCGCGTGGTCTCGCGGG	TGCAGGTTATAATTGCCTCATTTGGTCATTGGGTTCGTCAACACGGTCGTAACCGCGTGGTCTCGCGGG	chr1D	471904158		0
1217303|F|0-18:C>G-18:C>G	TGCAGGAGCTTCAGAAGACATAGATGCCGAGGTCACAAGGTTAGCATACCAGGAAGCTGAAGTTTCTGA	TGCAGGAGCTTCAGAAGACATAGATGCCGAGGTCACAAGGTTAGCATACCAGGAAGCTGAAGTTTCTGA	chr1D	472089061		0
1217303|F|0-63:T>C-63:T>C	TGCAGGAGCTTCAGAAGACATAGATGCCGAGGTCACAAGGTTAGCATACCAGGAAGCTGAAGTTTCTGA	TGCAGGAGCTTCAGAAGACATAGATGCCGAGGTCACAAGGTTAGCATACCAGGAAGCTGAAGTTTCTGA	chr1D	472089061		0
1201867|F|0-28:C>G-28:C>G	TGCAGCTCGCTAGGTGCCGTTGTTGAAACATGCTAGCTAGCCGCAGCGCGTGAAACCGTGAGAGTGGAC	TGCAGCTCGCTAGGTGCCGTTGTTGAAACATGCTAGCTAGCCGCAGCGCGTGAAACCGTGAGAGTGGAC	chr1D	472356302		0
3027237|F|0-23:A>G-23:A>G	TGCAGGGCCGAAGATTTGATAGTATCTTGGATGATGGCCGAGATCGGAAGAGCGGTTCAGCAGGAATGC	TGCAGGGCCGAAGATTTGATAGTATCTTGGATGATGGCCG	chr1D	472361701		0
2242083|F|0-64:G>A-64:G>A	TGCAGTAAAGATCCACTGCCGCTGTATGATAAGCATCTACGTATACGTACTGAACTAAGAAACTGAAAG	TGCAGTAAAGATCCACTGCCGCTGTATGATAAGCATCTACGTATACGTACTGAACTAAGAAACTGAAAG	chr1D	472561950		0
5357604|F|0-33:C>T-33:C>T	TGCAGCAGGTGGGCCAGGGACACCGCCGGCAGACGGGGCTCGCCGTCGTCGACGCCGAGATCGGAAGAG	TGCAGCAGGTGGGCCAGGGACACCGCCGGCAGACGGGGCTCGCCGTCGTCGACGCCG	chr1D	473337623		0
4733525|F|0-65:A>G-65:A>G	TGCAGACCCTCCTCCCGGCGTCCCACGCGGAGGGCCTGGTGCGGATCGCGCTGAAGAAGCGCCCCATCG	TGCAGACCCTCCTCCCGGCGTCCCACGCGGAGGGCCTGGTGCGGATCGCGCTGAAGAAGCGCCCCATCG	chr1D	473634735		0
1106904|F|0-25:T>G-25:T>G	TGCAGTTTGATCTTGGGCGAAGATTTGTTATAAACTTGTTGCGATATTATAATTCAGCGCCGAGATCGG	TGCAGTTTGATCTTGGGCGAAGATTTGTTATAAACTTGTTGCGATATTATAATTCAGCGCCG	chr1D	473957670		0
1051397|F|0-10:A>C-10:A>C	TGCAGATTGGATAAGATACGATCATGATTCCATCAAAAAAGAACAAAGAGTATCATTCCGAGATCGGAA	TGCAGATTGGATAAGATACGATCATGATTCCATCAAAAAAGAACAAAGAGTATCATTCCG	chr1D	473993739		0
1297023|F|0-66:A>G-66:A>G	TGCAGCTAGTGCTTGTTGAAGTGCCGACGGTGATGAGGATGAATCACATCTCTTGCGGTCTTGCCGAGA	TGCAGCTAGTGCTTGTTGAAGTGCCGACGGTGATGAGGATGAATCACATCTCTTGCGGTCTTGCCGAGA	chr1D	474241626	ENA|AOCO010024764|AOCO010024764.1_contig24764	11520
1202505|F|0-21:C>T-21:C>T	TGCAGAGTATTGGATTGGGAACCACTTCTTTCTTCTTTTGAGCACGCGACGGTGAGTGACTAAAGCTCG	TGCAGAGTATTGGATTGGGAACCACTTCTTTCTTCTTTTGAGCACGCGACGGTGAGTGACTAAAGCTCG	chr1D	474306607	ENA|AOCO010024772|AOCO010024772.1_contig24772	2992
1129162|F|0-20:C>G-20:C>G	TGCAGGCGTCCGTGAACGCGCACGGGGCCTTCACCGAGGTTTTCGCCGGCCACCCCGAGATCGGAAGAG	TGCAGGCGTCCGTGAACGCGCACGGGGCCTTCACCGAGGTTTTCGCCGGCCACCCCG	chr1D	474968680		0
1129162|F|0-22:C>A-22:C>A	TGCAGGCGTCCGTGAACGCGGACGGGGCCTTCACCGAGGTTTTCGCAGGCCACCCCGAGATCGGAAGAG	TGCAGGCGTCCGTGAACGCGGACGGGGCCTTCACCGAGGTTTTCGCAGGCCACCCCG	chr1D	474968680		0
1161781|F|0-11:G>A-11:G>A	TGCAGGGTGATGCTGTAGGACGGCCGGGGCGACGGCCTGCTGCTGTTGCGCGGCGTGGCCCGAGATCGG	TGCAGGGTGATGCTGTAGGACGGCCGGGGCGACGGCCTGCTGCTGTTGCGCGGCGTGGCCCG	chr1D	474968734		0
3936870|F|0-14:G>C-14:G>C	TGCAGGTTCACCGTGCCCTCCTCACCCGCCACCACCGAGATCGGAAGAGCGGTTCAGCAGGAATGCCGA	TGCAGGTTCACCGTGCCCTCCTCACCCGCCACCACCG	chr1D	474969433		0
21311126|F|0-15:T>C-15:T>C	TGCAGTGAGTGCTAGTTGGTTTCACGGCGCAGGAGGCGCCTTATAGGAGGGCGGCGACTATATCTTGCA	TGCAGTGAGTGCTAGTTGGTTTCACGGCGCAGGAGGCGCCTTATAGGAGGGCGGCGACTATATCTTGCA	chr1D	476201707	ENA|AOCO010156366|AOCO010156366.1_contig156366	451
1082411|F|0-5:A>C-5:A>C	TGCAGACTGCGGAGGCGCAGAATATTTCAGACTTTTGAGTGCGGCCGCTTGAAGCCCAAATGGCATACT	TGCAGACTGCGGAGGCGCAGAATATTTCAGACTTTTGAGTGCGGCCGCTTGAAGCCCAAATGGCATACT	chr1D	476259918	ENA|AOCO010156374|AOCO010156374.1_contig156374	309
3020788|F|0-17:T>C-17:T>C	TGCAGCAAGAGCATCTATAATCGGACCTAGCAAAATCCGAGATCGGAAGAGCGGTTCAGCAGGAATGCC	TGCAGCAAGAGCATCTATAATCGGACCTAGCAAAATCCG	chr1D	476259984		0
1199237|F|0-50:G>A-50:G>A	TGCAGCCTGCATGCGTGTGATCGGCGAGACGCCCGTGGCCGAGTGGCTTGGACCTGGACTCCTCTCTTG	TGCAGCCTGCATGCGTGTGATCGGCGAGACGCCCGTGGCCGAGTGGCTTGGACCTGGACTCCTCTCTTG	chr1D	476461935		0
9724065|F|0-21:C>G-21:C>G	TGCAGAGCATGTGAAAAAACTCTGTCATTGTCAAGGCTGGGTTAGTGCCTTCCGTGGAATTATACTAGA	TGCAGAGCATGTGAAAAAACTCTGTCATTGTCAAGGCTGGGTTAGTGCCTTCCGTGGAATTATACTAGA	chr1D	476709871	ENA|AOCO010101754|AOCO010101754.1_contig101754	288
12766517|F|0-11:A>G-11:A>G	TGCAGAGGCCAAATCTCGATGGAGGAAATCCCCAAATCGAGCCGCCGCCTCCACCCGAGATCGGAAGAG	TGCAGAGGCCAAATCTCGATGGAGGAAATCCCCAAATCGAGCCGCCGCCTCCACCCG	chr1D	476714583	ENA|AOCO010101753|AOCO010101753.1_contig101753	9168
7491206|F|0-5:A>C-5:A>C	TGCAGAAGGTCCTTGGCGAGGTCGATGGCGATGAGCCCCGCGCTGCACCCCATGCCGCCCAGGTTGTAG	TGCAGAAGGTCCTTGGCGAGGTCGATGGCGATGAGCCCCGCGCTGCACCCCATGCCGCCCAGGTTGTAG	chr1D	477189698	ENA|AOCO010033195|AOCO010033195.1_contig33195	221
12773508|F|0-13:A>G-13:A>G	TGCAGCTGACGGAATGGCACATGGAGCCGTCGCGGATGACGCTGCACCGAGATCGGAAGAGCGGTTCAG	TGCAGCTGACGGAATGGCACATGGAGCCGTCGCGGATGACGCTGCACCG	chr1D	477190265		0
12772230|F|0-23:T>C-23:T>C	TGCAGCGCGAGGCGGGCCATGCGTAGGCCATGCTCCGTGGCCGCCGCGTCGACGCGGGAGCCGAGATCG	TGCAGCGCGAGGCGGGCCATGCGTAGGCCATGCTCCGTGGCCGCCGCGTCGACGCGGGAGCCG	chr1D	477479786		0
1862555|F|0-51:G>A-51:G>A	TGCAGATGAAGACAAAGTTTAAGGTGTTCGAGGCGGACTTGGCACGGTCACGATGGGCGAGTCTGAGGA	TGCAGATGAAGACAAAGTTTAAGGTGTTCGAGGCGGACTTGGCACGGTCACGATGGGCGAGTCTGAGGA	chr1D	477598232		0
986660|F|0-17:A>C-17:A>C	TGCAGGGCCATGAACAGACCCAGGCTGAACATGGCCATCCCCAGCCCCGCGTCGGAGAGGATGGAGATG	TGCAGGGCCATGAACAGACCCAGGCTGAACATGGCCATCCCCAGCCCCGCGTCGGAGAGGATGGAGATG	chr1D	478155159		0
992509|F|0-23:G>A-23:G>A	TGCAGACGCAGAGATGAGCAGAGGTCTCGCCGTCCTGCTGCTCGTCGTCTTGCTTGCTCTGAGCTCCGA	TGCAGACGCAGAGATGAGCAGAGGTCTCGCCGTCCTGCTGCTCGTCGTCTTGCTTGCTCTGAGCTCCGA	chr1D	479231275		0
3028154|F|0-39:C>G-39:C>G	TGCAGCTCCGCGACGACGCACATTTGCTCCTTCGAAGACCTTGTCGCCGAGATCGGAAGAGCGGTTCAG	TGCAGCTCCGCGACGACGCACATTTGCTCCTTCGAAGACCTTGTCGCCG	chr1D	479538862	ENA|AOCO010149358|AOCO010149358.1_contig149358	1412
1204589|F|0-63:C>T-63:C>T	TGCAGAGACCGTCATCGGCGAGAAGCACCTGGAGCAGCTGGTGGTCGTCGGTGACACCTCAGACGTCGT	TGCAGAGACCGTCATCGGCGAGAAGCACCTGGAGCAGCTGGTGGTCGTCGGTGACACCTCAGACGTCGT	chr1D	480369156	ENA|AOCO010021308|AOCO010021308.1_contig21308	4636
12769429|F|0-58:T>C-58:T>C	TGCAGAAGCGGATGGAGGAGGCAGCCAAGGAAAGGAGCAGTATTACCAAGGCCCTGCTTAACATCCAGC	TGCAGAAGCGGATGGAGGAGGCAGCCAAGGAAAGGAGCAGTATTACCAAGGCCCTGCTTAACATCCAGC	chr1D	480388801	ENA|AOCO010021307|AOCO010021307.1_contig21307	18505
5970479|F|0-30:G>A-30:G>A	TGCAGCCGCGACCTCGTAGCCCGGCGGGCCGTGGAAGAGCACCCGAGATCGGAAGAGCGGTTCAGCAGG	TGCAGCCGCGACCTCGTAGCCCGGCGGGCCGTGGAAGAGCACCCG	chr1D	480439125	ENA|KD928032|KD928032.1_C141353396	1177
7169596|F|0-20:C>A-20:C>A	TGCAGCTGGCGTTGCAACGGCGAGCGGCGGCATCCCCGAGATCGGAAGAGCGGTTCAGCAGGAATGCCG	TGCAGCTGGCGTTGCAACGGCGAGCGGCGGCATCCCCG	chr1D	480635996		0
1669231|F|0-31:T>C-31:T>C	TGCAGGCGGCCACGGGCCTCGCCACGCTCTTTGACGTGGTCACCCAGGGGTGGCTGGACGCCGACATGC	TGCAGGCGGCCACGGGCCTCGCCACGCTCTTTGACGTGGTCACCCAGGGGTGGCTGGACGCCGACATGC	chr1D	481012178		0
984947|F|0-35:T>C-35:T>C	TGCAGCAAAGAAGCTACCAAGATCTGGTGCCACGCTCCCTGGCGAGAAGAGGTGGCCGCCCGATGGCGC	TGCAGCAAAGAAGCTACCAAGATCTGGTGCCACGCTCCCTGGCGAGAAGAGGTGGCCGCCCGATGGCGC	chr1D	481315657		0
3028857|F|0-6:T>G-6:T>G	TGCAGCTGCCATGATCGGCCGATCTATCCTCGTCTCCCTCCTCCGAGATCGGAAGAGCGGTTCAGCAGG	TGCAGCTGCCATGATCGGCCGATCTATCCTCGTCTCCCTCCTCCG	chr1D	481368185	ENA|AOCO010057091|AOCO010057091.1_contig57091	6638
12779979|F|0-33:G>A-33:G>A	TGCAGCGCCATCCAGCCAGGCAAGCCCTGCTACGAGCCCAACACCAAGCTTGCGCATGCGTCGTACGCC	TGCAGCGCCATCCAGCCAGGCAAGCCCTGCTACGAGCCCAACACCAAGCTTGCGCATGCGTCGTACGCC	chr1D	481500400	ENA|AOCO010057080|AOCO010057080.1_contig57080	8022
1113861|F|0-26:C>G-26:C>G	TGCAGGGAAGGAGATGAGCACCTCGTCCTGCTCCGCCAGCGCCCGTTCACAGCCGAGATCGGAAGAGCG	TGCAGGGAAGGAGATGAGCACCTCGTCCTGCTCCGCCAGCGCCCGTTCACAGCCG	chr1D	481603033		0
1089847|F|0-12:G>A-12:G>A	TGCAGTGATGCAGACTTCGTACTCAAGGCAGTGTCGGAGTAGTTATCGCCGCGGCAGGCATGCCAAGCG	TGCAGTGATGCAGACTTCGTACTCAAGGCAGTGTCGGAGTAGTTATCGCCGCGGCAGGCATGCCAAGCG	chr1D	482071971		0
3020878|F|0-14:T>C-14:T>C	TGCAGTTCACATACTGTGCAACAAGGTACCAGACCAACCGAGATCGGAAGAGCGGTTCAGCAGGAATGC	TGCAGTTCACATACTGTGCAACAAGGTACCAGACCAACCG	chr1D	482271110		0
21311159|F|0-40:T>C-40:T>C	TGCAGCCAGCGGTCGCGCCGGATTCCTCCACGCCTCTTGCTCGTGTCTTCGTCACGTCCCCGAGATCGG	TGCAGCCAGCGGTCGCGCCGGATTCCTCCACGCCTCTTGCTCGTGTCTTCGTCACGTCCCCG	chr1D	482368896		0
3024104|F|0-18:C>G-18:C>G	TGCAGTGGGAGCCCTCCACGAAGTTCCTTCACGTGCACCCGAGATCGGAAGAGCGGTTCAGCAGGAATG	TGCAGTGGGAGCCCTCCACGAAGTTCCTTCACGTGCACCCG	chr1D	482492474	ENA|AOCO010068910|AOCO010068910.1_contig68910	443
1217134|F|0-34:A>G-34:A>G	TGCAGCTGGTCAAGGAAAGGAGCTCTAGGCCATGACAGGCGTCAAGGAGACCGAGATCGGAAGAGCGGT	TGCAGCTGGTCAAGGAAAGGAGCTCTAGGCCATGACAGGCGTCAAGGAGACCG	chr1D	482503736	ENA|AOCO010068906|AOCO010068906.1_contig68906	1626
998251|F|0-50:G>C-50:G>C	TGCAGGGCCTTGACGAAGCTCTTGCTGCGCTCCATGGAGGCCTCGTCCACGGTGGCCCCCTCCCAGCCC	TGCAGGGCCTTGACGAAGCTCTTGCTGCGCTCCATGGAGGCCTCGTCCACGGTGGCCCCCTCCCAGCCC	chr1D	482833616		0
1073380|F|0-37:T>C-37:T>C	TGCAGAGAGTAAGGTGCTGTGAGGTAGTGCTTGATGCTCAGGCTATCACAGAACTGAGTAAAATTCTTT	TGCAGAGAGTAAGGTGCTGTGAGGTAGTGCTTGATGCTCAGGCTATCACAGAACTGAGTAAAATTCTTT	chr1D	482927783	ENA|AOCO010062577|AOCO010062577.1_contig62577	1620
1094120|F|0-6:A>G-6:A>G	TGCAGCACCAGCACCAGCACACACAAATCGGATGTAGGATGATTAGCATATATGGAACAGAAGGTGGAA	TGCAGCACCAGCACCAGCACACACAAATCGGATGTAGGATGATTAGCATATATGGAACAGAAGGTGGAA	chr1D	482931410	ENA|AOCO010062577|AOCO010062577.1_contig62577	5247
1075008|F|0-7:G>C-7:G>C	TGCAGTAGGAACCATCACCTAGACAACACCCGAAGCCCCAATTCTCAAAAGAAGGATCGCCAGGGATAT	TGCAGTAGGAACCATCACCTAGACAACACCCGAAGCCCCAATTCTCAAAAGAAGGATCGCCAGGGATAT	chr1D	483389503		0
3024426|F|0-14:C>T-14:C>T	TGCAGACAACCCAACCGTTGCACCAATCCGCGCCAGTACCGAGATCGGAAGAGCGGTTCAGCAGGAATG	TGCAGACAACCCAACCGTTGCACCAATCCGCGCCAGTACCG	chr1D	484303414		0
21311168|F|0-60:C>T-60:C>T	TGCAGCAGCCGCAGGCCGGACACGGGATGGAGAAGGCGAGGAAGGAGGAGGAGGAGCAGGCGCTGGAGG	TGCAGCAGCCGCAGGCCGGACACGGGATGGAGAAGGCGAGGAAGGAGGAGGAGGAGCAGGCGCTGGAGG	chr1D	485043490		0
10592664|F|0-13:T>A-13:T>A	TGCAGATCGCAACTGAATACAGCCTGCGACCTGCCGAGATCGGAAGAGCGGTTCAGCAGGAATGCCGAG	TGCAGATCGCAACTGAATACAGCCTGCGACCTGCCG	chr1D	485509616	ENA|AOCO010110510|AOCO010110510.1_contig110510	3811
6049819|F|0-36:C>G-36:C>G	TGCAGGCGTCACCGTCACCTCCTGGATCAGCGCCTCCATCTCTGGATAGGTGGCATGGTAGTCGATGGA	TGCAGGCGTCACCGTCACCTCCTGGATCAGCGCCTCCATCTCTGGATAGGTGGCATGGTAGTCGATGGA	chr1D	485539666	ENA|AOCO010110512|AOCO010110512.1_contig110512	7046
2244795|F|0-37:C>G-37:C>G	TGCAGAGGTCGCCGAGGTCCTGATGAGGAGCGACGACCACGCTGATGTTGCCCTCCATGATCTTGTCGA	TGCAGAGGTCGCCGAGGTCCTGATGAGGAGCGACGACCACGCTGATGTTGCCCTCCATGATCTTGTCGA	chr1D	485539732	ENA|AOCO010110514|AOCO010110514.1_contig110514	1233
3944532|F|0-32:G>A-32:G>A	TGCAGCATCTGCAACACCTCGACCTTGGCGGGGATTACCATCTCACCGAGATCGGAAGAGCGGTTCAGC	TGCAGCATCTGCAACACCTCGACCTTGGCGGGGATTACCATCTCACCG	chr1D	485966522		0
1410532|F|0-31:T>A-31:T>A	TGCAGGATGTGACCCCGGACACATCAATAGATGATCCAGAGGAGGCCATCTTCCGAGATCGGAAGAGCG	TGCAGGATGTGACCCCGGACACATCAATAGATGATCCAGAGGAGGCCATCTTCCG	chr1D	486157681	ENA|AOCO010138881|AOCO010138881.1_contig138881	2551
1092148|F|0-23:G>A-23:G>A	TGCAGGAAGTCGTCGTCGCTGTAGCCGTCCTTGAGCCTCTGGTTGAGCACCGCCACGAACCCCGAGATC	TGCAGGAAGTCGTCGTCGCTGTAGCCGTCCTTGAGCCTCTGGTTGAGCACCGCCACGAACCCCG	chr1D	486196910	ENA|AOCO010138868|AOCO010138868.1_contig138868	6728
4329686|F|0-8:G>A-8:G>A	TGCAGGCCGGCCAGCGACGCGGAGCGGAACCAGCCGTCGGCCTCGCCCGAGATCGGAAGAGCGGTTCAG	TGCAGGCCGGCCAGCGACGCGGAGCGGAACCAGCCGTCGGCCTCGCCCG	chr1D	486333907		0
14385453|F|0-17:A>G-17:A>G	TGCAGCCAGTAGGCGTCATCGCCGTTGCCCAACCAAAAGTCATCGCCGAGATCGGAAGAGCGGTTCAGC	TGCAGCCAGTAGGCGTCATCGCCGTTGCCCAACCAAAAGTCATCGCCG	chr1D	487546536		0
1075981|F|0-8:G>A-8:G>A	TGCAGGCTGGCGTACGTCACTCACTCGCAGTGCCTTGCCTGCCGTATTAACTGCCAACCCCCGACAGGA	TGCAGGCTGGCGTACGTCACTCACTCGCAGTGCCTTGCCTGCCGTATTAACTGCCAACCCCCGACAGGA	chr1D	487736599		0
21311098|F|0-44:A>G-44:A>G	TGCAGGCTGCGCAGGGTTTCAGAGCTTATTGATGCGCGTGGGACATGGCGCATGGACCTCCTTCAATGG	TGCAGGCTGCGCAGGGTTTCAGAGCTTATTGATGCGCGTGGGACATGGCGCATGGACCTCCTTCAATGG	chr1D	487868212		0
1066774|F|0-22:G>C-22:G>C	TGCAGGTCCATCGCTGAGTAGAGTAGATACAAGGTGTAGCAGACATGCGGTAGAGAGTATAGGATGGAC	TGCAGGTCCATCGCTGAGTAGAGTAGATACAAGGTGTAGCAGACATGCGGTAGAGAGTATAGGATGGAC	chr1D	487954965		0
5581525|F|0-26:A>G-26:A>G	TGCAGGGGGTGGTCGGCCCCGACGCCACCTTCACCGACGTCTGCATCGGCTGGCCGAGATCGGAAGAGC	TGCAGGGGGTGGTCGGCCCCGACGCCACCTTCACCGACGTCTGCATCGGCTGGCCG	chr1D	491795487		0
2248382|F|0-41:C>T-41:C>T	TGCAGCCAGCAGACTCAGTGCCTTCTGCCATCGAAGCAGCACCTCCGCCGCCAACACCCCACCAACTAC	TGCAGCCAGCAGACTCAGTGCCTTCTGCCATCGAAGCAGCACCTCCGCCGCCAACACCCCACCAACTAC	chr1D	492510436		0
1218473|F|0-39:C>T-39:C>T	TGCAGCAGCAGTAAAATTTTCAGCTAGAGCCAAAATTGACAAGACAATTTGTGCCGAGATCGGAAGAGC	TGCAGCAGCAGTAAAATTTTCAGCTAGAGCCAAAATTGACAAGACAATTTGTGCCG	chr1D	492890016		0
2251154|F|0-25:T>C-25:T>C	TGCAGCAGGCGGAGTACTCGAAAGATAACACTGAAGGAAACCAGGCTTCACGATCTCAAGACAATGATG	TGCAGCAGGCGGAGTACTCGAAAGATAACACTGAAGGAAACCAGGCTTCACGATCTCAAGACAATGATG	chr1D	493485376		0
21311187|F|0-37:T>C-37:T>C	TGCAGATGCACCGGCTTCTCGTTCGGGGTTCCAAAGGTACAAGACCGCCGAGATCGGAAGAGCGGTTCA	TGCAGATGCACCGGCTTCTCGTTCGGGGTTCCAAAGGTACAAGACCGCCG	chr1D	493730485		0
9724189|F|0-21:C>G-21:C>G	TGCAGCCTACTACGACCCGATCGACCCGTCGTCGTCAGTCAGTCACATGGTGCCATCCACCTTTTTTCG	TGCAGCCTACTACGACCCGATCGACCCGTCGTCGTCAGTCAGTCACATGGTGCCATCCACCTTTTTTCG	chr1D	493766228		0
1400216|F|0-66:C>G-66:C>G	TGCAGACTGTAGGTAGGTAGGTTGGTTCAATTAGGATTGAGGCAAGCAGCTGAATTAACTAGACAACTC	TGCAGACTGTAGGTAGGTAGGTTGGTTCAATTAGGATTGAGGCAAGCAGCTGAATTAACTAGACAACTC	chr1D	493974493		0
1083229|F|0-15:C>A-15:C>A	TGCAGCGACGAGAAGCTGCCGACGGACGACGGCAGCGAGCCGTTGAACCTGTTGCTGGACAGGTTCAGC	TGCAGCGACGAGAAGCTGCCGACGGACGACGGCAGCGAGCCGTTGAACCTGTTGCTGGACAGGTTCAGC	chr1D	494012736		0
4984283|F|0-38:G>T-38:G>T	TGCAGCTCGACGGTGGTGAGCGCCGGCAGGTAGAGGAAGCCGCGAGGGAGCTCGCCGAGATCGGAAGAG	TGCAGCTCGACGGTGGTGAGCGCCGGCAGGTAGAGGAAGCCGCGAGGGAGCTCGCCG	chr1D	494012877		0
1064189|F|0-8:A>G-8:A>G	TGCAGTACAATCTTCTCTCTTTCTCGTGAATCCTTCAGCGATCCATAGCCGCACAAGGCTCTCCCGTGG	TGCAGTACAATCTTCTCTCTTTCTCGTGAATCCTTCAGCGATCCATAGCCGCACAAGGCTCTCCCGTGG	chr1D	494859402		0
983834|F|0-19:G>C-19:G>C	TGCAGCTCGCTCCAGAGATGGTTGTATATCTGATTCCAGGTGTGCTCTGTTTGTTCCTTCGCGGACAAT	TGCAGCTCGCTCCAGAGATGGTTGTATATCTGATTCCAGGTGTGCTCTGTTTGTTCCTTCGCGGACAAT	chr1D	494859580		0
21310984|F|0-9:T>A-9:T>A	TGCAGACAATGTCCAACATGAATACATGATGCAAACCGCAAAAGCAACATATATTAACCGTGAGATGCA	TGCAGACAATGTCCAACATGAATACATGATGCAAACCGCAAAAGCAACATATATTAACCGTGAGATGCA	chr2A	7437272		0
1667741|F|0-19:C>G-19:C>G	TGCAGGCGCACGAGACGGCCCCGACCTTCCTCCACGACCTCCGCTCCAGCGACGTCTTCCTCGACGCCG	TGCAGGCGCACGAGACGGCCCCGACCTTCCTCCACGACCTCCGCTCCAGCGACGTCTTCCTCGACGCCG	chr2A	11333523		0
2249388|F|0-55:A>C-55:A>C	TGCAGTTTCTTGTGCATCACTCTGGCTCCGTCCCACAATGCAAGCCGCGGTGACAAGCCTCCTTGACCG	TGCAGTTTCTTGTGCATCACTCTGGCTCCGTCCCACAATGCAAGCCGCGGTGACAAGCCTCCTTGACCG	chr2A	28545733		0
9724599|F|0-11:T>C-11:T>C	TGCAGTTTCACTAGCTCAAGCCCATGTAGAAGGCTCCTCCAAGTATACGAAATGCCGTCCTTTCGTGCA	TGCAGTTTCACTAGCTCAAGCCCATGTAGAAGGCTCCTCCAAGTATACGAAATGCCGTCCTTTCGTGCA	chr2A	30547733		0
3934271|F|0-26:T>C-26:T>C	TGCAGTACTGGATCTCGGTGCGGCCCTTCGCCGAGATCGGAAGAGCGGTTCAGCAGGAATGCCGAGACC	TGCAGTACTGGATCTCGGTGCGGCCCTTCGCCG	chr2A	30574389		0
1012783|F|0-6:A>T-6:A>T	TGCAGCAACTCTGAATATGTATGGCAGCAATCAAAACCACTGATGCACAAGAACGCCGCTCTCCCGAGA	TGCAGCAACTCTGAATATGTATGGCAGCAATCAAAACCACTGATGCACAAGAACGCCGCTCTCCCGAGA	chr2A	42719836	ENA|AOCO010083535|AOCO010083535.1_contig83535	12120
4993394|F|0-10:A>G-10:A>G	TGCAGCCTTGACAGGGACGCGAAGAAATCCGAGATCGGAAGAGCGGTTCAGCAGGAATGCCGAGACCGA	TGCAGCCTTGACAGGGACGCGAAGAAATCCG	chr2A	44091070		0
21311208|F|0-32:T>C-32:T>C	TGCAGCCGGCGGGATGGGCTCGTTGGGGACGGTGGGGGAAGCGAGTGGCCGAGATCGGAAGAGCGGTTC	TGCAGCCGGCGGGATGGGCTCGTTGGGGACGGTGGGGGAAGCGAGTGGCCG	chr2A	73550771	ENA|KD928948|KD928948.1_C141534265	-3
1318673|F|0-49:C>T-49:C>T	TGCAGAACATCTACTTCTCCTACGGGATGGCGTACGGCGGCGGCGGCTTCGCCATCAGCAGGCCGCTGG	TGCAGAACATCTACTTCTCCTACGGGATGGCGTACGGCGGCGGCGGCTTCGCCATCAGCAGGCCGCTGG	chr2A	649484781		0
1215653|F|0-43:C>G-43:C>G	TGCAGATTGCATTGTTGGCTTGGCCAGCGGCTCGCTCAGATTTCCTCGTGCACACACGCACCCACACGA	TGCAGATTGCATTGTTGGCTTGGCCAGCGGCTCGCTCAGATTTCCTCGTGCACACACGCACCCACACGA	chr2A	679895327	ENA|AOCO010092217|AOCO010092217.1_contig92217	1703
3023313|F|0-31:T>G-31:T>G	TGCAGAAAACAATTCAACTAGACCAGCTCCTTCCGCCGAGATCGGAAGAGCGGTTCAGCAGGAATGCCG	TGCAGAAAACAATTCAACTAGACCAGCTCCTTCCGCCG	chr2A	698121905		0
2247815|F|0-14:T>C-14:T>C	TGCAGGATAGTATCTATCTTGATAAAGTGATCGATCAGGGTACTTTAGAGGCAGAAGAAAAGAAAATGT	TGCAGGATAGTATCTATCTTGATAAAGTGATCGATCAGGGTACTTTAGAGGCAGAAGAAAAGAAAATGT	chr2A	744684545		0
4404473|F|0-33:T>C-33:T>C	TGCAGGCTCATCAGGTGCTCGTAGGTGGACGGCTTGTCGCCGCCGAGATCGGAAGAGCGGTTCAGCAGG	TGCAGGCTCATCAGGTGCTCGTAGGTGGACGGCTTGTCGCCGCCG	chr2A	749447028	ENA|KD760675|KD760675.1_Scaffold262042	548
1057585|F|0-24:C>G-24:C>G	TGCAGGATGCCACGGCGAGCAGGGCCTTGCTGTTGATGCGAGATTCCCAATGGCGTCGCGCAGCGCCGC	TGCAGGATGCCACGGCGAGCAGGGCCTTGCTGTTGATGCGAGATTCCCAATGGCGTCGCGCAGCGCCGC	chr2A	762645298	ENA|AOCO010184341|AOCO010184341.1_contig184341	3863
1698983|F|0-36:A>G-36:A>G	TGCAGCTTCCAGTTGGTCATTGTCTATGTCCAGTTTATGGATGCTGAATAGCTCATGTTGGTCATCAAG	TGCAGCTTCCAGTTGGTCATTGTCTATGTCCAGTTTATGGATGCTGAATAGCTCATGTTGGTCATCAAG	chr2A	773610487		0
15328041|F|0-22:G>C-22:G>C	TGCAGATCACCGCCAGGTCCTCGGTCCGCACGTTCGTCAGCTCCGAGATCGGAAGAGCGGTTCAGCAGG	TGCAGATCACCGCCAGGTCCTCGGTCCGCACGTTCGTCAGCTCCG	chr2A	780521877		0
3385430|F|0-20:C>T-20:C>T	TGCAGCCAACCTTTGCATCGCTGAAAACTAATTAAGCTCCGAGATCGGAAGAGCGGTTCAGCAGGAATG	TGCAGCCAACCTTTGCATCGCTGAAAACTAATTAAGCTCCG	chr2B	8735362		0
6049756|F|0-35:A>C-35:A>C	TGCAGCTCGAAGAAGCCATGTTGGATGCCGGCGATATTAAATGCCTCCGCGGCATTAACCTTCGTGCCA	TGCAGCTCGAAGAAGCCATGTTGGATGCCGGCGATATTAAATGCCTCCGCGGCATTAACCTTCGTGCCA	chr2B	9283046		0
7351969|F|0-8:T>C-8:T>C	TGCAGCTTTCCCCTGCTGCTCGCCGCCAAGGCCAACAACGGTGCACTGATCTCGCCGAGATCGGAAGAG	TGCAGCTTTCCCCTGCTGCTCGCCGCCAAGGCCAACAACGGTGCACTGATCTCGCCG	chr2B	12920490		0
2245440|F|0-5:C>T-5:C>T	TGCAGCGTCTACACACCACATCTGGCTGAATGCAATCGTTTTCTAGGAGACGTGAGTCGACCGAGATCG	TGCAGCGTCTACACACCACATCTGGCTGAATGCAATCGTTTTCTAGGAGACGTGAGTCGACCG	chr2B	67087829		0
6039868|F|0-24:G>A-24:G>A	TGCAGGTTCGAGGTGCTCACCCTCGGCACCGATTCATGGCGGCAGACGGCAGATCCGCCGCACTGGATC	TGCAGGTTCGAGGTGCTCACCCTCGGCACCGATTCATGGCGGCAGACGGCAGATCCGCCGCACTGGATC	chr2B	118310793		0
4006165|F|0-40:T>G-40:T>G	TGCAGCGGGACGGTCTGGTTGAAGGCGTTGGACGCGAGGCTGAGGCCGAGATCGGAAGAGCGGTTCAGC	TGCAGCGGGACGGTCTGGTTGAAGGCGTTGGACGCGAGGCTGAGGCCG	chr2B	503449357		0
21311336|F|0-16:G>A-16:G>A	TGCAGTTCTTCTCGGCGACGTCGCGGCCGGGGAGCTCGAAGCGGGGCGGCTTCTTCACGCCGACCAAGA	TGCAGTTCTTCTCGGCGACGTCGCGGCCGGGGAGCTCGAAGCGGGGCGGCTTCTTCACGCCGACCAAGA	chr2B	600442655		0
7352820|F|0-12:T>C-12:T>C	TGCAGCCACGCATGCTCTGACTATTTGTAGCGGTGACTTCCTAAGCGGGCTGGACTCGCTGCTGGGCGT	TGCAGCCACGCATGCTCTGACTATTTGTAGCGGTGACTTCCTAAGCGGGCTGGACTCGCTGCTGGGCGT	chr2B	620599229		0
1147583|F|0-38:G>A-38:G>A	TGCAGGTCCTTGGGGTCCTTCCCGTCGACGGTGCAGCCGACGCTGACGCAGGTGCCGAGGATCTCCTTG	TGCAGGTCCTTGGGGTCCTTCCCGTCGACGGTGCAGCCGACGCTGACGCAGGTGCCGAGGATCTCCTTG	chr2B	658210330		0
4909452|F|0-26:G>C-26:G>C	TGCAGCAGATGTACCTCCCAGATGAGGACTCGTTCTCGGCGACGAACACCTCAGCGCGATAGAGATCCT	TGCAGCAGATGTACCTCCCAGATGAGGACTCGTTCTCGGCGACGAACACCTCAGCGCGATAGAGATCCT	chr2B	704296876		0
1136351|F|0-8:G>A-8:G>A	TGCAGGCAGGGCGACTTGAGGTTCTCAAACGCGTCGGGGAGGATGTGGATGAACCCCGTCGCGAGGATG	TGCAGGCAGGGCGACTTGAGGTTCTCAAACGCGTCGGGGAGGATGTGGATGAACCCCGTCGCGAGGATG	chr2B	730082640		0
1666899|F|0-40:G>A-40:G>A	TGCAGTATACCCACGCGGTGCTGTTCGAGAACATGCGGCTGTTCCCGCCGAGATCGGAAGAGCGGTTCA	TGCAGTATACCCACGCGGTGCTGTTCGAGAACATGCGGCTGTTCCCGCCG	chr2B	755037267	ENA|KD760675|KD760675.1_Scaffold262042	590
3533778|F|0-35:G>A-35:G>A	TGCAGCATCCAGGTCACCTTCTGCGCCGTCCACCCGCCGAGATCGGAAGAGCGGTTCAGCAGGAATGCC	TGCAGCATCCAGGTCACCTTCTGCGCCGTCCACCCGCCG	chr2B	760862463		0
1284796|F|0-5:C>G-5:C>G	TGCAGCGTGCTGTAAAGCCCGATCCTCCCCACTAAGAAGAGCCTTTTGCGAGCTCCGAGATCGGAAGAG	TGCAGCGTGCTGTAAAGCCCGATCCTCCCCACTAAGAAGAGCCTTTTGCGAGCTCCG	chr2B	760944575		0
1133684|F|0-23:G>C-23:G>C	TGCAGTCCCATGACCTCAGTGCCGGGGTTCCACGAGGCCATCAGCCGCTGCATCTCCGCCGAGATCGGA	TGCAGTCCCATGACCTCAGTGCCGGGGTTCCACGAGGCCATCAGCCGCTGCATCTCCGCCG	chr2B	775372854		0
12777226|F|0-36:C>A-36:C>A	TGCAGCCTCGCGTCCGTGCACCAGCCGCCGTCGGGGCTCGCGGGGTTCGGCCGCGGCGCGTCCTCCGTG	TGCAGCCTCGCGTCCGTGCACCAGCCGCCGTCGGGGCTCGCGGGGTTCGGCCGCGGCGCGTCCTCCGTG	chr2B	785290273		0
3020340|F|0-15:T>C-15:T>C	TGCAGCCACATTGAGTCCTATGTACTTTACACACTACACACCCGAGATCGGAAGAGCGGTTCAGCAGGA	TGCAGCCACATTGAGTCCTATGTACTTTACACACTACACACCCG	chr2B	794899341		0
1243075|F|0-27:T>C-27:T>C	TGCAGGTACTCAAAACACTTAGATAGATGGTCGATACACAGATACTTCAACATGTCATAGTTGGTGCAC	TGCAGGTACTCAAAACACTTAGATAGATGGTCGATACACAGATACTTCAACATGTCATAGTTGGTGCAC	chr2B	794907294		0
1057776|F|0-9:G>T-9:G>T	TGCAGGTAGGCCTGTTACCCTGTGTAGTGAACTCAGGCAACTTTTGACTGGTAGAATAAGCAGGAGTAC	TGCAGGTAGGCCTGTTACCCTGTGTAGTGAACTCAGGCAACTTTTGACTGGTAGAATAAGCAGGAGTAC	chr2D	2100795	ENA|AOCO010193831|AOCO010193831.1_contig193831	13530
1371451|F|0-6:A>T-6:A>T	TGCAGCAAGGTGGTATATCTGAAGCTTGTTAGCCTTGTGATGTCACTCAGAAATTTCCATGACGAGTAG	TGCAGCAAGGTGGTATATCTGAAGCTTGTTAGCCTTGTGATGTCACTCAGAAATTTCCATGACGAGTAG	chr2D	2381408		0
3027483|F|0-19:G>A-19:G>A	TGCAGCCGCAAAGGAGCCCGTGTCGTACGAAATGCCGCCGAGATCGGAAGAGCGGTTCAGCAGGAATGC	TGCAGCCGCAAAGGAGCCCGTGTCGTACGAAATGCCGCCG	chr2D	2516530		0
1257142|F|0-28:T>C-28:T>C	TGCAGACGGGTGCAGCAAGAAGTCCTGCTATGTCATCTGTCCAGAGCTCACGCAGTGTGGATGAAACAA	TGCAGACGGGTGCAGCAAGAAGTCCTGCTATGTCATCTGTCCAGAGCTCACGCAGTGTGGATGAAACAA	chr2D	2538511	ENA|KD717440|KD717440.1_Scaffold218718	14854
2248819|F|0-23:C>T-23:C>T	TGCAGCCCGCCACCATCCATCGACCCACCCATTCCATCCTCTTCTCATCTGCTCTGCTCCAGACGAGTC	TGCAGCCCGCCACCATCCATCGACCCACCCATTCCATCCTCTTCTCATCTGCTCTGCTCCAGACGAGTC	chr2D	2698251		0
5323904|F|0-5:G>A-5:G>A	TGCAGGGCACGGTGCGGCAGGTCGCCGTGGCGCGACAGCAGGAAGTGGTGGAGGCTGCCTACGAGCGGC	TGCAGGGCACGGTGCGGCAGGTCGCCGTGGCGCGACAGCAGGAAGTGGTGGAGGCTGCCTACGAGCGGC	chr2D	2930637		0
16709439|F|0-14:C>A-14:C>A	TGCAGTGCGCGACGCCGCTCCCCCTGCTGCGCCACGTGGCGGGCGCCATGGCCGCCGGCATGCGCACCG	TGCAGTGCGCGACGCCGCTCCCCCTGCTGCGCCACGTGGCGGGCGCCATGGCCGCCGGCATGCGCACCG	chr2D	3077305		0
1160636|F|0-54:A>G-54:A>G	TGCAGGTCACCATGGAGGACACCACGTCTGGCAGTCAGGTCAGTGCTGTGGCGGACAATGCAGGGTAGC	TGCAGGTCACCATGGAGGACACCACGTCTGGCAGTCAGGTCAGTGCTGTGGCGGACAATGCAGGGTAGC	chr2D	4108687		0
1147096|F|0-29:G>A-29:G>A	TGCAGAAACTGCACCATCCCCGCGGCGTCGGCCAGGACGTGGTTCCACGTCACGCCCACGACGAACCCG	TGCAGAAACTGCACCATCCCCGCGGCGTCGGCCAGGACGTGGTTCCACGTCACGCCCACGACGAACCCG	chr2D	4189086		0
1231649|F|0-13:C>T-13:C>T	TGCAGGCCGTCGGCGAGCTCGCCCGAGGGATGCCAGCGCCGTCCGTCCTTCCGAGATCGGAAGAGCGGT	TGCAGGCCGTCGGCGAGCTCGCCCGAGGGATGCCAGCGCCGTCCGTCCTTCCG	chr2D	4189152		0
1360555|F|0-28:G>T-28:G>T	TGCAGTTGCTAAACGCTGCTGCTAATGTGTGTTCTAGAAGAAGAAATAGGCGGTCTGAAATCCAAAGCA	TGCAGTTGCTAAACGCTGCTGCTAATGTGTGTTCTAGAAGAAGAAATAGGCGGTCTGAAATCCAAAGCA	chr2D	4325680	ENA|KD927617|KD927617.1_C141293672	818
7930385|F|0-15:C>T-15:C>T	TGCAGAGCTCCACGACCTCCCGCACCACCCCGAGATCGGAAGAGCGGTTCAGCAGGAATGCCGAGACCG	TGCAGAGCTCCACGACCTCCCGCACCACCCCG	chr2D	4596893		0
5577840|F|0-16:C>A-16:C>A	TGCAGACCATACATTTCTATTAATGCTCCGAGATCGGAAGAGCGGTTCAGCAGGAATGCCGAGACCGAT	TGCAGACCATACATTTCTATTAATGCTCCG	chr2D	6961875		0
1088473|F|0-15:C>A-15:C>A	TGCAGTCGCTGACAACAGAAGGGTTGCCCATCCAGGTGATGCGCTTGGTCGTTCTGCTGGATTTTCTTG	TGCAGTCGCTGACAACAGAAGGGTTGCCCATCCAGGTGATGCGCTTGGTCGTTCTGCTGGATTTTCTTG	chr2D	7309527	ENA|KD928967|KD928967.1_C141539125	1713
978104|F|0-15:C>T-15:C>T	TGCAGAACAAGAAGGCGTTGTAGCGCCCCTGGTAGGTGTGCAGGAGGACCGAGATCGGAAGAGCGGTTC	TGCAGAACAAGAAGGCGTTGTAGCGCCCCTGGTAGGTGTGCAGGAGGACCG	chr2D	7442686		0
1101362|F|0-46:C>T-46:C>T	TGCAGTATTATAGATTAACCAAAGCATCCAAGCCGATCATGCCCTTCCCCCGAGATCGGAAGAGCGGTT	TGCAGTATTATAGATTAACCAAAGCATCCAAGCCGATCATGCCCTTCCCCCG	chr2D	7443317		0
4910702|F|0-43:G>C-43:G>C	TGCAGATGAGCCCCACGGCGAAACTCGGGGAGGTGATGTCGCGGCCGAGATCGGAAGAGCGGTTCAGCA	TGCAGATGAGCCCCACGGCGAAACTCGGGGAGGTGATGTCGCGGCCG	chr2D	7527950		0
995754|F|0-41:C>G-41:C>G	TGCAGGAGCGGGCCCGCCGACACCACCGCCTCCACCAGCCGCCCCTTCTCCGAGATCGGAAGAGCGGTT	TGCAGGAGCGGGCCCGCCGACACCACCGCCTCCACCAGCCGCCCCTTCTCCG	chr2D	8486985		0
1165144|F|0-21:C>T-21:C>T	TGCAGAAGAAGAAAAGAGAATCGTAGGCCACCTAAGCAGGAGCACAGTGCGCTTGCGCAATGTGGCAGC	TGCAGAAGAAGAAAAGAGAATCGTAGGCCACCTAAGCAGGAGCACAGTGCGCTTGCGCAATGTGGCAGC	chr2D	8637396	ENA|AOCO010140233|AOCO010140233.1_contig140233	1220
21311004|F|0-34:C>G-34:C>G	TGCAGATTTCAGCAAGAGCAACTCTAGCGACAGTCCCGTATGGATATGTCTGTGTGGACAGTCGTGGTA	TGCAGATTTCAGCAAGAGCAACTCTAGCGACAGTCCCGTATGGATATGTCTGTGTGGACAGTCGTGGTA	chr2D	8637462	ENA|AOCO010140233|AOCO010140233.1_contig140233	1154
1693783|F|0-46:T>C-46:T>C	TGCAGATATGGCAACCTCCATGGCCAGGATTGATGAGGGAGGCTGCTTGCCGGTCTCTGGACAAATAAA	TGCAGATATGGCAACCTCCATGGCCAGGATTGATGAGGGAGGCTGCTTGCCGGTCTCTGGACAAATAAA	chr2D	8670641	ENA|AOCO010140229|AOCO010140229.1_contig140229	13978
21311157|F|0-42:A>G-42:A>G	TGCAGACACTTGGTGCATCTCATCGCATGGTGGCCTAGTGGCATGCAAATCACCGAGCAAGTAAGTTCA	TGCAGACACTTGGTGCATCTCATCGCATGGTGGCCTAGTGGCATGCAAATCACCGAGCAAGTAAGTTCA	chr2D	8783878		0
5362652|F|0-65:A>T-65:A>T	TGCAGAGCATGGCTTCAGTGCAGGAACGTGCGAACATGCTGGTGCCGAGGAACGTGATGCGCGGGATGC	TGCAGAGCATGGCTTCAGTGCAGGAACGTGCGAACATGCTGGTGCCGAGGAACGTGATGCGCGGGATGC	chr2D	9873717		0
7352108|F|0-10:G>C-10:G>C	TGCAGTAGCTGGCCGTGAAGAACACCCCGAGATCGGAAGAGCGGTTCAGCAGGAATGCCGAGACCGATC	TGCAGTAGCTGGCCGTGAAGAACACCCCG	chr2D	9880547		0
3940142|F|0-26:T>C-26:T>C	TGCAGCTAGGCTCTGAAATTCAGTTGTGAAAATACAGAAACCGAGATCGGAAGAGCGGTTCAGCAGGAA	TGCAGCTAGGCTCTGAAATTCAGTTGTGAAAATACAGAAACCG	chr2D	10094182		0
2246528|F|0-43:C>T-43:C>T	TGCAGTCTTCGGCGGACAGTGCCCAGTCGAAGTTGTGCACGAGCGCCGCTAAGAAGCACTTGATGTGCA	TGCAGTCTTCGGCGGACAGTGCCCAGTCGAAGTTGTGCACGAGCGCCGCTAAGAAGCACTTGATGTGCA	chr2D	11094609		0
6042757|F|0-13:A>C-13:A>C	TGCAGCACCTCCTACGGCCGGTGGCAACAGCCCTGCATCAACATGTATCTTGGCCACATCAACCGAGAT	TGCAGCACCTCCTACGGCCGGTGGCAACAGCCCTGCATCAACATGTATCTTGGCCACATCAACCGAGAT	chr2D	11315153		0
1232857|F|0-38:A>G-38:A>G	TGCAGTGTTCCGAGTCGCTATAGTGTTTAATGGGTACGACATAAACATTTAGAGCCTACGCACTAAATG	TGCAGTGTTCCGAGTCGCTATAGTGTTTAATGGGTACGACATAAACATTTAGAGCCTACGCACTAAATG	chr2D	11545238		0
1099437|F|0-24:C>T-24:C>T	TGCAGGTTCTTCGTGCCATTGCAGCAAATTCCCCAGGTGGGACTTTCAGCCCTCTCCAAGTTCCGAGAT	TGCAGGTTCTTCGTGCCATTGCAGCAAATTCCCCAGGTGGGACTTTCAGCCCTCTCCAAGTTCCGAGAT	chr2D	11821232		0
3939471|F|0-23:A>G-23:A>G	TGCAGCAGGGCGGGCAAGGGGCAACCTCCTTGAAGCCGAGATCGGAAGAGCGGTTCAGCAGGAATGCCG	TGCAGCAGGGCGGGCAAGGGGCAACCTCCTTGAAGCCG	chr2D	12725858		0
996661|F|0-7:A>G-7:A>G	TGCAGCGATTGTATATGCGGATAGTTCCATTCGCAGTCCCCATCACCACCGTTGGTGGTGGAAGGTGTA	TGCAGCGATTGTATATGCGGATAGTTCCATTCGCAGTCCCCATCACCACCGTTGGTGGTGGAAGGTGTA	chr2D	12765340	ENA|AOCO010189625|AOCO010189625.1_contig189625	5109
3934681|F|0-23:A>G-23:A>G	TGCAGCGCCTCCATGAACTCCTTAGTGCCGAGATCGGAAGAGCGGTTCAGCAGGAATGCCGAGACCGAT	TGCAGCGCCTCCATGAACTCCTTAGTGCCG	chr2D	12884521		0
1089230|F|0-21:A>T-21:A>T	TGCAGTGCGGGCTGCGGGTCTAGGTTACCGTCAACGGCGCATACCATGACTATACGGCGGCACGGTTGG	TGCAGTGCGGGCTGCGGGTCTAGGTTACCGTCAACGGCGCATACCATGACTATACGGCGGCACGGTTGG	chr2D	12893939	ENA|AOCO010179649|AOCO010179649.1_contig179649	3655
4911034|F|0-15:A>T-15:A>T	TGCAGCAGTAGTTGTAGGTGCAAGGGGTGCCGCCGAGATCGGAAGAGCGGTTCAGCAGGAATGCCGAGA	TGCAGCAGTAGTTGTAGGTGCAAGGGGTGCCGCCG	chr2D	13138988		0
1015031|F|0-15:T>A-15:T>A	TGCAGCAGTAGTTGTTGGTGCAAGGGGTGCCGCCGGCCTGTTTGCCACACGGCTCGTAGGTGCTACAGG	TGCAGCAGTAGTTGTTGGTGCAAGGGGTGCCGCCGGCCTGTTTGCCACACGGCTCGTAGGTGCTACAGG	chr2D	13138988		0
5332782|F|0-19:G>A-19:G>A	TGCAGTTCCATTAGGGAAGGAAATCTTATGCGACCGAGATCGGAAGAGCGGTTCAGCAGGAATGCCGAG	TGCAGTTCCATTAGGGAAGGAAATCTTATGCGACCG	chr2D	13200833		0
1023566|F|0-36:A>G-36:A>G	TGCAGAGAGCGAAGTCTGTCAGGTGAGAGTAGTTAAAGCAAGCAAGCCACGGGAGAGAGTGAGAGGGTG	TGCAGAGAGCGAAGTCTGTCAGGTGAGAGTAGTTAAAGCAAGCAAGCCACGGGAGAGAGTGAGAGGGTG	chr2D	13365438		0
7174069|F|0-7:G>A-7:G>A	TGCAGCGGCGAAGGCGCCGAGTTCGTCCACGCCGTGGCGCCCGAGATCGGAAGAGCGGTTCAGCAGGAA	TGCAGCGGCGAAGGCGCCGAGTTCGTCCACGCCGTGGCGCCCG	chr2D	13475673	ENA|AOCO010097415|AOCO010097415.1_contig97415	3989
3385592|F|0-8:C>T-8:C>T	TGCAGCGACGAAGGCGCCGAGTTCGTCCACGCCGTGGCGCCCGAGATCGGAAGAGCGGTTCAGCAGGAA	TGCAGCGACGAAGGCGCCGAGTTCGTCCACGCCGTGGCGCCCG	chr2D	13475673	ENA|AOCO010097415|AOCO010097415.1_contig97415	3989
7492658|F|0-35:C>G-35:C>G	TGCAGCGACGAAGGCGCCGAGTTCGTCCACGCCGTCGCGCCCGAGATCGGAAGAGCGGTTCAGCAGGAA	TGCAGCGACGAAGGCGCCGAGTTCGTCCACGCCGTCGCGCCCG	chr2D	13475673		0
1250039|F|0-34:C>T-34:C>T	TGCAGCGGAGCGAGATCGTCAGGCTCGGCCGAGGCGACGGCGCCCCGTCGTCGTCGGTGGCCCCCGAGA	TGCAGCGGAGCGAGATCGTCAGGCTCGGCCGAGGCGACGGCGCCCCGTCGTCGTCGGTGGCCCCCGAGA	chr2D	13475713		0
1250039|F|0-66:A>G-66:A>G	TGCAGCGGAGCGAGATCGTCAGGCTCGGCCGAGGCGACGGCGCCCCGTCGTCGTCGGTGGCCCCCGAGA	TGCAGCGGAGCGAGATCGTCAGGCTCGGCCGAGGCGACGGCGCCCCGTCGTCGTCGGTGGCCCCCGAGA	chr2D	13475713		0
5366796|F|0-5:A>C-5:A>C	TGCAGAGACGAGATGGTGGCCGTGGCCGTGCCGAGATCGGAAGAGCGGTTCAGCAGGAATGCCGAGACC	TGCAGAGACGAGATGGTGGCCGTGGCCGTGCCG	chr2D	13509643	ENA|AOCO010175136|AOCO010175136.1_contig175136	2818
1696033|F|0-53:G>C-53:G>C	TGCAGTCTGTCGAACCATGCATTCAGATCGGCACATTCAATGCACACCATGTGGATATCTTCTCAAGCT	TGCAGTCTGTCGAACCATGCATTCAGATCGGCACATTCAATGCACACCATGTGGATATCTTCTCAAGCT	chr2D	14379378		0
1140608|F|0-35:G>C-35:G>C	TGCAGTCGTTGTCACGTGCGACGTGACGACGGGAGGCGGTGGGTTGAGCCAGACGAAAGTTTTGCCGAG	TGCAGTCGTTGTCACGTGCGACGTGACGACGGGAGGCGGTGGGTTGAGCCAGACGAAAGTTTTGCCGAG	chr2D	14408768		0
1089342|F|0-27:G>A-27:G>A	TGCAGCATCTGCTCCGCCCCCGAACAAGACCGAAAACCGCGATGAGCGCGACGGAATCGCCGAGATCGG	TGCAGCATCTGCTCCGCCCCCGAACAAGACCGAAAACCGCGATGAGCGCGACGGAATCGCCG	chr2D	14412624		0
986567|F|0-50:C>G-50:C>G	TGCAGTGCTTCCTCCACTCTCTCCACAGGGTCCCTGTCCTCCCCCAGGGTCACAACTCCTTGCTCCGAG	TGCAGTGCTTCCTCCACTCTCTCCACAGGGTCCCTGTCCTCCCCCAGGGTCACAACTCCTTGCTCCGAG	chr2D	14423465		0
1113551|F|0-58:C>T-58:C>T	TGCAGTGCCTCACTCCATACGACCCGTCTGGCCGTTTCACATCGTCGGATGAGAAAAACCCCTTTCTCT	TGCAGTGCCTCACTCCATACGACCCGTCTGGCCGTTTCACATCGTCGGATGAGAAAAACCCCTTTCTCT	chr2D	14423531		0
1115887|F|0-67:A>G-67:A>G	TGCAGCAGAAGGATGGCCGCCTTCTTCACCTCGCCGGCGACCCGATCATGGAAGATAGCGCGCTCCGAG	TGCAGCAGAAGGATGGCCGCCTTCTTCACCTCGCCGGCGACCCGATCATGGAAGATAGCGCGCTCCGAG	chr2D	14744718		0
1136978|F|0-28:G>C-28:G>C	TGCAGTAAGCTTGGATCGGATACCTCTAGATACAATTTCGCTGGGAAGATACCGGCCGAGATCGGAAGA	TGCAGTAAGCTTGGATCGGATACCTCTAGATACAATTTCGCTGGGAAGATACCGGCCG	chr2D	14778783		0
1023613|F|0-28:G>A-28:G>A	TGCAGTAACCTTGGATCGGATGCCTCTAGATACAACTTCGCTGGGAAGATACCGACCGAGATCGGAAGA	TGCAGTAACCTTGGATCGGATGCCTCTAGATACAACTTCGCTGGGAAGATACCGACCG	chr2D	14784880		0
1284322|F|0-32:T>C-32:T>C	TGCAGTAATCTTGGATCAGATACCCCTACATGTGATTTCCCTGGGAAGATACCGAGATCGGAAGAGCGG	TGCAGTAATCTTGGATCAGATACCCCTACATGTGATTTCCCTGGGAAGATACCG	chr2D	14801002		0
1089243|F|0-15:A>G-15:A>G	TGCAGAGCGTGCTGCACCAGGCGTCGGGTGCTGAGGCGGTGGACCTCACCGCCGCGCTCATCCGAGATC	TGCAGAGCGTGCTGCACCAGGCGTCGGGTGCTGAGGCGGTGGACCTCACCGCCGCGCTCATCCG	chr2D	15857847		0
3960415|F|0-28:A>G-28:A>G	TGCAGGCGGCGTACAAGGAGACGCTCCGACTGCGCCCGAGATCGGAAGAGCGGTTCAGCAGGAATGCCG	TGCAGGCGGCGTACAAGGAGACGCTCCGACTGCGCCCG	chr2D	15858580		0
2244032|F|0-8:T>C-8:T>C	TGCAGGTATGTATCCAGGCTGGATTCTGCTGTACTAATCGCAACGCTCGTCCTGGATGCGTTTTAGTCG	TGCAGGTATGTATCCAGGCTGGATTCTGCTGTACTAATCGCAACGCTCGTCCTGGATGCGTTTTAGTCG	chr2D	16090433		0
1088175|F|0-44:C>T-44:C>T	TGCAGGCACATCCCTCTCTGTGCACACAGCCCAGACTCGCCGAGCCTAAAAAAAAGCAAACTCGCCAAG	TGCAGGCACATCCCTCTCTGTGCACACAGCCCAGACTCGCCGAGCCTAAAAAAAAGCAAACTCGCCAAG	chr2D	16499561		0
9724844|F|0-24:T>C-24:T>C	TGCAGCCAATTTTCGCTCCAAGGGTGCCTATTACATTATGCGTAGTATCTAGGACCGAATTTGTGATAG	TGCAGCCAATTTTCGCTCCAAGGGTGCCTATTACATTATGCGTAGTATCTAGGACCGAATTTGTGATAG	chr2D	16587494	ENA|AOCO010188661|AOCO010188661.1_contig188661	2893
3023595|F|0-20:G>A-20:G>A	TGCAGGACCACAAGGACATCGGCAATCGGAGCATTTTTCTCCGAGATCGGAAGAGCGGTTCAGCAGGAA	TGCAGGACCACAAGGACATCGGCAATCGGAGCATTTTTCTCCG	chr2D	16885130	ENA|AOCO010125070|AOCO010125070.1_contig125070	1184
994051|F|0-12:A>C-12:A>C	TGCAGTCGGGTAAGTGTGCCCTCTGTGAGGTTCACCTGGAACACTGCATTGCACATGGCTAGGTAGCCG	TGCAGTCGGGTAAGTGTGCCCTCTGTGAGGTTCACCTGGAACACTGCATTGCACATGGCTAGGTAGCCG	chr2D	16885170	ENA|KD928026|KD928026.1_C141352752	374
1079138|F|0-32:G>A-32:G>A	TGCAGGAATTCGGATGTGCAGACCAGTTTACGGGCGCTTGATGCAAGATGTTCACCACTACAGGCGCGA	TGCAGGAATTCGGATGTGCAGACCAGTTTACGGGCGCTTGATGCAAGATGTTCACCACTACAGGCGCGA	chr2D	17462393	ENA|AOCO010033940|AOCO010033940.1_contig33940	5859
1091926|F|0-22:A>C-22:A>C	TGCAGCGCTAAGATGTACTAACACACACACATGCATGGCATGGCGAATCAAAGTCTGAATTATCTTTGC	TGCAGCGCTAAGATGTACTAACACACACACATGCATGGCATGGCGAATCAAAGTCTGAATTATCTTTGC	chr2D	17825797		0
7353647|F|0-9:A>G-9:A>G	TGCAGCTTCAGTCCGCTCGGTCGGACCGAGATCGGAAGAGCGGTTCAGCAGGAATGCCGAGACCGATCT	TGCAGCTTCAGTCCGCTCGGTCGGACCG	chr2D	18029633		0
7350173|F|0-5:G>A-5:G>A	TGCAGGCATAATACGGCTATCGCTCGAGTAAGGCTGCAAAGGTGAGCCGTGATCGGGCTCCGAGGAGCA	TGCAGGCATAATACGGCTATCGCTCGAGTAAGGCTGCAAAGGTGAGCCGTGATCGGGCTCCGAGGAGCA	chr2D	19007235		0
1208130|F|0-5:G>C-5:G>C	TGCAGGGTCATCGGCGGCACGCCGTTGACGAAGCTATGCCCAGTCGTGGCCACAAACAAACGCATTTTT	TGCAGGGTCATCGGCGGCACGCCGTTGACGAAGCTATGCCCAGTCGTGGCCACAAACAAACGCATTTTT	chr2D	19543469		0
1201940|F|0-46:G>T-46:G>T	TGCAGAGAGAAAAGGTTTTAGGTGCTGCATCACAAGCTCAGAACCTGGAATAGTTAGTTTCCAGAGGCA	TGCAGAGAGAAAAGGTTTTAGGTGCTGCATCACAAGCTCAGAACCTGGAATAGTTAGTTTCCAGAGGCA	chr2D	19585764		0
1025512|F|0-19:G>A-19:G>A	TGCAGTTGCCGAGGTACAGGGACTGGAAGGTAGCCTGACGCTTCTGGATGACGACACGTACGCTTAGGT	TGCAGTTGCCGAGGTACAGGGACTGGAAGGTAGCCTGACGCTTCTGGATGACGACACGTACGCTTAGGT	chr2D	20184674		0
988980|F|0-30:A>C-30:A>C	TGCAGCCAGCTCATCTCCTTGCAGTCGGCGATCGTCACCCTGAGCTCTGGGAACCGAGATCGGAAGAGC	TGCAGCCAGCTCATCTCCTTGCAGTCGGCGATCGTCACCCTGAGCTCTGGGAACCG	chr2D	20188063		0
7353588|F|0-21:A>T-21:A>T	TGCAGTACACGGCGTACATATACTTCGGCGACGCCATTAACAGCACGCCGCTGGAGGCGCTCCTCCTCA	TGCAGTACACGGCGTACATATACTTCGGCGACGCCATTAACAGCACGCCGCTGGAGGCGCTCCTCCTCA	chr2D	20323654		0
7353588|F|0-45:C>A-45:C>A	TGCAGTACACGGCGTACATATACTTCGGCGACGCCATTAACAGCACGCCGCTGGAGGCGCTCCTCCTCA	TGCAGTACACGGCGTACATATACTTCGGCGACGCCATTAACAGCACGCCGCTGGAGGCGCTCCTCCTCA	chr2D	20323654		0
7353588|F|0-35:A>G-35:A>G	TGCAGTACACGGCGTACATATACTTCGGCGACGCCATTAACAGCACGCCGCTGGAGGCGCTCCTCCTCA	TGCAGTACACGGCGTACATATACTTCGGCGACGCCATTAACAGCACGCCGCTGGAGGCGCTCCTCCTCA	chr2D	20323654		0
7492656|F|0-10:T>G-10:T>G	TGCAGTACACTGCGTACATATACTTCGGCGACGCCATCAACAACAAGCCACTGGAGGCGCTCCTCCTCA	TGCAGTACACTGCGTACATATACTTCGGCGACGCCATCAACAACAAGCCACTGGAGGCGCTCCTCCTCA	chr2D	20323654		0
7353508|F|0-18:G>A-18:G>A	TGCAGTTACCGAGGTACAGGGACTGGAAGTTGGCCTGACTCTTTTGGATGACAACACGTACGCTGAGAT	TGCAGTTACCGAGGTACAGGGACTGGAAGTTGGCCTGACTCTTTTGGATGACAACACGTACGCTGAGAT	chr2D	20323802		0
7347116|F|0-25:A>T-25:A>T	TGCAGGCCGAGGCGGCCTAGGCAGCAGCAGCGCAGACGGCCGAGATCGGAAGAGCGGTTCAGCAGGAAT	TGCAGGCCGAGGCGGCCTAGGCAGCAGCAGCGCAGACGGCCG	chr2D	20349024		0
2364917|F|0-25:A>T-25:A>T	TGCAGGCCGAGGCGGCCTAGGCAGCAGCAGCGCAGACGGCCGGCCTAGGCAAGGCTCGAGCCCGCAGGA	TGCAGGCCGAGGCGGCCTAGGCAGCAGCAGCGCAGACGGCCGGCCTAGGCAAGGCTCGAGCCCGCAGGA	chr2D	20349024		0
2247268|F|0-38:G>A-38:G>A	TGCAGTACATAGCATACCTATTCTTTGGCGACGCCATCGACAGCAAACCGCTGGAGGAGCTCCTCGTCA	TGCAGTACATAGCATACCTATTCTTTGGCGACGCCATCGACAGCAAACCGCTGGAGGAGCTCCTCGTCA	chr2D	20351290		0
1697171|F|0-33:A>G-33:A>G	TGCAGCCAGCTCATCTCCTTGCAGTCAGCGATCATCACCCCGAGCTCTGGGAACCGTCTCCACATCATC	TGCAGCCAGCTCATCTCCTTGCAGTCAGCGATCATCACCCCGAGCTCTGGGAACCGTCTCCACATCATC	chr2D	20351356		0
1126200|F|0-28:C>T-28:C>T	TGCAGCCGCACCTCTGCTCCTCGCCTCCCGCATCGGCCCCAGAATCCTTTTGCATCGCGGAACCGAGAG	TGCAGCCGCACCTCTGCTCCTCGCCTCCCGCATCGGCCCCAGAATCCTTTTGCATCGCGGAACCGAGAG	chr2D	20358088		0
1396589|F|0-58:T>G-58:T>G	TGCAGGTGGAGGGAGACATGTGGCGGCCGGGATCGTGGGAGGAGGAAGACATGCGGCGTCCGAGATCGG	TGCAGGTGGAGGGAGACATGTGGCGGCCGGGATCGTGGGAGGAGGAAGACATGCGGCGTCCG	chr2D	20358154		0
2253396|F|0-38:G>T-38:G>T	TGCAGCTCGATAAGACCCGATGCAACACTGGCACACCTGAAACTAAATAGGGACTTCCTCGGGTAACCT	TGCAGCTCGATAAGACCCGATGCAACACTGGCACACCTGAAACTAAATAGGGACTTCCTCGGGTAACCT	chr2D	20809853	ENA|AOCO010101441|AOCO010101441.1_contig101441	18742
7344586|F|0-20:C>T-20:C>T	TGCAGATGAGGTGGACGCAGCTGAAGGGGCCCGAGATCGGAAGAGCGGTTCAGCAGGAATGCCGAGACC	TGCAGATGAGGTGGACGCAGCTGAAGGGGCCCG	chr2D	21271581	ENA|KD765901|KD765901.1_Scaffold267274	670
1087756|F|0-56:A>G-56:A>G	TGCAGCCCAACGTCGCTGAACGCCACCGTGAGGAAAACCACAGCCGCGAAGAAGGCATGCATGAAGTCC	TGCAGCCCAACGTCGCTGAACGCCACCGTGAGGAAAACCACAGCCGCGAAGAAGGCATGCATGAAGTCC	chr2D	21415421	ENA|KD927989|KD927989.1_C141347430	65
1150577|F|0-50:G>A-50:G>A	TGCAGGCGACGGACGGGTGCGCACTGCTCGTGAGAGGAGCGCTGGGCGTGGAGTTTGGGCCGAGATCGG	TGCAGGCGACGGACGGGTGCGCACTGCTCGTGAGAGGAGCGCTGGGCGTGGAGTTTGGGCCG	chr2D	22040006		0
2258772|F|0-22:A>G-22:A>G	TGCAGAGCTCCGCCCTCGGCCCACCCACCGCGACGAGCCTCGCCGAGTCCTCGTACATGCCATGCAAGC	TGCAGAGCTCCGCCCTCGGCCCACCCACCGCGACGAGCCTCGCCGAGTCCTCGTACATGCCATGCAAGC	chr2D	22105303		0
7352347|F|0-13:T>G-13:T>G	TGCAGAGGAGCCTTAGGGGCGAGATCATGTTCCTCCGCGCGGAGCTGGAGAGCATGCAGGCAGCCCTCG	TGCAGAGGAGCCTTAGGGGCGAGATCATGTTCCTCCGCGCGGAGCTGGAGAGCATGCAGGCAGCCCTCG	chr2D	22105692		0
2251425|F|0-12:C>G-12:C>G	TGCAGGTGCAGGCCATGCTCGAACGAGCTGCCACCAAGGAGCTCGTCGGACCGAGATCGGAAGAGCGGT	TGCAGGTGCAGGCCATGCTCGAACGAGCTGCCACCAAGGAGCTCGTCGGACCG	chr2D	22450573		0
3020847|F|0-29:A>G-29:A>G	TGCAGGTAGTCTGGTGAAACGCCATTGTCAGAATCCCTTGAGGTGTCGATCGAGCATCAGATATATGCG	TGCAGGTAGTCTGGTGAAACGCCATTGTCAGAATCCCTTGAGGTGTCGATCGAGCATCAGATATATGCG	chr2D	22519345		0
2245464|F|0-41:G>A-41:G>A	TGCAGAACCTGCTGTATGATCTTGTGCCCGAAGATCGAATCGGAGTTCGGAGAGCAGGACCGCAAGTAC	TGCAGAACCTGCTGTATGATCTTGTGCCCGAAGATCGAATCGGAGTTCGGAGAGCAGGACCGCAAGTAC	chr2D	24919180		0
1035075|F|0-18:T>G-18:T>G	TGCAGATTACTAGAACCGTGGGATTACCTAATGATGCTCGTCGGGTGGCTAATGTGATTGACGGCCACT	TGCAGATTACTAGAACCGTGGGATTACCTAATGATGCTCGTCGGGTGGCTAATGTGATTGACGGCCACT	chr2D	26353041		0
7352439|F|0-18:G>A-18:G>A	TGCAGGTTAATCAGCAGAGCTCAAAGAATGCCTCTTTGATAGACAAAATTCTGGCACAAACTTCTCCCA	TGCAGGTTAATCAGCAGAGCTCAAAGAATGCCTCTTTGATAGACAAAATTCTGGCACAAACTTCTCCCA	chr2D	28078006	ENA|AOCO010096141|AOCO010096141.1_contig96141	585
21311382|F|0-21:A>C-21:A>C	TGCAGGTTAATCAGCAGAACTAAAAGAATGCCTCTTTGAGACACAAAATTCTGGCACAAACTTCTCCCA	TGCAGGTTAATCAGCAGAACTAAAAGAATGCCTCTTTGAGACACAAAATTCTGGCACAAACTTCTCCCA	chr2D	28081782		0
993401|F|0-41:G>C-41:G>C	TGCAGGTTAATCAGCAGAACTCAAAGAATGCCTCTTTGAGAGACAAAATTCTGGCACAAACTTCTCCCA	TGCAGGTTAATCAGCAGAACTCAAAGAATGCCTCTTTGAGAGACAAAATTCTGGCACAAACTTCTCCCA	chr2D	28421187	ENA|AOCO010096141|AOCO010096141.1_contig96141	585
1234925|F|0-67:C>T-67:C>T	TGCAGCACCAGCAGGAGCAGCAGCAGGCGCAGCTGGACTACAGCTACGAGGAGATCAAGCAGCTGCTCA	TGCAGCACCAGCAGGAGCAGCAGCAGGCGCAGCTGGACTACAGCTACGAGGAGATCAAGCAGCTGCTCA	chr2D	28552993	ENA|AOCO010096144|AOCO010096144.1_contig96144	5515
16528862|F|0-18:G>A-18:G>A	TGCAGATAACCTTGCAGAGCGGGGTTGGCCTCACAACCCGAGATCGGAAGAGCGGTTCAGCAGGAATGC	TGCAGATAACCTTGCAGAGCGGGGTTGGCCTCACAACCCG	chr2D	28764959		0
12773934|F|0-30:C>G-30:C>G	TGCAGCCGGCCGCGTTGATCGCGTCTGGGCCCGACGAGCGTGCGGGCCGAGATCGGAAGAGCGGTTCAG	TGCAGCCGGCCGCGTTGATCGCGTCTGGGCCCGACGAGCGTGCGGGCCG	chr2D	28832042		0
1280779|F|0-57:T>C-57:T>C	TGCAGACCAATATATATTCATTGGCTGACAGGGTATAGCGCTAGCTCTCCGATTCATTCCCAGGGGATC	TGCAGACCAATATATATTCATTGGCTGACAGGGTATAGCGCTAGCTCTCCGATTCATTCCCAGGGGATC	chr2D	29222782		0
977103|F|0-20:C>G-20:C>G	TGCAGGTCAAACAAGAGTGTCTCCAACAGGTGCCTAGAAAAACTAGGTCCAGTTGTCTGGATGCCCGAG	TGCAGGTCAAACAAGAGTGTCTCCAACAGGTGCCTAGAAAAACTAGGTCCAGTTGTCTGGATGCCCGAG	chr2D	29281784		0
1184993|F|0-31:T>C-31:T>C	TGCAGAAATAGAGGTTAACTCATCAGTACTTTGGAGACGAGCAGAGTGTGGTTTGTCCAAATGGAGGGT	TGCAGAAATAGAGGTTAACTCATCAGTACTTTGGAGACGAGCAGAGTGTGGTTTGTCCAAATGGAGGGT	chr2D	29322235		0
1120524|F|0-19:C>G-19:C>G	TGCAGAAATAGAGGTTAACCCATCAGTCCTTTGGAGAGGAGCAGAGTGCGGTTTGTCCTCCCAAATGGA	TGCAGAAATAGAGGTTAACCCATCAGTCCTTTGGAGAGGAGCAGAGTGCGGTTTGTCCTCCCAAATGGA	chr2D	29492729	ENA|AOCO010075401|AOCO010075401.1_contig75401	300
1208229|F|0-47:G>C-47:G>C	TGCAGCTCCCACTCGTAGTCAGGGTCCTCCCAGTAGTTGCACTTGTAGCGCTTCTCTACCATCACGTCG	TGCAGCTCCCACTCGTAGTCAGGGTCCTCCCAGTAGTTGCACTTGTAGCGCTTCTCTACCATCACGTCG	chr2D	29497765	ENA|AOCO010075402|AOCO010075402.1_contig75402	987
1107211|F|0-18:T>G-18:T>G	TGCAGGTGCCCCTATATATCCTTGCTTAACACCATTTGCCTAGCATCTCATACGCCGAGATCGGAAGAG	TGCAGGTGCCCCTATATATCCTTGCTTAACACCATTTGCCTAGCATCTCATACGCCG	chr2D	29540419	ENA|AOCO010075407|AOCO010075407.1_contig75407	1919
6030886|F|0-23:G>A-23:G>A	TGCAGGTGGCCACCTTTGCCATGGCGGGCACGGCCGAGATCGGAAGAGCGGTTCAGCAGGAATGCCGAG	TGCAGGTGGCCACCTTTGCCATGGCGGGCACGGCCG	chr2D	29659193	ENA|AOCO010065645|AOCO010065645.1_contig65645	46
1233645|F|0-14:A>C-14:A>C	TGCAGCTCCTTCTAATTGCCTTCCATGCCGCGCTCGTCGTTAACGCCATATCCGAGATCGGAAGAGCGG	TGCAGCTCCTTCTAATTGCCTTCCATGCCGCGCTCGTCGTTAACGCCATATCCG	chr2D	29740220	ENA|AOCO010065626|AOCO010065626.1_contig65626	6884
4909400|F|0-15:T>C-15:T>C	TGCAGGAGATGGACATCCTCCACCGCAGCGTCAAGGAGGCTCTGCGGCTCCACCCGCCGAGATCGGAAG	TGCAGGAGATGGACATCCTCCACCGCAGCGTCAAGGAGGCTCTGCGGCTCCACCCGCCG	chr2D	30327612		0
5411700|F|0-56:C>G-56:C>G	TGCAGCCGCTGACCTCGACGCGCGGCGCGGTGGCGAACGGCGCGGCCGCGGACGTGCTGAGGATGATCC	TGCAGCCGCTGACCTCGACGCGCGGCGCGGTGGCGAACGGCGCGGCCGCGGACGTGCTGAGGATGATCC	chr2D	30335188		0
1104166|F|0-60:G>A-60:G>A	TGCAGTACACATATGACATGCTGAATTGCTGATTCTGCTGAGCGCCGATGTCACCGCGGGGGTGCATGA	TGCAGTACACATATGACATGCTGAATTGCTGATTCTGCTGAGCGCCGATGTCACCGCGGGGGTGCATGA	chr2D	32249118	ENA|AOCO010055099|AOCO010055099.1_contig55099	452
1109745|F|0-68:G>A-68:G>A	TGCAGTTTTTGTGCTTTTTCTGTTGCGCGCTAAAAAATCTTCTCCCGCGCTCGCTCACTCGGTTCCTCG	TGCAGTTTTTGTGCTTTTTCTGTTGCGCGCTAAAAAATCTTCTCCCGCGCTCGCTCACTCGGTTCCTCG	chr2D	32273452	ENA|AOCO010055096|AOCO010055096.1_contig55096	9794
1093504|F|0-22:A>G-22:A>G	TGCAGTGGACGCGGCCCACCGAATGCGCGCCCAGCAGCGCCACCACGGCCTCCGCGCCCAGCCCCATGG	TGCAGTGGACGCGGCCCACCGAATGCGCGCCCAGCAGCGCCACCACGGCCTCCGCGCCCAGCCCCATGG	chr2D	35241443		0
7865122|F|0-54:C>A-54:C>A	TGCAGCCGCGCCTTGTCCTCGGGCGGCGCCAACTTGCTCGGCTTCGGCCTCCGACTGAGCGTGGCGCCG	TGCAGCCGCGCCTTGTCCTCGGGCGGCGCCAACTTGCTCGGCTTCGGCCTCCGACTGAGCGTGGCGCCG	chr2D	35472257	ENA|KD922578|KD922578.1_C140738822	274
12769676|F|0-9:A>G-9:A>G	TGCAGGGGAAATGCCAACTGGGAACAGAGGATTCCTGGGCTACTTCCGTCGTGGTTCTGGCTGTTCTGC	TGCAGGGGAAATGCCAACTGGGAACAGAGGATTCCTGGGCTACTTCCGTCGTGGTTCTGGCTGTTCTGC	chr2D	35502389		0
1076975|F|0-28:G>C-28:G>C	TGCAGAGGCCATTGATGAAGTAGTAGGAGGAGCCTCCAATGGCGCCAAGGATGAGGCCAAGGCCTGTCT	TGCAGAGGCCATTGATGAAGTAGTAGGAGGAGCCTCCAATGGCGCCAAGGATGAGGCCAAGGCCTGTCT	chr2D	36492472		0
7352925|F|0-38:C>G-38:C>G	TGCAGCAGCTGTTCCTCGACGACAACAGCTTCGTCGGGCAGCTGCCGAGATCGGAAGAGCGGTTCAGCA	TGCAGCAGCTGTTCCTCGACGACAACAGCTTCGTCGGGCAGCTGCCG	chr2D	38092608	ENA|AOCO010077923|AOCO010077923.1_contig77923	449
7492283|F|0-32:A>C-32:A>C	TGCAGCTGGAGCTCCACCAGCTCCCGGCATTTACCGATTTCTTGTGGGATTGTTCCGAGATCGGAAGAG	TGCAGCTGGAGCTCCACCAGCTCCCGGCATTTACCGATTTCTTGTGGGATTGTTCCG	chr2D	38092857	ENA|AOCO010077923|AOCO010077923.1_contig77923	698
3222139|F|0-41:A>G-41:A>G	TGCAGCTCTACAACAACAGCCTGAGCGGAGAGGTCCCTGCCAGGATCACTCAGTCGAGGAAGCTGAGAG	TGCAGCTCTACAACAACAGCCTGAGCGGAGAGGTCCCTGCCAGGATCACTCAGTCGAGGAAGCTGAGAG	chr2D	38093049	ENA|AOCO010077923|AOCO010077923.1_contig77923	890
1242261|F|0-43:A>G-43:A>G	TGCAGAGGTTGCAACACTTGATAGCCTGCAATATCTTCTGCTCAATGGGAACAAGCTCACCGAGATCGG	TGCAGAGGTTGCAACACTTGATAGCCTGCAATATCTTCTGCTCAATGGGAACAAGCTCACCG	chr2D	38093674	ENA|AOCO010077923|AOCO010077923.1_contig77923	1515
6048082|F|0-28:C>T-28:C>T	TGCAGAGAGTGAGATCATGTTGGAAAGCCGCGATGGAATCGGACCGAGATCGGAAGAGCGGTTCAGCAG	TGCAGAGAGTGAGATCATGTTGGAAAGCCGCGATGGAATCGGACCG	chr2D	38093952	ENA|AOCO010077923|AOCO010077923.1_contig77923	1793
21311327|F|0-67:C>T-67:C>T	TGCAGGAGGGGCCTCTTGGGCCTGGCCACGCCGAGGGGAGCCATGGTCACCGTGATCTTCGTTGCAGCG	TGCAGGAGGGGCCTCTTGGGCCTGGCCACGCCGAGGGGAGCCATGGTCACCGTGATCTTCGTTGCAGCG	chr2D	38218008		0
1101263|F|0-12:C>T-12:C>T	TGCAGGAGGGGCCTCTTGGGCCTGGCCACGCCGAGGGGAGCAATGGTCACCGTGATCTTCGTTGCAGTT	TGCAGGAGGGGCCTCTTGGGCCTGGCCACGCCGAGGGGAGCAATGGTCACCGTGATCTTCGTTGCAGTT	chr2D	38218008		0
1086898|F|0-67:G>T-67:G>T	TGCAGGCACATAGCGACTAGGTGACTGAGAAACACTACAATACAACCGAGCCTGCCTACCCACTAGTGC	TGCAGGCACATAGCGACTAGGTGACTGAGAAACACTACAATACAACCGAGCCTGCCTACCCACTAGTGC	chr2D	42099336		0
1380062|F|0-20:C>G-20:C>G	TGCAGCCAGGATGGGACGATCTGCCTGGTGCTGTGCGGCCTCGCCAAGGTCATCCTCTCGCAGTTGCTG	TGCAGCCAGGATGGGACGATCTGCCTGGTGCTGTGCGGCCTCGCCAAGGTCATCCTCTCGCAGTTGCTG	chr2D	44065940	ENA|AOCO010125743|AOCO010125743.1_contig125743	4461
1068656|F|0-14:A>G-14:A>G	TGCAGGTAAAACCGACATACCTCCTGCCTCCTGCTTCAGTTGAATGGGAAACAACCGAGATCGGAAGAG	TGCAGGTAAAACCGACATACCTCCTGCCTCCTGCTTCAGTTGAATGGGAAACAACCG	chr2D	44338747		0
16661043|F|0-26:G>C-26:G>C	TGCAGGAGCTACAGCGTTCTCAGCAAGGCGAACTCGACGGTGCCGAGATCGGAAGAGCGGTTCAGCAGG	TGCAGGAGCTACAGCGTTCTCAGCAAGGCGAACTCGACGGTGCCG	chr2D	44488097		0
2242195|F|0-16:T>C-16:T>C	TGCAGATCTCAAACCCTGACTCGATCGACTCCTAACATATGCAACCAGCTAAATCACCAGCTTCGTCGT	TGCAGATCTCAAACCCTGACTCGATCGACTCCTAACATATGCAACCAGCTAAATCACCAGCTTCGTCGT	chr2D	45506298		0
2255267|F|0-24:A>G-24:A>G	TGCAGTACACGTACTGGTAGTGCAACCACAACCGATCGACTGGTGTCGCTTCCCGAGATCGGAAGAGCG	TGCAGTACACGTACTGGTAGTGCAACCACAACCGATCGACTGGTGTCGCTTCCCG	chr2D	46712935		0
2258320|F|0-16:G>A-16:G>A	TGCAGCCATCGATCCTGCAACCCCAGCGGCCGATTCACAACCGTTCCCTTGACAGAACCCACAATGGTC	TGCAGCCATCGATCCTGCAACCCCAGCGGCCGATTCACAACCGTTCCCTTGACAGAACCCACAATGGTC	chr2D	48611176		0
1093255|F|0-53:G>A-53:G>A	TGCAGAGACAAAAATTACAAGGAAAAGATCAATCTAGCCTAACGTTCACCTACGATCCTGATAAAAGTC	TGCAGAGACAAAAATTACAAGGAAAAGATCAATCTAGCCTAACGTTCACCTACGATCCTGATAAAAGTC	chr2D	48611242		0
1089597|F|0-39:T>C-39:T>C	TGCAGCAACTCCACAATCTAAGCATCTAGGCTGCTCCTTTGCACCCCCACCCACCGACTGGGCCGAGAT	TGCAGCAACTCCACAATCTAAGCATCTAGGCTGCTCCTTTGCACCCCCACCCACCGACTGGGCCGAGAT	chr2D	51001602		0
4329657|F|0-32:C>A-32:C>A	TGCAGGGGCCGGGTAGCCGAGGTGCGAGGAGACAAGGGACCGAGATCGGAAGAGCGGTTCAGCAGGAAT	TGCAGGGGCCGGGTAGCCGAGGTGCGAGGAGACAAGGGACCG	chr2D	51086238		0
4329657|F|0-5:G>A-5:G>A	TGCAGGGGCCGGGTAGCCGAGGTGCGAGGAGACAAGGGACCGAGATCGGAAGAGCGGTTCAGCAGGAAT	TGCAGGGGCCGGGTAGCCGAGGTGCGAGGAGACAAGGGACCG	chr2D	51086238		0
6036213|F|0-36:A>G-36:A>G	TGCAGGCTCCAGGAAGGGGTCTAGGACGCCGTGGGCATCAGTGAGAGCCTGAGGGCGCTCTAAGCCAAG	TGCAGGCTCCAGGAAGGGGTCTAGGACGCCGTGGGCATCAGTGAGAGCCTGAGGGCGCTCTAAGCCAAG	chr2D	53668728	ENA|AOCO010176894|AOCO010176894.1_contig176894	3783
2246319|F|0-55:G>A-55:G>A	TGCAGCAGCAAGGGAGTCGAACTGCTCGTGATGGCGATACATAGAGATCGCGACTGCGGAGTGAGTCGG	TGCAGCAGCAAGGGAGTCGAACTGCTCGTGATGGCGATACATAGAGATCGCGACTGCGGAGTGAGTCGG	chr2D	53668794	ENA|AOCO010176894|AOCO010176894.1_contig176894	3849
2243256|F|0-44:G>A-44:G>A	TGCAGACTCGAGACATCGACCGATTAATCTGTCAGCTACTACACGCGATACCAAACCGTCCAGACCGCA	TGCAGACTCGAGACATCGACCGATTAATCTGTCAGCTACTACACGCGATACCAAACCGTCCAGACCGCA	chr2D	53953970		0
1130310|F|0-19:A>C-19:A>C	TGCAGCAGATTCCCTTTGCATCGGGTTCAACGAGCCCAGGTTTTTGGGTTGGATTGCTTTTCCCCCGAG	TGCAGCAGATTCCCTTTGCATCGGGTTCAACGAGCCCAGGTTTTTGGGTTGGATTGCTTTTCCCCCGAG	chr2D	53954036	ENA|AOCO010160824|AOCO010160824.1_contig160824	2340
1123963|F|0-46:G>A-46:G>A	TGCAGCTAGGAGTAGCAGTAGATTCCCTTTGCCTCGGGTTCAACGAGCCCAGGTTTTTGGGTTGGATTG	TGCAGCTAGGAGTAGCAGTAGATTCCCTTTGCCTCGGGTTCAACGAGCCCAGGTTTTTGGGTTGGATTG	chr2D	53966971	ENA|AOCO010160825|AOCO010160825.1_contig160825	6590
12769519|F|0-28:C>G-28:C>G	TGCAGCAGCTTCGTCCCTTCCATCGGCGCCCAGTACCAGCCGAAGGTTTCCAGCCGCTGCAAAATAACA	TGCAGCAGCTTCGTCCCTTCCATCGGCGCCCAGTACCAGCCGAAGGTTTCCAGCCGCTGCAAAATAACA	chr2D	54017309		0
1141443|F|0-57:T>C-57:T>C	TGCAGCCCAGGCGGTGTACGGCGACTGTGAGTGGTACTTCTTCAGCCCGCGGGACCGTAAGTACCCCAA	TGCAGCCCAGGCGGTGTACGGCGACTGTGAGTGGTACTTCTTCAGCCCGCGGGACCGTAAGTACCCCAA	chr2D	54317747	ENA|AOCO010154738|AOCO010154738.1_contig154738	9167
1031825|F|0-33:T>C-33:T>C	TGCAGCTAGTACTAGTAGTGTGTGTGCCGCCGCTACGCAAATAATTGGCGGATAGAAATGGGTATATGT	TGCAGCTAGTACTAGTAGTGTGTGTGCCGCCGCTACGCAAATAATTGGCGGATAGAAATGGGTATATGT	chr2D	54584597		0
1037710|F|0-31:T>C-31:T>C	TGCAGCTTGCATGGAATTGCATCACTGCATATGCACGAGAGACATGGGTGAATTCGGTCACGTACGTTG	TGCAGCTTGCATGGAATTGCATCACTGCATATGCACGAGAGACATGGGTGAATTCGGTCACGTACGTTG	chr2D	54603610		0
3222457|F|0-28:G>C-28:G>C	TGCAGCGTTAAAGTTGAAGTAGTATTTAGTACAGCGGCAGATCCGAGATCGGAAGAGCGGTTCAGCAGG	TGCAGCGTTAAAGTTGAAGTAGTATTTAGTACAGCGGCAGATCCG	chr2D	54669818		0
1130623|F|0-32:A>G-32:A>G	TGCAGCCAGGGGCGGGCCCACGTTGGTCCAGCAGGTAGCCCATGACACCGAGATCGGAAGAGCGGTTCA	TGCAGCCAGGGGCGGGCCCACGTTGGTCCAGCAGGTAGCCCATGACACCG	chr2D	55359005		0
2243920|F|0-55:C>T-55:C>T	TGCAGGTTTCGCTGGAGGACGCCGTCAAGCACTTCAGCGGGTCGAAGCGGGAATCCGTCGTCGAGATGC	TGCAGGTTTCGCTGGAGGACGCCGTCAAGCACTTCAGCGGGTCGAAGCGGGAATCCGTCGTCGAGATGC	chr2D	55391418		0
1104325|F|0-18:C>G-18:C>G	TGCAGCAGATAGGCAGCACCACCACCACCGAGCGCTTCTCTCTTTCTTTCTCAACCTCCTATCTGAACC	TGCAGCAGATAGGCAGCACCACCACCACCGAGCGCTTCTCTCTTTCTTTCTCAACCTCCTATCTGAACC	chr2D	56190237		0
14924934|F|0-22:A>G-22:A>G	TGCAGGGGTCGCCAAGAGTGTCAGACATGGACGCGAGGGAGCTCGTGAAGGGGATGATGGCCAAGCTGT	TGCAGGGGTCGCCAAGAGTGTCAGACATGGACGCGAGGGAGCTCGTGAAGGGGATGATGGCCAAGCTGT	chr2D	56298091	ENA|KD717992|KD717992.1_Scaffold219274	8010
1111739|F|0-13:C>T-13:C>T	TGCAGCGTCGCCGCGTGCTCGCGCACCTCCACCAGGTCGTCATAAACCCCCGCCGAGATCGGAAGAGCG	TGCAGCGTCGCCGCGTGCTCGCGCACCTCCACCAGGTCGTCATAAACCCCCGCCG	chr2D	56445890		0
1189802|F|0-13:G>A-13:G>A	TGCAGGGGTCGCCGAGAGTGTCGGCCGTGGACGCGAGGGAGCTCGTGAAGGGGATGATGGCCAAGCTGT	TGCAGGGGTCGCCGAGAGTGTCGGCCGTGGACGCGAGGGAGCTCGTGAAGGGGATGATGGCCAAGCTGT	chr2D	56445954	ENA|KD717992|KD717992.1_Scaffold219274	8010
3025191|F|0-26:A>G-26:A>G	TGCAGGCGCCCATATCGATCCGCCTCACCTCCAGCTCCGAGATCGGAAGAGCGGTTCAGCAGGAATGCC	TGCAGGCGCCCATATCGATCCGCCTCACCTCCAGCTCCG	chr2D	56531448		0
1201911|F|0-35:C>T-35:C>T	TGCAGCACTAGCTAAGCTAGCTGTGCGATCTCTAACAAGGCTAACTAATTGCCCCCGAGATCGGAAGAG	TGCAGCACTAGCTAAGCTAGCTGTGCGATCTCTAACAAGGCTAACTAATTGCCCCCG	chr2D	57148368		0
1126155|F|0-5:G>C-5:G>C	TGCAGGCGCTCCCTTCCTCGTCGCTCTTTCGTGCTGTCCCGCCGCCTGCTCGGCATTCGCAGGGGCCGC	TGCAGGCGCTCCCTTCCTCGTCGCTCTTTCGTGCTGTCCCGCCGCCTGCTCGGCATTCGCAGGGGCCGC	chr2D	57963817		0
2262820|F|0-13:C>T-13:C>T	TGCAGCCTCGAGCCGCCGCCGACGGAGCCGTCAGCGAGCCTCGCTTTCCCGCACCTCACGGATCTAACG	TGCAGCCTCGAGCCGCCGCCGACGGAGCCGTCAGCGAGCCTCGCTTTCCCGCACCTCACGGATCTAACG	chr2D	58725969		0
7352828|F|0-23:T>C-23:T>C	TGCAGCGTCACCTTACGCAGGCTTGTCCTCAGGCAGCCGAACGTGCAACTGTTGGCGAAGGCAGCCGAG	TGCAGCGTCACCTTACGCAGGCTTGTCCTCAGGCAGCCGAACGTGCAACTGTTGGCGAAGGCAGCCGAG	chr2D	58726855		0
1098588|F|0-31:G>C-31:G>C	TGCAGCGAGCCCTGGGCTGGCTCCCGCACCAGATCACTCCAAAGCCGAACGACACCTGGAGGAGGAGGG	TGCAGCGAGCCCTGGGCTGGCTCCCGCACCAGATCACTCCAAAGCCGAACGACACCTGGAGGAGGAGGG	chr2D	58805984		0
15327978|F|0-19:G>C-19:G>C	TGCAGCACCCCTTTTTATCGTGCAAAAATGGAGATGTGACATGATTGGCTCGTGTTGCAGCTCGGGGGA	TGCAGCACCCCTTTTTATCGTGCAAAAATGGAGATGTGACATGATTGGCTCGTGTTGCAGCTCGGGGGA	chr2D	59627691	ENA|AOCO010159236|AOCO010159236.1_contig159236	6784
1262061|F|0-8:G>T-8:G>T	TGCAGTTTGCCGGCGTGAATGGCGAGAGATCCATCCTTGGTTGGACCCATACGGCGCAGACAGGATCAT	TGCAGTTTGCCGGCGTGAATGGCGAGAGATCCATCCTTGGTTGGACCCATACGGCGCAGACAGGATCAT	chr2D	60171502	ENA|AOCO010028317|AOCO010028317.1_contig28317	17235
1083393|F|0-57:A>C-57:A>C	TGCAGCTCGGACGGCAAACCACATCAAACTGGAAACCTTCTCTCATCATTTTAAATCATCGCGTCGTTG	TGCAGCTCGGACGGCAAACCACATCAAACTGGAAACCTTCTCTCATCATTTTAAATCATCGCGTCGTTG	chr2D	62553383	ENA|KD928721|KD928721.1_C141474066	2689
1669968|F|0-51:A>C-51:A>C	TGCAGAATCCGTGTAATCAGCATTCCAGTCGTCATCAGCATCCGAGTCGTAATCAGAGTGAGGCAGATC	TGCAGAATCCGTGTAATCAGCATTCCAGTCGTCATCAGCATCCGAGTCGTAATCAGAGTGAGGCAGATC	chr2D	63216761		0
1665966|F|0-24:T>C-24:T>C	TGCAGGCCATGTTCCTCGTGCAGATCATGGCGTTGGCGGTGGCCTGCACCATGACCTGATGATGGGCGA	TGCAGGCCATGTTCCTCGTGCAGATCATGGCGTTGGCGGTGGCCTGCACCATGACCTGATGATGGGCGA	chr2D	67415671		0
1087119|F|0-59:A>G-59:A>G	TGCAGCTCCGTATGTACTGCCGCGGGAGGAAGAGGATGAGGTGCAGCGGCTAGGACCTCATCGCCGAGA	TGCAGCTCCGTATGTACTGCCGCGGGAGGAAGAGGATGAGGTGCAGCGGCTAGGACCTCATCGCCGAGA	chr2D	73025299		0
1238701|F|0-34:C>G-34:C>G	TGCAGCTGGCCCAGCCGCCGCACCCATCCGCCGCCGCGGCGAGCACTTTCGCCGAGATCGGAAGAGCGG	TGCAGCTGGCCCAGCCGCCGCACCCATCCGCCGCCGCGGCGAGCACTTTCGCCG	chr2D	73864959		0
7865039|F|0-16:G>C-16:G>C	TGCAGCTGCGGCGGCGGTTGATACATCGGCGGAGGCCCCATGTCGGCGCTGCCGAGATCGGAAGAGCGG	TGCAGCTGCGGCGGCGGTTGATACATCGGCGGAGGCCCCATGTCGGCGCTGCCG	chr2D	74774055		0
3222398|F|0-8:G>T-8:G>T	TGCAGATCGACATGCGCCGAACGGATCAGTTGGCCGCCGAGATCGGAAGAGCGGTTCAGCAGGAATGCC	TGCAGATCGACATGCGCCGAACGGATCAGTTGGCCGCCG	chr2D	74985433	ENA|AOCO010075532|AOCO010075532.1_contig75532	724
987493|F|0-54:T>G-54:T>G	TGCAGGAGTGACGGCCAAACCACGCGACTCATTTATTGGCAGCACTAGTGGTACTACTACAAAGGACGG	TGCAGGAGTGACGGCCAAACCACGCGACTCATTTATTGGCAGCACTAGTGGTACTACTACAAAGGACGG	chr2D	74986021	ENA|AOCO010075532|AOCO010075532.1_contig75532	128
2248376|F|0-55:T>C-55:T>C	TGCAGGGTAACCTCGATGATACGATGAATTATGAGAGCAACGGCTGTGGAATTATTAAGCCAGCAGCTA	TGCAGGGTAACCTCGATGATACGATGAATTATGAGAGCAACGGCTGTGGAATTATTAAGCCAGCAGCTA	chr2D	75260741		0
1092979|F|0-10:T>A-10:T>A	TGCAGGTTCGTGGTGCTCACCCTCGGCGCCGACAGCGCATGGAGGCAGACGGCGGATCCGCCGCACTGG	TGCAGGTTCGTGGTGCTCACCCTCGGCGCCGACAGCGCATGGAGGCAGACGGCGGATCCGCCGCACTGG	chr2D	76749431		0
14385465|F|0-8:G>C-8:G>C	TGCAGGAGGAGCAGCAACAACAACAACGCGTGGCCCGAGATCGGAAGAGCGGTTCAGCAGGAATGCCGA	TGCAGGAGGAGCAGCAACAACAACAACGCGTGGCCCG	chr2D	79047512		0
12773245|F|0-15:A>G-15:A>G	TGCAGACTCTCCCAAAATTCCTCTCCAACATGTTCACGGAGCCGAGATCGGAAGAGCGGTTCAGCAGGA	TGCAGACTCTCCCAAAATTCCTCTCCAACATGTTCACGGAGCCG	chr2D	79086050		0
1130145|F|0-15:G>A-15:G>A	TGCAGACTCTCCCAAGATTCCTCTCCAACATGTTCACGGAGCCGGGACGGCGGATCCGAGATCGGAAGA	TGCAGACTCTCCCAAGATTCCTCTCCAACATGTTCACGGAGCCGGGACGGCGGATCCG	chr2D	79086050		0
1065023|F|0-65:C>A-65:C>A	TGCAGGTTGTTCGCAGCGCAAAAACTTCCTCTCTCGTGAACATTCTCTTTCACAGCTCTGGTGATCGCC	TGCAGGTTGTTCGCAGCGCAAAAACTTCCTCTCTCGTGAACATTCTCTTTCACAGCTCTGGTGATCGCC	chr2D	79928562		0
21311111|F|0-34:T>C-34:T>C	TGCAGGTGGATGATGCAACACGGTACGTGTGGCTTGTGTTGCTGGCATCAAAGGACAAAGTGGCCACGA	TGCAGGTGGATGATGCAACACGGTACGTGTGGCTTGTGTTGCTGGCATCAAAGGACAAAGTGGCCACGA	chr2D	79938904		0
7350373|F|0-9:C>G-9:C>G	TGCAGACGCCAGCGCAGACACATGAAAAATCAGTAGCATGCTGATGCACCGAGATCGGAAGAGCGGTTC	TGCAGACGCCAGCGCAGACACATGAAAAATCAGTAGCATGCTGATGCACCG	chr2D	80108567		0
1130552|F|0-7:T>C-7:T>C	TGCAGTGTCTTGACCAGGAGTACCGCGCTACCCTTGCGCGCCCAGAGCACTGCCAGTCGCAGCAGCCGA	TGCAGTGTCTTGACCAGGAGTACCGCGCTACCCTTGCGCGCCCAGAGCACTGCCAGTCGCAGCAGCCGA	chr2D	80985937		0
1089819|F|0-31:G>C-31:G>C	TGCAGAACAGTAGTGTGGTGCAGTATGAGAAGTTTGAAGATTTGGGGATGCCGAGATCGGAAGAGCGGT	TGCAGAACAGTAGTGTGGTGCAGTATGAGAAGTTTGAAGATTTGGGGATGCCG	chr2D	81969283		0
1060658|F|0-17:G>A-17:G>A	TGCAGCGAGCGTGCGCGGGCAGGAGGCAACGGAGAGGACCATCCACCTAAATCCGCAGCCCAAGACCAA	TGCAGCGAGCGTGCGCGGGCAGGAGGCAACGGAGAGGACCATCCACCTAAATCCGCAGCCCAAGACCAA	chr2D	86032665	ENA|AOCO010183692|AOCO010183692.1_contig183692	390
7353016|F|0-28:C>T-28:C>T	TGCAGTGTGTGTCGACATGAACTGCAAGCACGGAAAATGTACCGAGCAATGAACGCCGAGATCGGAAGA	TGCAGTGTGTGTCGACATGAACTGCAAGCACGGAAAATGTACCGAGCAATGAACGCCG	chr2D	87655724	ENA|KD735452|KD735452.1_Scaffold236772	20575
7353016|F|0-23:G>C-23:G>C	TGCAGTGTGTGTCGACATGAACTGCAAGCACGGAAAATGTACCGAGCAATGAACGCCGAGATCGGAAGA	TGCAGTGTGTGTCGACATGAACTGCAAGCACGGAAAATGTACCGAGCAATGAACGCCG	chr2D	87655724	ENA|KD735452|KD735452.1_Scaffold236772	20575
1053505|F|0-14:A>G-14:A>G	TGCAGGAACATCAGAGATCCTATATAGATTTTTGCTGAATCCATTTTCCTTTTCTTACTTGCGTTTACA	TGCAGGAACATCAGAGATCCTATATAGATTTTTGCTGAATCCATTTTCCTTTTCTTACTTGCGTTTACA	chr2D	91802858	ENA|AOCO010116289|AOCO010116289.1_contig116289	2804
3020707|F|0-8:A>C-8:A>C	TGCAGTAAATCTTGATCCTTTTACCCTCAAAACCTCCGAGATCGGAAGAGCGGTTCAGCAGGAATGCCG	TGCAGTAAATCTTGATCCTTTTACCCTCAAAACCTCCG	chr2D	91807947	ENA|KD919278|KD919278.1_C140408526	447
2243710|F|0-68:A>G-68:A>G	TGCAGGGCTGAAAGACAGAAACGGTGTTGCTTTTAGCAGTAATCATCAGTTGACATTTGAATATGATGA	TGCAGGGCTGAAAGACAGAAACGGTGTTGCTTTTAGCAGTAATCATCAGTTGACATTTGAATATGATGA	chr2D	100319542		0
2244993|F|0-58:G>C-58:G>C	TGCAGTGTCGTGGTGTTCCCTTTTGAGAATGGCCTGTTCGTGCGTGCGTGCGTGCAGGGCGCGTGTTCC	TGCAGTGTCGTGGTGTTCCCTTTTGAGAATGGCCTGTTCGTGCGTGCGTGCGTGCAGGGCGCGTGTTCC	chr2D	100431590		0
1220180|F|0-52:A>G-52:A>G	TGCAGTAAACTTTACCAGCTCAATGTGGTCAACAGGGAGTAACTTGAAACCAAAGAAGCTGTCTGGGGG	TGCAGTAAACTTTACCAGCTCAATGTGGTCAACAGGGAGTAACTTGAAACCAAAGAAGCTGTCTGGGGG	chr2D	105643417	ENA|AOCO010116291|AOCO010116291.1_contig116291	1751
4395458|F|0-21:C>A-21:C>A	TGCAGGTCGCCGGATCCGCCGCCTCCCCACTGGACGCCGAGATCGGAAGAGCGGTTCAGCAGGAATGCC	TGCAGGTCGCCGGATCCGCCGCCTCCCCACTGGACGCCG	chr2D	105658347		0
1181658|F|0-42:G>A-42:G>A	TGCAGCGAGGGGTAGCAGAGGGGAGAGTATGATACGAGGAAGGTAGGGAGGGCGAGGAGGAGCTGCTAG	TGCAGCGAGGGGTAGCAGAGGGGAGAGTATGATACGAGGAAGGTAGGGAGGGCGAGGAGGAGCTGCTAG	chr2D	106121302		0
978141|F|0-55:T>A-55:T>A	TGCAGAAAACCTTTTTTTGCCCTAGTGGCATAGTCAGTGGAGCTGTGACAGTTCGTCCAACAGCGTTCG	TGCAGAAAACCTTTTTTTGCCCTAGTGGCATAGTCAGTGGAGCTGTGACAGTTCGTCCAACAGCGTTCG	chr2D	106371167	ENA|AOCO010137093|AOCO010137093.1_contig137093	520
1182027|F|0-36:C>A-36:C>A	TGCAGGAGCGGCCGGCTTTGAAATGTCTGCCTCTCACGAATCATGCTTTCTTTTCCGTCCCATTGTATT	TGCAGGAGCGGCCGGCTTTGAAATGTCTGCCTCTCACGAATCATGCTTTCTTTTCCGTCCCATTGTATT	chr2D	111577000		0
7349335|F|0-45:T>C-45:T>C	TGCAGTCGCGCGCCCTCCGCGGCGGGAGCGACACGAAATGGCGACTCGGCTGCGCCGAGATCGGAAGAG	TGCAGTCGCGCGCCCTCCGCGGCGGGAGCGACACGAAATGGCGACTCGGCTGCGCCG	chr2D	112180967		0
5993561|F|0-31:G>A-31:G>A	TGCAGATCCGGTGCGGGAGGCGGCCGAAGGCGCACGTCGATGGCAGCCGAGATCGGAAGAGCGGTTCAG	TGCAGATCCGGTGCGGGAGGCGGCCGAAGGCGCACGTCGATGGCAGCCG	chr2D	120612304		0
21310998|F|0-61:G>T-61:G>T	TGCAGAGTTCAAGCATGTTCGTCGGCTTGTTAATGTGGCTGCTCATCTATTAGCTAAGTCTGGTAAGAA	TGCAGAGTTCAAGCATGTTCGTCGGCTTGTTAATGTGGCTGCTCATCTATTAGCTAAGTCTGGTAAGAA	chr2D	124065397		0
1715047|F|0-9:C>T-9:C>T	TGCAGGCACCAAGATAGAAATGGAAAATTACTAGCTTCGGTAGCTGCTACCGAGATCGGAAGAGCGGTT	TGCAGGCACCAAGATAGAAATGGAAAATTACTAGCTTCGGTAGCTGCTACCG	chr2D	124808970		0
1206479|F|0-22:C>T-22:C>T	TGCAGGGTCGGGGCCTCACCCACGACGAAACCAGGCTGAAGCTGTGCATCGCGGGAGACAAATCCCGCC	TGCAGGGTCGGGGCCTCACCCACGACGAAACCAGGCTGAAGCTGTGCATCGCGGGAGACAAATCCCGCC	chr2D	130773974	ENA|AOCO010063112|AOCO010063112.1_contig63112	10866
993431|F|0-16:C>T-16:C>T	TGCAGGGTGTTACAGCCGCTCCGTCGTGGTGGAACGCCAAGCCAAGGGTTTGCTGCCAGCAAGGGTTTT	TGCAGGGTGTTACAGCCGCTCCGTCGTGGTGGAACGCCAAGCCAAGGGTTTGCTGCCAGCAAGGGTTTT	chr2D	133753601		0
12775923|F|0-39:T>C-39:T>C	TGCAGAACGAGATGAGGTATGAGGCAGGACGAACAGGGATGAGAGCGACGTATAACAGACCAGGCCGTC	TGCAGAACGAGATGAGGTATGAGGCAGGACGAACAGGGATGAGAGCGACGTATAACAGACCAGGCCGTC	chr2D	135606241		0
6026284|F|0-31:T>C-31:T>C	TGCAGGCCAAGATCGTCAAGATGGCGGTGCGTGCTGGCCATGCTGCTGCTGCTGCTGCTCACGGCGGCG	TGCAGGCCAAGATCGTCAAGATGGCGGTGCGTGCTGGCCATGCTGCTGCTGCTGCTGCTCACGGCGGCG	chr2D	136514818		0
1862540|F|0-32:A>G-32:A>G	TGCAGCTGCTGGCCTGGACACGAGTCGAGCTCACCGAGGTGGCCGCGGAGCGCCGAGATCGGAAGAGCG	TGCAGCTGCTGGCCTGGACACGAGTCGAGCTCACCGAGGTGGCCGCGGAGCGCCG	chr2D	139486085		0
2365479|F|0-32:A>G-32:A>G	TGCAGCTGCTGGCCTGGACACGAGTCGAGCTCACCGAGGTGGCCGCGGAGCGCCGGCAGGAGCGGAGGA	TGCAGCTGCTGGCCTGGACACGAGTCGAGCTCACCGAGGTGGCCGCGGAGCGCCGGCAGGAGCGGAGGA	chr2D	139486085		0
1265393|F|0-51:C>G-51:C>G	TGCAGCATGCATGCATGCAGCTGTTGGCAGGACTCCGCACCGCAAGAGAGACACACACACCGAGATCGG	TGCAGCATGCATGCATGCAGCTGTTGGCAGGACTCCGCACCGCAAGAGAGACACACACACCG	chr2D	140908433	ENA|AOCO010044498|AOCO010044498.1_contig44498	3509
3222334|F|0-8:C>T-8:C>T	TGCAGCAGCAAGAACACCAGCGACAGCAGCGCCGCGGTTCCGAGATCGGAAGAGCGGTTCAGCAGGAAT	TGCAGCAGCAAGAACACCAGCGACAGCAGCGCCGCGGTTCCG	chr2D	141995121		0
2244537|F|0-10:C>T-10:C>T	TGCAGCTGTGCTCCGAGTGCTCCAGCAACCGTGCGCTTCTCGTTCGAGAAGGGGCCATCCCTCCACTCG	TGCAGCTGTGCTCCGAGTGCTCCAGCAACCGTGCGCTTCTCGTTCGAGAAGGGGCCATCCCTCCACTCG	chr2D	143893704	ENA|AOCO010096806|AOCO010096806.1_contig96806	127
1020522|F|0-38:C>T-38:C>T	TGCAGGAGGACACGGAGAGTTTAGAGGAGGGCGAACTGCCAAGGGCAGAGACCAAGCGAAAGAGAGAGG	TGCAGGAGGACACGGAGAGTTTAGAGGAGGGCGAACTGCCAAGGGCAGAGACCAAGCGAAAGAGAGAGG	chr2D	151416687		0
1088658|F|0-19:T>A-19:T>A	TGCAGCCACGAGGAGCAGGTGCAGAGTAACCAGGTGGTGAGGGTGGAGAAGCATGGCGCGCCAAGGAAC	TGCAGCCACGAGGAGCAGGTGCAGAGTAACCAGGTGGTGAGGGTGGAGAAGCATGGCGCGCCAAGGAAC	chr2D	153003037		0
2244544|F|0-53:G>T-53:G>T	TGCAGACTTTTTTATCCAACAGCACATCTTGATATCCTAGTTTAGTTTTCGATGTAGAATTTAGTAAAT	TGCAGACTTTTTTATCCAACAGCACATCTTGATATCCTAGTTTAGTTTTCGATGTAGAATTTAGTAAAT	chr2D	154107409	ENA|AOCO010196650|AOCO010196650.1_contig196650	3602
1040740|F|0-25:A>G-25:A>G	TGCAGGTGCATCACAGGTAGGCACGATGGACATCGGGTGGTGGCAGCAGTAGGGACAGCAAGGCTTGCC	TGCAGGTGCATCACAGGTAGGCACGATGGACATCGGGTGGTGGCAGCAGTAGGGACAGCAAGGCTTGCC	chr2D	164986829	ENA|KD909015|KD909015.1_C139563373	148
15328184|F|0-37:G>C-37:G>C	TGCAGCACCCTCTGCCACTCCATCCTCGAGATGAACCGTAGGAGGCGTCGGCGACCGTCTTGCCCTGGG	TGCAGCACCCTCTGCCACTCCATCCTCGAGATGAACCGTAGGAGGCGTCGGCGACCGTCTTGCCCTGGG	chr2D	168394590		0
3024222|F|0-5:A>T-5:A>T	TGCAGAGAGCATCACCGCCGAGGAATCAACAAGCCACCGAGATCGGAAGAGCGGTTCAGCAGGAATGCC	TGCAGAGAGCATCACCGCCGAGGAATCAACAAGCCACCG	chr2D	168394797		0
2250922|F|0-26:C>G-26:C>G	TGCAGCTGCGCGACGGGGCTGCCCCCCTGCAATGATGCGATTCAATCGATTGCTTGCCCAGAGATCCAA	TGCAGCTGCGCGACGGGGCTGCCCCCCTGCAATGATGCGATTCAATCGATTGCTTGCCCAGAGATCCAA	chr2D	168958827		0
2257780|F|0-15:G>A-15:G>A	TGCAGCAACCTGTTCGTCGACAGCGTTTGGTGCGGCAGCAGCCTCTTGGGGCATGACCAGGACGTCTTC	TGCAGCAACCTGTTCGTCGACAGCGTTTGGTGCGGCAGCAGCCTCTTGGGGCATGACCAGGACGTCTTC	chr2D	174419033	ENA|KD832654|KD832654.1_C136519865	94
7352548|F|0-15:A>T-15:A>T	TGCAGCATCTATCTCACCTCAGACGCAGGCAACTCCAGCGGACACCGAGATCGGAAGAGCGGTTCAGCA	TGCAGCATCTATCTCACCTCAGACGCAGGCAACTCCAGCGGACACCG	chr2D	178284462		0
1148182|F|0-45:G>A-45:G>A	TGCAGCGGACGATGCTGCCGGCGAGGCAAAGAGGAAGAAGCGGGCGAGCGCCTGTCCGCCGCCGAGATC	TGCAGCGGACGATGCTGCCGGCGAGGCAAAGAGGAAGAAGCGGGCGAGCGCCTGTCCGCCGCCG	chr2D	178776772		0
1266773|F|0-49:G>C-49:G>C	TGCAGCTATCAACTAGCGCGCGGACGATAAACTATTATTGCCATGCGAGGCATGCCATTAAGGAATGCA	TGCAGCTATCAACTAGCGCGCGGACGATAAACTATTATTGCCATGCGAGGCATGCCATTAAGGAATGCA	chr2D	179847625		0
4734215|F|0-9:T>C-9:T>C	TGCAGGCTATAGCACGCGGGCCGGCACGGTAGGCCCGAGATCGGAAGAGCGGTTCAGCAGGAATGCCGA	TGCAGGCTATAGCACGCGGGCCGGCACGGTAGGCCCG	chr2D	182785029		0
1089318|F|0-15:T>G-15:T>G	TGCAGGAGAGACGCCTCTACACATGCGTCGGATGGTACCGCCAGTCAGCCAGAGCCCAGGGAGACACCG	TGCAGGAGAGACGCCTCTACACATGCGTCGGATGGTACCGCCAGTCAGCCAGAGCCCAGGGAGACACCG	chr2D	184789564		0
1089798|F|0-60:A>T-60:A>T	TGCAGCAGATTCAGCGGCCGATTTCAACTCCTTGTTGGCTTCCTGGAGGTGGGGAGAAAGAAGAGCAAA	TGCAGCAGATTCAGCGGCCGATTTCAACTCCTTGTTGGCTTCCTGGAGGTGGGGAGAAAGAAGAGCAAA	chr2D	186313671		0
980509|F|0-8:C>G-8:C>G	TGCAGCTGCTCCTAGCAGTATGTACATTCACTAATGTGCAGAGTGAAATGGGACGATCAAGAACACATC	TGCAGCTGCTCCTAGCAGTATGTACATTCACTAATGTGCAGAGTGAAATGGGACGATCAAGAACACATC	chr2D	186773383		0
2247053|F|0-19:C>T-19:C>T	TGCAGTGGTTAAGCTAAGCCCTTATAGGCAAGGCAAGTGTGGTGCGAGATCGATACCCCGTTCTGCCAT	TGCAGTGGTTAAGCTAAGCCCTTATAGGCAAGGCAAGTGTGGTGCGAGATCGATACCCCGTTCTGCCAT	chr2D	186808072		0
1678007|F|0-9:C>T-9:C>T	TGCAGCACGCTGTAGAGCTTGGTGAGAAGAATCCCACAGGCACCGATGGTCATGTCGCTGAGCACGGTC	TGCAGCACGCTGTAGAGCTTGGTGAGAAGAATCCCACAGGCACCGATGGTCATGTCGCTGAGCACGGTC	chr2D	189944754		0
3936385|F|0-23:T>C-23:T>C	TGCAGCCGCTGTTGTGACCGCCATGGCCGCTCGCCACATCTCCGCCGAGATCGGAAGAGCGGTTCAGCA	TGCAGCCGCTGTTGTGACCGCCATGGCCGCTCGCCACATCTCCGCCG	chr2D	190570861		0
1051309|F|0-14:C>T-14:C>T	TGCAGCGTGCTGCTCGCCCTCATCCTCGTCCTCGCCATCGTCTTCGTCGCGCTCTACTTCACCGTGTTC	TGCAGCGTGCTGCTCGCCCTCATCCTCGTCCTCGCCATCGTCTTCGTCGCGCTCTACTTCACCGTGTTC	chr2D	193342879		0
1040478|F|0-29:G>T-29:G>T	TGCAGACGGAGTCACATCTCAACTCTCAAGCACTAGCTACCAAACACAGCGAAATGGGTGAGTACGAAC	TGCAGACGGAGTCACATCTCAACTCTCAAGCACTAGCTACCAAACACAGCGAAATGGGTGAGTACGAAC	chr2D	209033384		0
1350519|F|0-31:A>C-31:A>C	TGCAGAAGCAGTAGCGGCCGATGGCGGCGGAAACGATGGCCGTCATGGGCAGAGCAGCGCGGTGGCCGA	TGCAGAAGCAGTAGCGGCCGATGGCGGCGGAAACGATGGCCGTCATGGGCAGAGCAGCGCGGTGGCCGA	chr2D	211562737		0
1207964|F|0-52:G>T-52:G>T	TGCAGAGGCGAGCGGGTGGTTGTGCTGGGCTACAAACTCAGTGACACGGAAGGCATTGGCCGAAGGGAG	TGCAGAGGCGAGCGGGTGGTTGTGCTGGGCTACAAACTCAGTGACACGGAAGGCATTGGCCGAAGGGAG	chr2D	215829137		0
1205160|F|0-28:T>C-28:T>C	TGCAGCGTACGCGGCCATTCTCCTGCTGTAGCGTTGCTGAGCTTCCTACTGCCTTCGGGGCCGAGATCG	TGCAGCGTACGCGGCCATTCTCCTGCTGTAGCGTTGCTGAGCTTCCTACTGCCTTCGGGGCCG	chr2D	234353914	ENA|KD896955|KD896955.1_C138824745	140
1114268|F|0-45:C>T-45:C>T	TGCAGTATGTTGAATGGTATCACTCCAGTTCACATCGCCCCATGGCCGACTCCGAGATCGGAAGAGCGG	TGCAGTATGTTGAATGGTATCACTCCAGTTCACATCGCCCCATGGCCGACTCCG	chr2D	240860886	ENA|KD763993|KD763993.1_Scaffold265362	8226
2269063|F|0-48:A>C-48:A>C	TGCAGTTCACTCGCGTCGCCGCCAACTCCCTCTGCCTCGAACGCTCGCACGCCTCCAGCGCCCTCCTGG	TGCAGTTCACTCGCGTCGCCGCCAACTCCCTCTGCCTCGAACGCTCGCACGCCTCCAGCGCCCTCCTGG	chr2D	255437607		0
3034288|F|0-32:T>A-32:T>A	TGCAGCGTCAGATTGTTTTGGCCATATCTCAATGCTCCGAGATCGGAAGAGCGGTTCAGCAGGAATGCC	TGCAGCGTCAGATTGTTTTGGCCATATCTCAATGCTCCG	chr2D	269780231		0
7351852|F|0-17:C>G-17:C>G	TGCAGCCGCTTGAAGTCCCGCATCAGGCGCTTCCTCGCCGAGATCGGAAGAGCGGTTCAGCAGGAATGC	TGCAGCCGCTTGAAGTCCCGCATCAGGCGCTTCCTCGCCG	chr2D	291854521		0
3028629|F|0-22:A>G-22:A>G	TGCAGGTAGCCAGGCCACGCGCACGCACGTGGGATGGCCGAGATCGGAAGAGCGGTTCAGCAGGAATGC	TGCAGGTAGCCAGGCCACGCGCACGCACGTGGGATGGCCG	chr2D	301420580		0
979655|F|0-52:T>G-52:T>G	TGCAGAACAGAGGACAAGACAACCAAAACCACGGTACAACGCTGATACAAACTCCAGACCCGAGATCGG	TGCAGAACAGAGGACAAGACAACCAAAACCACGGTACAACGCTGATACAAACTCCAGACCCG	chr2D	345623898		0
2248735|F|0-52:G>C-52:G>C	TGCAGAGAAGTGGCGCGTGTGGGGGACGCCTCAAATCCTGGTGGGCGTGTGGGCGACAGATCGATGAGA	TGCAGAGAAGTGGCGCGTGTGGGGGACGCCTCAAATCCTGGTGGGCGTGTGGGCGACAGATCGATGAGA	chr2D	349725503	ENA|AOCO010108427|AOCO010108427.1_contig108427	256
1122497|F|0-41:A>G-41:A>G	TGCAGCTGCCACTGGCCCCGAAGCACAATGTGTTTGAAGGCACCGTCTGTGATCCATGCCCATCGGCGT	TGCAGCTGCCACTGGCCCCGAAGCACAATGTGTTTGAAGGCACCGTCTGTGATCCATGCCCATCGGCGT	chr2D	367097859	ENA|KD918402|KD918402.1_C140324844	336
1098522|F|0-43:C>T-43:C>T	TGCAGGATCCCCCGATTCCCCACCACCGCGGCCAGATCCCGATCCAAAATCTGCACGCCGCCGAGATCG	TGCAGGATCCCCCGATTCCCCACCACCGCGGCCAGATCCCGATCCAAAATCTGCACGCCGCCG	chr2D	370233249	ENA|AOCO010011941|AOCO010011941.1_contig11941	4436
3023262|F|0-27:T>C-27:T>C	TGCAGGAAGTTGGTCAGCATTAGCTGCTTCAGGCTTCTGGCCGAGATCGGAAGAGCGGTTCAGCAGGAA	TGCAGGAAGTTGGTCAGCATTAGCTGCTTCAGGCTTCTGGCCG	chr2D	373677992		0
2259460|F|0-20:A>G-20:A>G	TGCAGAAGAACTACAGCGGCACCATGGCGGTCTCCTGTGAGCGAAAACAGAGAGAGGGAGGGGAAGATC	TGCAGAAGAACTACAGCGGCACCATGGCGGTCTCCTGTGAGCGAAAACAGAGAGAGGGAGGGGAAGATC	chr2D	374227794	ENA|KD846200|KD846200.1_C136893195	165
2309987|F|0-15:C>G-15:C>G	TGCAGTTGGATGCAGCAGCGCTGCATCGAGCGCACGCCCGCGCCGCCGCTGCCGTGTCTGCCACCCTCC	TGCAGTTGGATGCAGCAGCGCTGCATCGAGCGCACGCCCGCGCCGCCGCTGCCGTGTCTGCCACCCTCC	chr2D	374227860	ENA|KD890070|KD890070.1_C138479705	12
1089817|F|0-17:G>A-17:G>A	TGCAGCACGCAAGCCACGCATGAGAGGAGATGGAAGAGTTGGCAAGAACGGCGTACGTACCTTGGGCGT	TGCAGCACGCAAGCCACGCATGAGAGGAGATGGAAGAGTTGGCAAGAACGGCGTACGTACCTTGGGCGT	chr2D	397962986	ENA|AOCO010090465|AOCO010090465.1_contig90465	4228
1666076|F|0-22:A>G-22:A>G	TGCAGCGAGGAGAAGTAGAGGAACACGAGCACCGCTGCCACGACGCTCGCCGCTTGCTGGCCGAGATCG	TGCAGCGAGGAGAAGTAGAGGAACACGAGCACCGCTGCCACGACGCTCGCCGCTTGCTGGCCG	chr2D	407974873		0
1410575|F|0-64:C>G-64:C>G	TGCAGCCCTGTCACGGGTGCAACCTCGTTCAGCGCCAGCGAACAACAGCAACGCACGTTCCTTCCACGT	TGCAGCCCTGTCACGGGTGCAACCTCGTTCAGCGCCAGCGAACAACAGCAACGCACGTTCCTTCCACGT	chr2D	424015284		0
1102054|F|0-14:A>G-14:A>G	TGCAGCCTGTCCTCAAGAAAGTGCTTCCGCATGTGGCCGCCGAGCGCCTGCCCGAGATCGGAAGAGCGG	TGCAGCCTGTCCTCAAGAAAGTGCTTCCGCATGTGGCCGCCGAGCGCCTGCCCG	chr2D	424638408		0
2263239|F|0-37:T>C-37:T>C	TGCAGCGTCGTGTCCCACCCTCACCATCGCCGCCGTCTGCCACGGACGATGCGCTGCTCGCGTCCGACC	TGCAGCGTCGTGTCCCACCCTCACCATCGCCGCCGTCTGCCACGGACGATGCGCTGCTCGCGTCCGACC	chr2D	425121602		0
1067935|F|0-51:A>G-51:A>G	TGCAGCTCATCATTTGTCTCTGATCCTTGTGCCTTGTTCCCTCTGCTGCTGATCTTGGCCATTGGTGGA	TGCAGCTCATCATTTGTCTCTGATCCTTGTGCCTTGTTCCCTCTGCTGCTGATCTTGGCCATTGGTGGA	chr2D	425220260	ENA|AOCO010112178|AOCO010112178.1_contig112178	4890
1375016|F|0-42:T>C-42:T>C	TGCAGCATATACACCAGGGAGGCTGTGGTTAGCTAGCCTCACTGTTGTTGGAAGCTGATACAACGCAGC	TGCAGCATATACACCAGGGAGGCTGTGGTTAGCTAGCCTCACTGTTGTTGGAAGCTGATACAACGCAGC	chr2D	429289377	ENA|AOCO010002691|AOCO010002691.1_contig2691	2697
21311376|F|0-66:G>A-66:G>A	TGCAGCATATACACCAGGGAGGCTGTGGTTAGCTAGCCTCACCGTTGTTGGAAGCTGATACAACGCGGC	TGCAGCATATACACCAGGGAGGCTGTGGTTAGCTAGCCTCACCGTTGTTGGAAGCTGATACAACGCGGC	chr2D	429315427	ENA|AOCO010002696|AOCO010002696.1_contig2696	4868
21311377|F|0-67:C>G-67:C>G	TGCAGCATATACACCAGGGAGGCTGTGGTTAGCTAGCCTCACCGTTGTTGGAAGCTGATACAACGCACC	TGCAGCATATACACCAGGGAGGCTGTGGTTAGCTAGCCTCACCGTTGTTGGAAGCTGATACAACGCACC	chr2D	429350085	ENA|AOCO010156899|AOCO010156899.1_contig156899	5814
1252292|F|0-53:T>G-53:T>G	TGCAGCAGCAGTGTGTCGTGACAACAACGGCAATTATGTTGGCAGCTCATCACTGGTGATAGCTGGAAT	TGCAGCAGCAGTGTGTCGTGACAACAACGGCAATTATGTTGGCAGCTCATCACTGGTGATAGCTGGAAT	chr2D	430024764		0
11315214|F|0-18:C>T-18:C>T	TGCAGGCGCCAGTTTCTTCGGTTTGCTGCAAACCGAGATCGGAAGAGCGGTTCAGCAGGAATGCCGAGA	TGCAGGCGCCAGTTTCTTCGGTTTGCTGCAAACCG	chr2D	446883376		0
12766670|F|0-31:G>A-31:G>A	TGCAGGATGGGTATATCTGGCCATGGGCCGGGCCGAGATCGGAAGAGCGGTTCAGCAGGAATGCCGAGA	TGCAGGATGGGTATATCTGGCCATGGGCCGGGCCG	chr2D	447148548	ENA|KD800751|KD800751.1_C135735039	145
1235514|F|0-30:A>G-30:A>G	TGCAGATCACTATAGATTCGCATGTCATGTAAACGGGCTGACAGGCTGTCTGGAATAACTTCCTTACCG	TGCAGATCACTATAGATTCGCATGTCATGTAAACGGGCTGACAGGCTGTCTGGAATAACTTCCTTACCG	chr2D	449714044	ENA|AOCO010016002|AOCO010016002.1_contig16002	6101
12774872|F|0-51:A>G-51:A>G	TGCAGTGGGCCTTCTTGTGGCTGTCAGAACACACACTGCTCTGATCAAGACAGGGGTCATTGTCGGAAA	TGCAGTGGGCCTTCTTGTGGCTGTCAGAACACACACTGCTCTGATCAAGACAGGGGTCATTGTCGGAAA	chr2D	459499394		0
5573176|F|0-16:G>C-16:G>C	TGCAGCATATTAGGTCGGATGGCCGTTGGCCGAGATCGGAAGAGCGGTTCAGCAGGAATGCCGAGACCG	TGCAGCATATTAGGTCGGATGGCCGTTGGCCG	chr2D	460330070		0
1074145|F|0-60:A>G-60:A>G	TGCAGCTTAACCAGTGCCGACCTGAACTCGGATGGCGAGGAAGCGATGGAATCAAGGAAGAAGGAGGAG	TGCAGCTTAACCAGTGCCGACCTGAACTCGGATGGCGAGGAAGCGATGGAATCAAGGAAGAAGGAGGAG	chr2D	461093416		0
1093100|F|0-31:G>A-31:G>A	TGCAGCAGCAGAGCACGCCGCGGCGCCCGATGCTCTGCCGCGAACAAGCCCTCCCCTCCTCCCCCTTCT	TGCAGCAGCAGAGCACGCCGCGGCGCCCGATGCTCTGCCGCGAACAAGCCCTCCCCTCCTCCCCCTTCT	chr2D	461545215		0
21311198|F|0-11:T>C-11:T>C	TGCAGCAGTCCTATCTCTTGCTGGTGAACAAACACCACACGGACACCAAGATCCGAGATCGGAAGAGCG	TGCAGCAGTCCTATCTCTTGCTGGTGAACAAACACCACACGGACACCAAGATCCG	chr2D	463912939		0
21311212|F|0-16:T>C-16:T>C	TGCAGCCTCACACCATTGCGACGGGCCGAGATCGGAAGAGCGGTTCAGCAGGAATGCCGAGACCGATCT	TGCAGCCTCACACCATTGCGACGGGCCG	chr2D	467124845	ENA|KD928820|KD928820.1_C141498677	67
4909384|F|0-6:T>C-6:T>C	TGCAGCTTTCTGAAATCTGATAATGTTGCCCGAGATCGGAAGAGCGGTTCAGCAGGAATGCCGAGACCG	TGCAGCTTTCTGAAATCTGATAATGTTGCCCG	chr2D	467249916		0
1066863|F|0-10:A>G-10:A>G	TGCAGGCAAGATGAACCATGTCGGCTCTGCCCGTCAAGCGGAGGTGACTGCTTGTGTACGAGCTATTGA	TGCAGGCAAGATGAACCATGTCGGCTCTGCCCGTCAAGCGGAGGTGACTGCTTGTGTACGAGCTATTGA	chr2D	467887180	ENA|AOCO010020857|AOCO010020857.1_contig20857	1966
3939415|F|0-19:C>T-19:C>T	TGCAGGTGCAGCAGCGCGGCCCTCCTCCACGACCAGCATGACCGAGATCGGAAGAGCGGTTCAGCAGGA	TGCAGGTGCAGCAGCGCGGCCCTCCTCCACGACCAGCATGACCG	chr2D	467993811		0
3034052|F|0-34:G>A-34:G>A	TGCAGACCCAGTATTTGCCCATGAGATTCAACAGGCCGAGATCGGAAGAGCGGTTCAGCAGGAATGCCG	TGCAGACCCAGTATTTGCCCATGAGATTCAACAGGCCG	chr2D	468765472		0
1113818|F|0-40:G>C-40:G>C	TGCAGTTGCCCTGCTTTGCGTCTCAGTGCCAGTCACGACAGAGATGAACTCATGCCCGAGATCGGAAGA	TGCAGTTGCCCTGCTTTGCGTCTCAGTGCCAGTCACGACAGAGATGAACTCATGCCCG	chr2D	468978110		0
2241845|F|0-27:G>A-27:G>A	TGCAGTATCACCGCTAACCACTAACTCGCCAAGCAATGGTAAGGCCACTTGGCCGAGTAAAATCACATG	TGCAGTATCACCGCTAACCACTAACTCGCCAAGCAATGGTAAGGCCACTTGGCCGAGTAAAATCACATG	chr2D	469169073		0
12850990|F|0-57:G>C-57:G>C	TGCAGCGTACGGAAGCCGTGGAAGAGATGTAGCAGTAGTAAGATTTGCTAAGCTCGAGGACCAAATTAA	TGCAGCGTACGGAAGCCGTGGAAGAGATGTAGCAGTAGTAAGATTTGCTAAGCTCGAGGACCAAATTAA	chr2D	469246791		0
2246610|F|0-38:C>T-38:C>T	TGCAGCAGATACAATATGCATCTCTTACAAAGCGTCGTCGATCAATCAATCAACTTCAAGAAATCTTGC	TGCAGCAGATACAATATGCATCTCTTACAAAGCGTCGTCGATCAATCAATCAACTTCAAGAAATCTTGC	chr2D	469270466		0
3021919|F|0-36:T>C-36:T>C	TGCAGGCATGCGCAAAAGTATACTAGTTCGGTATGATCTAATCCGAGATCGGAAGAGCGGTTCAGCAGG	TGCAGGCATGCGCAAAAGTATACTAGTTCGGTATGATCTAATCCG	chr2D	472104373	ENA|AOCO010029121|AOCO010029121.1_contig29121	300
3025723|F|0-16:T>C-16:T>C	TGCAGGAATCTCGATGTGATTCAAGGGATAGGATAATGGGGTGCCGAGATCGGAAGAGCGGTTCAGCAG	TGCAGGAATCTCGATGTGATTCAAGGGATAGGATAATGGGGTGCCG	chr2D	476836486		0
4910683|F|0-53:A>G-53:A>G	TGCAGGTGTTCATATCCATCGCCATGATCCTTGGGGACGGCCTGTACAACTTCATCAAGGTGCTCATCC	TGCAGGTGTTCATATCCATCGCCATGATCCTTGGGGACGGCCTGTACAACTTCATCAAGGTGCTCATCC	chr2D	477261440		0
5005161|F|0-20:T>C-20:T>C	TGCAGCTCGAAGAAGCCATGTTGGATGCCGAGATCGGAAGAGCGGTTCAGCAGGAATGCCGAGACCGAT	TGCAGCTCGAAGAAGCCATGTTGGATGCCG	chr2D	481600434		0
1150655|F|0-28:G>T-28:G>T	TGCAGGAACAACGTGCCTGTTTGAACTTGTATCTGCTGGCGTTTTGCCGAGATCGGAAGAGCGGTTCAG	TGCAGGAACAACGTGCCTGTTTGAACTTGTATCTGCTGGCGTTTTGCCG	chr2D	482656115		0
3024163|F|0-17:A>G-17:A>G	TGCAGCTAGCTAGCTTGAAACCCAAGTCTTAACCACGGCCGAGATCGGAAGAGCGGTTCAGCAGGAATG	TGCAGCTAGCTAGCTTGAAACCCAAGTCTTAACCACGGCCG	chr2D	483164740		0
1221186|F|0-19:C>G-19:C>G	TGCAGCATGTGTGGCAACACGGCAGCATCGTGGGCGCGCTGAGCAACTTCAGGCTGCAAAAAATGAAAA	TGCAGCATGTGTGGCAACACGGCAGCATCGTGGGCGCGCTGAGCAACTTCAGGCTGCAAAAAATGAAAA	chr2D	485842686		0
1112929|F|0-38:A>T-38:A>T	TGCAGCTGAGACTGTGCCAGTTTCACGCCGTCCACGTCATTCTCACCAGGAACAGGTTGAGCCCGTCGC	TGCAGCTGAGACTGTGCCAGTTTCACGCCGTCCACGTCATTCTCACCAGGAACAGGTTGAGCCCGTCGC	chr2D	488060115	ENA|KD699322|KD699322.1_Scaffold200557	12848
985127|F|0-11:A>T-11:A>T	TGCAGGTGGGTAGTGCGGGTTGATTAGGGCTAAAGGCAGGGGGCAAACTGCAAAATGCGCGGCGCTGAC	TGCAGGTGGGTAGTGCGGGTTGATTAGGGCTAAAGGCAGGGGGCAAACTGCAAAATGCGCGGCGCTGAC	chr2D	488987333	ENA|KD925999|KD925999.1_C141104656	11
3945470|F|0-8:A>T-8:A>T	TGCAGCGAATTGCCGAACGGACGCACAGGCGCGACTCCATCTGGGCCGAGATCGGAAGAGCGGTTCAGC	TGCAGCGAATTGCCGAACGGACGCACAGGCGCGACTCCATCTGGGCCG	chr2D	489923191		0
3945470|F|0-25:C>G-25:C>G	TGCAGCGAATTGCCGAACGGACGCACAGGCGCGACTCCATCTGGGCCGAGATCGGAAGAGCGGTTCAGC	TGCAGCGAATTGCCGAACGGACGCACAGGCGCGACTCCATCTGGGCCG	chr2D	489923191		0
1088299|F|0-41:C>A-41:C>A	TGCAGTGCATGCGACTGATTGACCCCTTCAATCGCCCGCGTCACTCGTCATCTAGCGAGCGAGCGAACC	TGCAGTGCATGCGACTGATTGACCCCTTCAATCGCCCGCGTCACTCGTCATCTAGCGAGCGAGCGAACC	chr2D	491373975		0
3026888|F|0-39:C>A-39:C>A	TGCAGTAACCGCATTAATGGGGAAAATTATTGCAGTCGACTGCGCCGAGATCGGAAGAGCGGTTCAGCA	TGCAGTAACCGCATTAATGGGGAAAATTATTGCAGTCGACTGCGCCG	chr2D	491814501		0
5411272|F|0-13:T>G-13:T>G	TGCAGGAGGGGTCTAGGGTCTTATATATAGGCCCGAGATCGGAAGAGCGGTTCAGCAGGAATGCCGAGA	TGCAGGAGGGGTCTAGGGTCTTATATATAGGCCCG	chr2D	501023205		0
985564|F|0-46:G>A-46:G>A	TGCAGGACCTGGAGAAGCAGCTGCTCGGCGACGACGACGAGGCTGAGCCGAGATCGGAAGAGCGGTTCA	TGCAGGACCTGGAGAAGCAGCTGCTCGGCGACGACGACGAGGCTGAGCCG	chr2D	502109569		0
21311047|F|0-59:T>A-59:T>A	TGCAGCGGGAGAAGAAGAAGAAGCGCGAGCTCCATCTCCGGCCGCCGCCGCCCCCACCGTCTCCACCCT	TGCAGCGGGAGAAGAAGAAGAAGCGCGAGCTCCATCTCCGGCCGCCGCCGCCCCCACCGTCTCCACCCT	chr2D	508058840		0
2360303|F|0-12:C>T-12:C>T	TGCAGATCTCGGCCGTCGACGTTTAGAAGTGGATAGGGCAGGCGTGGCCGAGATCGGAAGAGCGGTTCA	TGCAGATCTCGGCCGTCGACGTTTAGAAGTGGATAGGGCAGGCGTGGCCG	chr2D	509745489		0
21311092|F|0-41:C>T-41:C>T	TGCAGGCGAAACGTCCCGTACGGTGCGTGCTGACGGACGTACGCGAGGGAGCAGGGCGTCGGCGGGCGA	TGCAGGCGAAACGTCCCGTACGGTGCGTGCTGACGGACGTACGCGAGGGAGCAGGGCGTCGGCGGGCGA	chr2D	511533885		0
1041647|F|0-62:A>G-62:A>G	TGCAGTTCGGACTATATGCTTAGTTACCCAGTGGGCTGTATAATTATGTTTGAGCGATTCATACTATAT	TGCAGTTCGGACTATATGCTTAGTTACCCAGTGGGCTGTATAATTATGTTTGAGCGATTCATACTATAT	chr2D	511920202		0
12771245|F|0-41:G>C-41:G>C	TGCAGTTGGATTGCACTTGAATGCAGATTTTTTGAGCTCATGCACCCGAGATCGGAAGAGCGGTTCAGC	TGCAGTTGGATTGCACTTGAATGCAGATTTTTTGAGCTCATGCACCCG	chr2D	512185403	ENA|AOCO010151039|AOCO010151039.1_contig151039	2192
2244049|F|0-45:C>T-45:C>T	TGCAGATTGAAACGATGAACTCACTGCACGCATGTGCTCGTCAGCCGTCGAGCACGTACTTCCCACTAC	TGCAGATTGAAACGATGAACTCACTGCACGCATGTGCTCGTCAGCCGTCGAGCACGTACTTCCCACTAC	chr2D	512304735	ENA|AOCO010032588|AOCO010032588.1_contig32588	957
977790|F|0-24:A>G-24:A>G	TGCAGCTTGGAAGCGCATGCATGCACGCACAGCCGACGCTCCGATCGCATGAGCTATGCATGCATGGGC	TGCAGCTTGGAAGCGCATGCATGCACGCACAGCCGACGCTCCGATCGCATGAGCTATGCATGCATGGGC	chr2D	512687802		0
1220168|F|0-11:C>T-11:C>T	TGCAGTCCGCACAACCAGAGCGTGTAAAGCAAGCGACGGTTCACGGTGCGCCGCGGGGGAACGTCTTTG	TGCAGTCCGCACAACCAGAGCGTGTAAAGCAAGCGACGGTTCACGGTGCGCCGCGGGGGAACGTCTTTG	chr2D	512899960		0
996043|F|0-54:C>A-54:C>A	TGCAGCTGGAGGAGTAGGCCAAGGCAGTGGCCCGTACCCCATCCGCCCTGCGTGCGCGCGGGATATATG	TGCAGCTGGAGGAGTAGGCCAAGGCAGTGGCCCGTACCCCATCCGCCCTGCGTGCGCGCGGGATATATG	chr2D	518968973		0
1220315|F|0-13:A>T-13:A>T	TGCAGTTTCCGCGAGCTGGTTTCTGCCGTGGGGCACGACCTGCTAACCGCGCGGCATGGGGAGGAAGCC	TGCAGTTTCCGCGAGCTGGTTTCTGCCGTGGGGCACGACCTGCTAACCGCGCGGCATGGGGAGGAAGCC	chr2D	525301408		0
1016208|F|0-48:T>C-48:T>C	TGCAGCCTGTAGGAATGTATCTTCAGAGCTTGTTTACATAGGCATGTGTTAGTGAGCTGATGAGGAGAG	TGCAGCCTGTAGGAATGTATCTTCAGAGCTTGTTTACATAGGCATGTGTTAGTGAGCTGATGAGGAGAG	chr2D	530300426		0
1062558|F|0-32:G>A-32:G>A	TGCAGTCTTCCGCCTCCGAGCCCTCCTCCTTCGCAGGGGCCTCGCCGCCGTCTCCCTCCTCAATCGGTG	TGCAGTCTTCCGCCTCCGAGCCCTCCTCCTTCGCAGGGGCCTCGCCGCCGTCTCCCTCCTCAATCGGTG	chr2D	534958237		0
12777472|F|0-12:C>T-12:C>T	TGCAGCTTGCCGCGTACGTAGCGTGGACGAGCTGTATGCAGTAGGTGCTGTTGCGATCTGTTGGAGCCC	TGCAGCTTGCCGCGTACGTAGCGTGGACGAGCTGTATGCAGTAGGTGCTGTTGCGATCTGTTGGAGCCC	chr2D	536436204	ENA|KD768327|KD768327.1_Scaffold269708	2006
6046782|F|0-34:T>C-34:T>C	TGCAGGACACGTACAGGGGGAGGGTGTGCGAGTGTCCGAGATCGGAAGAGCGGTTCAGCAGGAATGCCG	TGCAGGACACGTACAGGGGGAGGGTGTGCGAGTGTCCG	chr2D	536920362		0
4910785|F|0-20:A>G-20:A>G	TGCAGCAGGCGTTGCGAATGAAAGGTATCAACTCTGCATCTTGTCACCGAGATCGGAAGAGCGGTTCAG	TGCAGCAGGCGTTGCGAATGAAAGGTATCAACTCTGCATCTTGTCACCG	chr2D	537238993		0
1033552|F|0-66:G>C-66:G>C	TGCAGATACACCACATCCTCGTGTGTACAGGGAGATTTTCCAGTCAAGTGGTGCTCAGCTCACATTGGA	TGCAGATACACCACATCCTCGTGTGTACAGGGAGATTTTCCAGTCAAGTGGTGCTCAGCTCACATTGGA	chr2D	540196424		0
3937638|F|0-15:A>G-15:A>G	TGCAGATCACGTATCAAGGCGCATCAGGTCCGAGATCGGAAGAGCGGTTCAGCAGGAATGCCGAGACCG	TGCAGATCACGTATCAAGGCGCATCAGGTCCG	chr2D	540819714		0
7491376|F|0-17:C>T-17:C>T	TGCAGCGCCGTGCTGCACGAACGTCGGTCGGGCCCGAGATCGGAAGAGCGGTTCAGCAGGAATGCCGAG	TGCAGCGCCGTGCTGCACGAACGTCGGTCGGGCCCG	chr2D	541468941		0
5357410|F|0-14:G>A-14:G>A	TGCAGATCAAGCTCGCCCCCGGCAACTCCGCCGAGATCGGAAGAGCGGTTCAGCAGGAATGCCGAGACC	TGCAGATCAAGCTCGCCCCCGGCAACTCCGCCG	chr2D	544259713		0
1212672|F|0-5:C>A-5:C>A	TGCAGCGGTCAAAATAAGTGAGCTGTAGGTACAAGCACGGGGGCAGTGTATTTTATTCCGAGAAGACTA	TGCAGCGGTCAAAATAAGTGAGCTGTAGGTACAAGCACGGGGGCAGTGTATTTTATTCCGAGAAGACTA	chr2D	544502070		0
3020885|F|0-6:A>G-6:A>G	TGCAGGAGATCGATACTGTCGTTCAAAGTTCAGAAACCCGAGATCGGAAGAGCGGTTCAGCAGGAATGC	TGCAGGAGATCGATACTGTCGTTCAAAGTTCAGAAACCCG	chr2D	544936277		0
1019645|F|0-15:C>A-15:C>A	TGCAGTAAGCCCTCTCAAAGAATCCTTATGAAGTGTTCCTAGAGTTTGGTGGATATAACCGAGATCGGA	TGCAGTAAGCCCTCTCAAAGAATCCTTATGAAGTGTTCCTAGAGTTTGGTGGATATAACCG	chr2D	545584664	ENA|AOCO010109443|AOCO010109443.1_contig109443	12991
14385089|F|0-22:C>A-22:C>A	TGCAGATACTGTCCCAAGTGTTCTTGACCCGAGATCGGAAGAGCGGTTCAGCAGGAATGCCGAGACCGA	TGCAGATACTGTCCCAAGTGTTCTTGACCCG	chr2D	547218889		0
1080506|F|0-54:T>A-54:T>A	TGCAGGAACTGGGTCGCCGTGGGCACGCTAGGGGTCACGACGGCGACGCCATTGTTGCTAGTGCTGGGG	TGCAGGAACTGGGTCGCCGTGGGCACGCTAGGGGTCACGACGGCGACGCCATTGTTGCTAGTGCTGGGG	chr2D	547278443		0
1018868|F|0-40:C>A-40:C>A	TGCAGGAACTGCGTCGCCGTGGGCACGCTAGGGGCCGCTACGGCGACGCCATTGTTGCTAGTGCTGGGG	TGCAGGAACTGCGTCGCCGTGGGCACGCTAGGGGCCGCTACGGCGACGCCATTGTTGCTAGTGCTGGGG	chr2D	547286598	ENA|KD893414|KD893414.1_C138640287	161
7353375|F|0-25:C>T-25:C>T	TGCAGGCGCACAACGACGCGCGCCGCCATGTCGGCGTGGCACCCCTGACGTGGAACTCGACGCTGGAGC	TGCAGGCGCACAACGACGCGCGCCGCCATGTCGGCGTGGCACCCCTGACGTGGAACTCGACGCTGGAGC	chr2D	547427333	ENA|KD893414|KD893414.1_C138640287	227
1070875|F|0-20:C>T-20:C>T	TGCAGCTTCGTATCAGTGTACAGTGCCAGAAGGAACGAATCTTGACTTGGAAAACAAAAACATTTGGTC	TGCAGCTTCGTATCAGTGTACAGTGCCAGAAGGAACGAATCTTGACTTGGAAAACAAAAACATTTGGTC	chr2D	547614694		0
2248023|F|0-52:G>A-52:G>A	TGCAGACCGCTCCGTCATCGAACATCACATCGACGTCGATTGACACCTCCACGACCCGACCAAGCCACG	TGCAGACCGCTCCGTCATCGAACATCACATCGACGTCGATTGACACCTCCACGACCCGACCAAGCCACG	chr2D	548631429	ENA|AOCO010101293|AOCO010101293.1_contig101293	2048
2254322|F|0-25:G>A-25:G>A	TGCAGCTGCTCTGCCCGCCCGCCCCGCCAAATCGACAGCCACAGCCCTAGAAATTCGGCCGAGATCGGA	TGCAGCTGCTCTGCCCGCCCGCCCCGCCAAATCGACAGCCACAGCCCTAGAAATTCGGCCG	chr2D	549932816		0
1101944|F|0-27:G>A-27:G>A	TGCAGTCCAGACCAATGTTAGCCATTCGTTGCAATCTCGCGGCTCTCATTTTGCCCACTTAATTCTCTT	TGCAGTCCAGACCAATGTTAGCCATTCGTTGCAATCTCGCGGCTCTCATTTTGCCCACTTAATTCTCTT	chr2D	551203786		0
4910804|F|0-11:C>G-11:C>G	TGCAGCTGCTCCATGGAAAGGGTGTACGTGGCGAGGAGCTGGTCCGAGATCGGAAGAGCGGTTCAGCAG	TGCAGCTGCTCCATGGAAAGGGTGTACGTGGCGAGGAGCTGGTCCG	chr2D	551212150		0
1054814|F|0-12:A>G-12:A>G	TGCAGAAAATTAACTTTTAGAATAACTTGGCAGTTGCGAACAATTGGACAAATTAAACCGAGATCGGAA	TGCAGAAAATTAACTTTTAGAATAACTTGGCAGTTGCGAACAATTGGACAAATTAAACCG	chr2D	551361616		0
1116014|F|0-18:G>A-18:G>A	TGCAGGCAAAACCTCGCTGAATCGCCCTAAAAAACCTGAAATCCAGGCCAAAGCCTCGCGAAATCCCCT	TGCAGGCAAAACCTCGCTGAATCGCCCTAAAAAACCTGAAATCCAGGCCAAAGCCTCGCGAAATCCCCT	chr2D	551851301		0
996421|F|0-16:G>C-16:G>C	TGCAGGGGCTGTCCAAGTACGACCTCGTGGACATGGACGGCGACGCGCAGGTGCGGTGCTTCCCGCGCG	TGCAGGGGCTGTCCAAGTACGACCTCGTGGACATGGACGGCGACGCGCAGGTGCGGTGCTTCCCGCGCG	chr2D	552021077		0
1066240|F|0-40:G>A-40:G>A	TGCAGCAGCCGTTCGTTCCGTATGGTTCGGTTGGAAATTCGTCCGCGTCAAGTCCGATGTGATGCCACC	TGCAGCAGCCGTTCGTTCCGTATGGTTCGGTTGGAAATTCGTCCGCGTCAAGTCCGATGTGATGCCACC	chr2D	552906542		0
1090688|F|0-28:G>C-28:G>C	TGCAGCAGCCGTTCGTATGGGTCGGTGGGGATGCGTCTGGGCATTACTTTTGCCCATTTGCGAGTGCGG	TGCAGCAGCCGTTCGTATGGGTCGGTGGGGATGCGTCTGGGCATTACTTTTGCCCATTTGCGAGTGCGG	chr2D	552906876		0
1037381|F|0-43:A>T-43:A>T	TGCAGGTAAGTTCATGGACAGGTGGACTTGATCTTCAGAATATATTTTTTTGTTTCCGTGCCCTAAACA	TGCAGGTAAGTTCATGGACAGGTGGACTTGATCTTCAGAATATATTTTTTTGTTTCCGTGCCCTAAACA	chr2D	552907082		0
1072427|F|0-19:G>A-19:G>A	TGCAGTTTTCCCCATTACAGTAGAGGATTCCAGCGATGCGTCTCCACCACCGCCCGCTGCTCCTAAGAA	TGCAGTTTTCCCCATTACAGTAGAGGATTCCAGCGATGCGTCTCCACCACCGCCCGCTGCTCCTAAGAA	chr2D	555222395	ENA|AOCO010118305|AOCO010118305.1_contig118305	12939
1042413|F|0-57:G>C-57:G>C	TGCAGCAGATTATTTGCTGCGTGTGTGCCCCAGCCCAGCCAAGCAGCTCAAGTCTTTGAGTTAGAGGTA	TGCAGCAGATTATTTGCTGCGTGTGTGCCCCAGCCCAGCCAAGCAGCTCAAGTCTTTGAGTTAGAGGTA	chr2D	555389023	ENA|AOCO010038391|AOCO010038391.1_contig38391	3102
15327007|F|0-9:A>G-9:A>G	TGCAGGCTAACCGCCACAGCACCCTTGCCCGAGATCGGAAGAGCGGTTCAGCAGGAATGCCGAGACCGA	TGCAGGCTAACCGCCACAGCACCCTTGCCCG	chr2D	555939933		0
2246556|F|0-9:C>A-9:C>A	TGCAGATCCCGTTCTCGACAGCATAGGTTATGGTAATGTCGATGAGATGGACAGAGGCAAATCGGCCGA	TGCAGATCCCGTTCTCGACAGCATAGGTTATGGTAATGTCGATGAGATGGACAGAGGCAAATCGGCCGA	chr2D	556014950	ENA|AOCO010162522|AOCO010162522.1_contig162522	3592
2246556|F|0-16:G>A-16:G>A	TGCAGATCCCGTTCTCGACAGCATAGGTTATGGTAATGTCGATGAGATGGACAGAGGCAAATCGGCCGA	TGCAGATCCCGTTCTCGACAGCATAGGTTATGGTAATGTCGATGAGATGGACAGAGGCAAATCGGCCGA	chr2D	556014950	ENA|AOCO010162522|AOCO010162522.1_contig162522	3592
2246533|F|0-41:T>C-41:T>C	TGCAGCTTCGACGTCGTCGGCGTGGGACTTGCCTCTGTCTCTGTCCATCTCCTCCTCCTCGACACCACC	TGCAGCTTCGACGTCGTCGGCGTGGGACTTGCCTCTGTCTCTGTCCATCTCCTCCTCCTCGACACCACC	chr2D	556015298	ENA|AOCO010162522|AOCO010162522.1_contig162522	3940
2255632|F|0-28:C>T-28:C>T	TGCAGCAAACTTGTCAGCTACGGACCCACATTTGCGTCCGCTTACCGTTGACCCACGTTTGCGTCGAAC	TGCAGCAAACTTGTCAGCTACGGACCCACATTTGCGTCCGCTTACCGTTGACCCACGTTTGCGTCGAAC	chr2D	556059180	ENA|AOCO010162533|AOCO010162533.1_contig162533	185
1047249|F|0-58:G>C-58:G>C	TGCAGCCTGCCACTTGTTGAGAGTGATCACTTTATTCCTCCTTGTTACCTTGCCTTGCGACATGCATTC	TGCAGCCTGCCACTTGTTGAGAGTGATCACTTTATTCCTCCTTGTTACCTTGCCTTGCGACATGCATTC	chr2D	556407587		0
2242107|F|0-67:A>G-67:A>G	TGCAGCAAACACAGTGCTGAACTCATGCAGCAGCATCGTTTCGAACCAGATGAACTACCTACAGCCGAG	TGCAGCAAACACAGTGCTGAACTCATGCAGCAGCATCGTTTCGAACCAGATGAACTACCTACAGCCGAG	chr2D	556408783	ENA|KD900913|KD900913.1_C139040481	129
1244892|F|0-30:G>A-30:G>A	TGCAGCAGCTGGTGGCCTGCGGCCAGTGGAGGCAAGCCCTCGACTACATCCGAGATCGGAAGAGCGGTT	TGCAGCAGCTGGTGGCCTGCGGCCAGTGGAGGCAAGCCCTCGACTACATCCG	chr2D	558373852		0
1221226|F|0-58:G>A-58:G>A	TGCAGAGTGAACATCTATTGCTGCACAATCTACCTTTTGCGAAAACACACAGTGCACCGTCAAAATAAA	TGCAGAGTGAACATCTATTGCTGCACAATCTACCTTTTGCGAAAACACACAGTGCACCGTCAAAATAAA	chr2D	558380278		0
12766942|F|0-47:G>T-47:G>T	TGCAGCTGACGGCCGGCGTCGACATCTCCAGATGAAGGAATGAGCCCGACCGAGATCGGAAGAGCGGTT	TGCAGCTGACGGCCGGCGTCGACATCTCCAGATGAAGGAATGAGCCCGACCG	chr2D	558448382	ENA|AOCO010034396|AOCO010034396.1_contig34396	150
1073986|F|0-25:C>A-25:C>A	TGCAGCTCAACTCCACGCCAAAATCCAGTGAGGCCAATGAGGAGGAGGAAGCTGAGGAGGTTCATCATT	TGCAGCTCAACTCCACGCCAAAATCCAGTGAGGCCAATGAGGAGGAGGAAGCTGAGGAGGTTCATCATT	chr2D	560760402		0
2242800|F|0-50:C>A-50:C>A	TGCAGATTTAGATCCGAGCTAGCTAGCGCCATCGTTGCCACTATTGCCTGCCTTACTTTTATTCAATCG	TGCAGATTTAGATCCGAGCTAGCTAGCGCCATCGTTGCCACTATTGCCTGCCTTACTTTTATTCAATCG	chr2D	561851395		0
1232084|F|0-15:C>G-15:C>G	TGCAGTAGGGCGTGTCCCCTCTGTACATGAAGACGTCATGGTCGCGCGCCAGCGGCTTGGCGCAGAGCG	TGCAGTAGGGCGTGTCCCCTCTGTACATGAAGACGTCATGGTCGCGCGCCAGCGGCTTGGCGCAGAGCG	chr2D	562735194	ENA|KD764002|KD764002.1_Scaffold265371	2328
2247527|F|0-54:C>A-54:C>A	TGCAGCGAGGAGTGCCGCCACGAGCAGATGCACCTCGACGCCGTCTGTGCCAAGCAGGCCGCACGGAGA	TGCAGCGAGGAGTGCCGCCACGAGCAGATGCACCTCGACGCCGTCTGTGCCAAGCAGGCCGCACGGAGA	chr2D	562735260	ENA|AOCO010172539|AOCO010172539.1_contig172539	8458
5583109|F|0-5:A>T-5:A>T	TGCAGAAGGGCGTGTCTCCTCTGTACATGAAGACGTCGCTGTCGCGCGCCAGCGGCTTGGCGCAGAGCG	TGCAGAAGGGCGTGTCTCCTCTGTACATGAAGACGTCGCTGTCGCGCGCCAGCGGCTTGGCGCAGAGCG	chr2D	562754183	ENA|KD764002|KD764002.1_Scaffold265371	2328
1061812|F|0-43:C>T-43:C>T	TGCAGTACGGTCCGATCTCTCCTCTTCTCTCGGCCGCGATACGCATCACCGATCGCCGCGATGCCAACG	TGCAGTACGGTCCGATCTCTCCTCTTCTCTCGGCCGCGATACGCATCACCGATCGCCGCGATGCCAACG	chr2D	564382892		0
1085032|F|0-27:T>C-27:T>C	TGCAGATCGACCTTGGCGGCAAGAGATTCAGAGGCGCGTGAGAGGGCGTGCGTGTTGGCCGCGGGTGGC	TGCAGATCGACCTTGGCGGCAAGAGATTCAGAGGCGCGTGAGAGGGCGTGCGTGTTGGCCGCGGGTGGC	chr2D	565175642		0
1094359|F|0-58:T>C-58:T>C	TGCAGGTTCATGAACAAGACGCGCGCGTACATGGACCTGCCGCACCTGCGCGGCCTCGTTGAGGCCGAG	TGCAGGTTCATGAACAAGACGCGCGCGTACATGGACCTGCCGCACCTGCGCGGCCTCGTTGAGGCCGAG	chr2D	565176907		0
9721639|F|0-19:G>C-19:G>C	TGCAGGAGCCCGCCGTCGCGGCCCTCTCCCGCGCCCGCGCCGTCGACGTCGAACGCGAAGACGGCGTCG	TGCAGGAGCCCGCCGTCGCGGCCCTCTCCCGCGCCCGCGCCGTCGACGTCGAACGCGAAGACGGCGTCG	chr2D	565404101		0
1313515|F|0-23:G>A-23:G>A	TGCAGGTCGATCATGCCGGCGCTGCGGAGCTCCTGCTCCTTCCCCGACTTGGCCATGGCGCCGAAGGAC	TGCAGGTCGATCATGCCGGCGCTGCGGAGCTCCTGCTCCTTCCCCGACTTGGCCATGGCGCCGAAGGAC	chr2D	565937296	ENA|AOCO010192897|AOCO010192897.1_contig192897	617
3944053|F|0-10:C>G-10:C>G	TGCAGGGCGTCGCGGTCTTCAGGCCAGGTCGTGATCTCGCCGCCGCCGAGATCGGAAGAGCGGTTCAGC	TGCAGGGCGTCGCGGTCTTCAGGCCAGGTCGTGATCTCGCCGCCGCCG	chr2D	566168815		0
1208975|F|0-58:T>C-58:T>C	TGCAGGCAGGTCGCATGCAGTACTATTACTGTCACATACAGATACAGAGATGCAAGTGTGTGCGGTAGT	TGCAGGCAGGTCGCATGCAGTACTATTACTGTCACATACAGATACAGAGATGCAAGTGTGTGCGGTAGT	chr2D	566280860	ENA|AOCO010001132|AOCO010001132.1_contig1132	8671
3064460|F|0-9:G>A-9:G>A	TGCAGGATAGCCAATGATGCGTACCAGCGTACGCGTATTCACCCGAGATCGGAAGAGCGGTTCAGCAGG	TGCAGGATAGCCAATGATGCGTACCAGCGTACGCGTATTCACCCG	chr2D	566721717	ENA|AOCO010002865|AOCO010002865.1_contig2865	1528
4910139|F|0-51:T>C-51:T>C	TGCAGGTGCATGATCATGGAGACTTGTTGCTGTCGGCAGAGCCGCGAGCAGTGGGAGGGATCCCAGGGA	TGCAGGTGCATGATCATGGAGACTTGTTGCTGTCGGCAGAGCCGCGAGCAGTGGGAGGGATCCCAGGGA	chr2D	567048924		0
1201869|F|0-19:G>A-19:G>A	TGCAGCGCAACAAACGAGAGAAAGGAAGTTGCATGCAGCGACGTGAGAGCTAAAAGGCCGAGATCGGAA	TGCAGCGCAACAAACGAGAGAAAGGAAGTTGCATGCAGCGACGTGAGAGCTAAAAGGCCG	chr2D	567635752		0
6026675|F|0-41:T>G-41:T>G	TGCAGCCAGAATAATTGTGAGTGAAGCAGCCTGTGTCGCCATCGTCGTATGAATCAGATCTTATTAAGA	TGCAGCCAGAATAATTGTGAGTGAAGCAGCCTGTGTCGCCATCGTCGTATGAATCAGATCTTATTAAGA	chr2D	567650216	ENA|AOCO010041249|AOCO010041249.1_contig41249	9132
6046834|F|0-27:T>G-27:T>G	TGCAGGCTCCCCAGGTCGCCGAGCTCCTGGGGAATGCCGCCGAGATCGGAAGAGCGGTTCAGCAGGAAT	TGCAGGCTCCCCAGGTCGCCGAGCTCCTGGGGAATGCCGCCG	chr2D	568193401		0
6046834|F|0-38:G>T-38:G>T	TGCAGGCTCCCCAGGTCGCCGAGCTCCTGGGGAATGCCGCCGAGATCGGAAGAGCGGTTCAGCAGGAAT	TGCAGGCTCCCCAGGTCGCCGAGCTCCTGGGGAATGCCGCCG	chr2D	568193401		0
4009297|F|0-11:G>A-11:G>A	TGCAGCGGCGAGGGCGCCGAGTTCGTCCACGCCGTGGCGCCCGAGATCGGAAGAGCGGTTCAGCAGGAA	TGCAGCGGCGAGGGCGCCGAGTTCGTCCACGCCGTGGCGCCCG	chr2D	572404559	ENA|AOCO010097415|AOCO010097415.1_contig97415	3989
1119783|F|0-26:C>T-26:C>T	TGCAGTTCATCGCCGTTTTCCCACACCGATGAGCCATCCGAAGCCTTCTCCTTTTGTATGTAGACTTCC	TGCAGTTCATCGCCGTTTTCCCACACCGATGAGCCATCCGAAGCCTTCTCCTTTTGTATGTAGACTTCC	chr2D	572591184	ENA|AOCO010106216|AOCO010106216.1_contig106216	191
3024189|F|0-39:C>A-39:C>A	TGCAGCGCCACCCACTTCCACGAGGACCTCTTCACTTTGCTCTGCCGAGATCGGAAGAGCGGTTCAGCA	TGCAGCGCCACCCACTTCCACGAGGACCTCTTCACTTTGCTCTGCCG	chr2D	574978857		0
1698750|F|0-27:G>A-27:G>A	TGCAGCTTGGGATAGGAAGAGAAGGTGGTGTGAGGAGGAGAGAGTGGAGGGGCGGCGGTGGGAGACGAG	TGCAGCTTGGGATAGGAAGAGAAGGTGGTGTGAGGAGGAGAGAGTGGAGGGGCGGCGGTGGGAGACGAG	chr2D	575196142		0
7353528|F|0-5:A>T-5:A>T	TGCAGAGTCGTGTTCTTCTTGAGATCGCGATTATCCGAGATCGGAAGAGCGGTTCAGCAGGAATGCCGA	TGCAGAGTCGTGTTCTTCTTGAGATCGCGATTATCCG	chr2D	575686506	ENA|AOCO010186693|AOCO010186693.1_contig186693	656
1373755|F|0-50:C>T-50:C>T	TGCAGATCCGTGCCGCAAGGCCGACGTCCAAGCACCACGCTGGAGCACAGCCATGATCTGCCGAGATCG	TGCAGATCCGTGCCGCAAGGCCGACGTCCAAGCACCACGCTGGAGCACAGCCATGATCTGCCG	chr2D	577623917		0
2252041|F|0-14:A>C-14:A>C	TGCAGAGCTTCCTCACCCAAGTTGGGGCCAACACCCGTAGCACACATCCCGTTCTCCACCACCTGCCCA	TGCAGAGCTTCCTCACCCAAGTTGGGGCCAACACCCGTAGCACACATCCCGTTCTCCACCACCTGCCCA	chr2D	579148774	ENA|AOCO010068033|AOCO010068033.1_contig68033	6321
4909534|F|0-22:T>C-22:T>C	TGCAGCATAAGAAGAGAGAAGTTGAACATCAGACTATGCAGGCAAGGACACAGATGCAGGCGCAGTTAA	TGCAGCATAAGAAGAGAGAAGTTGAACATCAGACTATGCAGGCAAGGACACAGATGCAGGCGCAGTTAA	chr2D	580191078		0
1090496|F|0-7:G>A-7:G>A	TGCAGTGGCCACGAGGCGGGGTTTTCGGTCGGACGACGACTTCACGTGTCCGAGATCGGAAGAGCGGTT	TGCAGTGGCCACGAGGCGGGGTTTTCGGTCGGACGACGACTTCACGTGTCCG	chr2D	580223006		0
1095186|F|0-49:G>C-49:G>C	TGCAGCAGCAGACTGGTCAGATTCAGATCGCCGCGAGGGGCGGCGCGCGGCCGAGATCGGAAGAGCGGT	TGCAGCAGCAGACTGGTCAGATTCAGATCGCCGCGAGGGGCGGCGCGCGGCCG	chr2D	581825216	ENA|AOCO010058574|AOCO010058574.1_contig58574	7364
4538175|F|0-10:A>G-10:A>G	TGCAGCTTGGACAGGTCCTCCTCGAGGAGCTTGGCCTTGGTGCGGCGGATCTCGGTGTTGAGCGCAACG	TGCAGCTTGGACAGGTCCTCCTCGAGGAGCTTGGCCTTGGTGCGGCGGATCTCGGTGTTGAGCGCAACG	chr2D	581825311	ENA|KD901874|KD901874.1_C139096035	183
2255594|F|0-59:G>A-59:G>A	TGCAGCTTGACGATGCAAGCGTCAACAGCTTGCTTCAGGGGCTGCGGGACGTGAGCGGCGCCGTGCTCG	TGCAGCTTGACGATGCAAGCGTCAACAGCTTGCTTCAGGGGCTGCGGGACGTGAGCGGCGCCGTGCTCG	chr2D	582559258	ENA|KD767305|KD767305.1_Scaffold268682	659
1673701|F|0-5:G>A-5:G>A	TGCAGGTCCTTGAGATGCGAGTTCTTCTCCATGTCATCTGGAATCCAGAAATCAAACCATAGTGCCAAT	TGCAGGTCCTTGAGATGCGAGTTCTTCTCCATGTCATCTGGAATCCAGAAATCAAACCATAGTGCCAAT	chr2D	584530485		0
1051502|F|0-40:C>A-40:C>A	TGCAGTTTCTGTGGAGTTTGCCCCTTGCTTGTCTGGATATCTTTTCTCTCAGGAATGAAAAGGATCTTC	TGCAGTTTCTGTGGAGTTTGCCCCTTGCTTGTCTGGATATCTTTTCTCTCAGGAATGAAAAGGATCTTC	chr2D	584626027		0
4733558|F|0-39:G>A-39:G>A	TGCAGCTGCCGGCGGCGTAGGCGGCCATGAGGCCGAGCAGCTCCACCAGGACGCACACGAGCAGCGCGT	TGCAGCTGCCGGCGGCGTAGGCGGCCATGAGGCCGAGCAGCTCCACCAGGACGCACACGAGCAGCGCGT	chr2D	584758838		0
3961245|F|0-17:T>C-17:T>C	TGCAGCGTGGTCGCGTCTGGGAGGCTGGTGAGCTGCCGAGATCGGAAGAGCGGTTCAGCAGGAATGCCG	TGCAGCGTGGTCGCGTCTGGGAGGCTGGTGAGCTGCCG	chr2D	586853395		0
1107467|F|0-60:T>C-60:T>C	TGCAGGTCAGCGCCGCTGGAGGGCGTACGTACACGGATCTCCCGACGGCTGACATCAACTTGTATCTCC	TGCAGGTCAGCGCCGCTGGAGGGCGTACGTACACGGATCTCCCGACGGCTGACATCAACTTGTATCTCC	chr2D	586909281		0
7353253|F|0-21:G>T-21:G>T	TGCAGCTGCGTCAAGGGTTTCGACCCCGCGTCACCGTCGGCGTGGTACATGAGGGAGACCTCAGTCGGA	TGCAGCTGCGTCAAGGGTTTCGACCCCGCGTCACCGTCGGCGTGGTACATGAGGGAGACCTCAGTCGGA	chr2D	586912126	ENA|KD925853|KD925853.1_C141089408	190
1242597|F|0-24:C>T-24:C>T	TGCAGATTGTAGCCTGGATTGACCCCAGGACCAGCTCCATGCATAACTCTATTTTGCAGAAGGTGTTCT	TGCAGATTGTAGCCTGGATTGACCCCAGGACCAGCTCCATGCATAACTCTATTTTGCAGAAGGTGTTCT	chr2D	587241829		0
12774781|F|0-62:A>G-62:A>G	TGCAGGTAGATACATCGCTGGGAGAGTTCCATCGGCTGTTGAATTTGAGGTCCTTGAGCCCTATAGGCG	TGCAGGTAGATACATCGCTGGGAGAGTTCCATCGGCTGTTGAATTTGAGGTCCTTGAGCCCTATAGGCG	chr2D	587297928		0
1011856|F|0-11:T>C-11:T>C	TGCAGTTACGGTCCGTCTGGGAGAAAGATCGCGACGGCGCCTGCCTCAGGTATTCGAACCGAGATCGGA	TGCAGTTACGGTCCGTCTGGGAGAAAGATCGCGACGGCGCCTGCCTCAGGTATTCGAACCG	chr2D	587648638		0
4909956|F|0-8:C>T-8:C>T	TGCAGCCACGACTGGAACTTGGCGGAACTTCAACCGAGATCGGAAGAGCGGTTCAGCAGGAATGCCGAG	TGCAGCCACGACTGGAACTTGGCGGAACTTCAACCG	chr2D	589632384		0
1240716|F|0-60:A>G-60:A>G	TGCAGAGCTGAGGTCGTGCCATGGCCACCACTTCGCGGGCTGCGCGCCTCTCTGTGAGCGAGCGCGACC	TGCAGAGCTGAGGTCGTGCCATGGCCACCACTTCGCGGGCTGCGCGCCTCTCTGTGAGCGAGCGCGACC	chr2D	589674555	ENA|KD768005|KD768005.1_Scaffold269385	1049
1110734|F|0-28:T>C-28:T>C	TGCAGCGCACAGGACAGAAAAGCATGCATAGCCAGCGAGCACAAGCACAGCGCCATGCTCGTCTTCGCA	TGCAGCGCACAGGACAGAAAAGCATGCATAGCCAGCGAGCACAAGCACAGCGCCATGCTCGTCTTCGCA	chr2D	590075755	ENA|KD761914|KD761914.1_Scaffold263281	206
2243768|F|0-29:A>G-29:A>G	TGCAGGTAACGAATCAGCCATGCACTGCCACATTGCGATCGATCCATACTTACTAGTAGCCGCCGTCCG	TGCAGGTAACGAATCAGCCATGCACTGCCACATTGCGATCGATCCATACTTACTAGTAGCCGCCGTCCG	chr2D	590146906	ENA|AOCO010066537|AOCO010066537.1_contig66537	8451
1123962|F|0-23:A>G-23:A>G	TGCAGTGGGAGGTCGGCGCGCACATGGACAGTGAAACGTCGCCGAGGACGCCCGTATATGTTTATGGTG	TGCAGTGGGAGGTCGGCGCGCACATGGACAGTGAAACGTCGCCGAGGACGCCCGTATATGTTTATGGTG	chr2D	590330995	ENA|AOCO010035108|AOCO010035108.1_contig35108	7644
1108653|F|0-19:T>C-19:T>C	TGCAGCGATCTCGTCCCACTCGTTGAAACCTGAGACACGCTATTCCTGATTAACTAATGATTGTACCTA	TGCAGCGATCTCGTCCCACTCGTTGAAACCTGAGACACGCTATTCCTGATTAACTAATGATTGTACCTA	chr2D	590728840		0
1095513|F|0-27:A>C-27:A>C	TGCAGGGATAGCACCACGATGAGGGCTAGTAGTTTTTGTGTCGCTGGGCGGGACACGACACCGAGATCG	TGCAGGGATAGCACCACGATGAGGGCTAGTAGTTTTTGTGTCGCTGGGCGGGACACGACACCG	chr2D	591388452		0
2251911|F|0-23:C>T-23:C>T	TGCAGGGGATGGCAGTGGAGAAGCTCGTGTGGTGACCGCTCGATCGAGGCCGCAAAACTAGCCCTGGCG	TGCAGGGGATGGCAGTGGAGAAGCTCGTGTGGTGACCGCTCGATCGAGGCCGCAAAACTAGCCCTGGCG	chr2D	591603469		0
21311100|F|0-33:A>G-33:A>G	TGCAGGGGATGGCGGTGGAGAAGCTCGTGTGGTAATCAGTGTATGGAAGGTGCGCGCCTAGGCCATTCA	TGCAGGGGATGGCGGTGGAGAAGCTCGTGTGGTAATCAGTGTATGGAAGGTGCGCGCCTAGGCCATTCA	chr2D	591704568		0
2256322|F|0-26:G>C-26:G>C	TGCAGCGGGCGGCGGCGGAGGAGCTCGTGTGGTGACGGATCGATGGAAGCAACTCGCATTGGCCATTCG	TGCAGCGGGCGGCGGCGGAGGAGCTCGTGTGGTGACGGATCGATGGAAGCAACTCGCATTGGCCATTCG	chr2D	592031616		0
2252780|F|0-65:A>G-65:A>G	TGCAGCCTCTGCCCGCTGCCCTCTACTGCTTGCTGGTGCGACACCAGGCAGAGTGCGCATGCGAGAGAG	TGCAGCCTCTGCCCGCTGCCCTCTACTGCTTGCTGGTGCGACACCAGGCAGAGTGCGCATGCGAGAGAG	chr2D	592406983	ENA|AOCO010117853|AOCO010117853.1_contig117853	4026
1144994|F|0-61:C>T-61:C>T	TGCAGCATGGGCATATTTCCGATTTCACTTGGGATCTCGCCACTGATCCGATTTGACGAGACATCAAGT	TGCAGCATGGGCATATTTCCGATTTCACTTGGGATCTCGCCACTGATCCGATTTGACGAGACATCAAGT	chr2D	592638295	ENA|KD929035|KD929035.1_C141556857	2505
1005662|F|0-62:C>T-62:C>T	TGCAGGTATGTAACATATACAAGCGCATCACGTGCCTAGCAATGGCAGCGGCGGCGTTGTAGCTTGATC	TGCAGGTATGTAACATATACAAGCGCATCACGTGCCTAGCAATGGCAGCGGCGGCGTTGTAGCTTGATC	chr2D	593032041		0
2260643|F|0-23:T>C-23:T>C	TGCAGCTCCGTCGTCGTCGTCGCTGCCCGTGGAAGCGATCAACTCGAGTGATCCGACGCCGAGATCGGA	TGCAGCTCCGTCGTCGTCGTCGCTGCCCGTGGAAGCGATCAACTCGAGTGATCCGACGCCG	chr2D	593409907		0
5573221|F|0-14:G>A-14:G>A	TGCAGCCGCCATATGTAATTTGCTCTCCCCGAGATCGGAAGAGCGGTTCAGCAGGAATGCCGAGACCGA	TGCAGCCGCCATATGTAATTTGCTCTCCCCG	chr2D	594543408		0
2335500|F|0-6:T>A-6:T>A	TGCAGCTTGAAGCCCAAGCTCAGCGCCGCCGCCGCCTCCTTCCGGGTCTCCTCTGCTTCGAGTACGGAG	TGCAGCTTGAAGCCCAAGCTCAGCGCCGCCGCCGCCTCCTTCCGGGTCTCCTCTGCTTCGAGTACGGAG	chr2D	594832949		0
3222356|F|0-6:T>A-6:T>A	TGCAGCTTGAAGCCCAAGCTCAGCGCCGCCGCCGCCTCCTTCCGAGATCGGAAGAGCGGTTCAGCAGGA	TGCAGCTTGAAGCCCAAGCTCAGCGCCGCCGCCGCCTCCTTCCG	chr2D	594832974		0
1228018|F|0-57:T>A-57:T>A	TGCAGTTTGCACCATGAGCACCAACAAGACTCAGTTGAACCTATGCAGCTAGCTCTGTCTGACACTCGC	TGCAGTTTGCACCATGAGCACCAACAAGACTCAGTTGAACCTATGCAGCTAGCTCTGTCTGACACTCGC	chr2D	596207231		0
2244380|F|0-66:G>A-66:G>A	TGCAGATCCGATGTGGGATCAGCCTATCCCTGGTCATACTTGCTTAACAATGCGTGAGTTTCAGCCGAT	TGCAGATCCGATGTGGGATCAGCCTATCCCTGGTCATACTTGCTTAACAATGCGTGAGTTTCAGCCGAT	chr2D	597820503		0
1096264|F|0-54:G>A-54:G>A	TGCAGCCGACCAGGGGATGGAGGCGACATTGTGACGGGGAGGCGGCGTGGTCAGGGCCGAGATCGGAAG	TGCAGCCGACCAGGGGATGGAGGCGACATTGTGACGGGGAGGCGGCGTGGTCAGGGCCG	chr2D	597931548		0
2254555|F|0-52:A>G-52:A>G	TGCAGGCCGACGAGGGTATCGAGGGGGAATCCGATTCGCCGTCGTAGTCATCATCGTCGTCGTCGTCCT	TGCAGGCCGACGAGGGTATCGAGGGGGAATCCGATTCGCCGTCGTAGTCATCATCGTCGTCGTCGTCCT	chr2D	599787579		0
1246993|F|0-27:A>G-27:A>G	TGCAGTGCAGATCAGCACATTATTAAGACAGACGGTGTCTCTCGGACTAGATCCTTCGGGCAGCTTTTG	TGCAGTGCAGATCAGCACATTATTAAGACAGACGGTGTCTCTCGGACTAGATCCTTCGGGCAGCTTTTG	chr2D	599789141		0
2250650|F|0-26:G>C-26:G>C	TGCAGCCTCTCGGCGGATGGCATGCCGTCGAGGCAACCTCCATGGTACGTGGGTCCTTGCCTAGAGCGT	TGCAGCCTCTCGGCGGATGGCATGCCGTCGAGGCAACCTCCATGGTACGTGGGTCCTTGCCTAGAGCGT	chr2D	601178786	ENA|AOCO010144814|AOCO010144814.1_contig144814	8166
3024386|F|0-37:G>A-37:G>A	TGCAGACAGTTTTGAACCGTGTGACAGATTTAGCAGGGAGCCGAGATCGGAAGAGCGGTTCAGCAGGAA	TGCAGACAGTTTTGAACCGTGTGACAGATTTAGCAGGGAGCCG	chr2D	601405884	ENA|AOCO010171542|AOCO010171542.1_contig171542	1912
4909945|F|0-26:A>G-26:A>G	TGCAGGAACTGTAGGTAGGAATCGCCACTGCATGCTACAGGGTATGTAGGGAGGTGAAGGGAGAAGTAC	TGCAGGAACTGTAGGTAGGAATCGCCACTGCATGCTACAGGGTATGTAGGGAGGTGAAGGGAGAAGTAC	chr2D	602770951	ENA|AOCO010082906|AOCO010082906.1_contig82906	6031
2250437|F|0-34:T>C-34:T>C	TGCAGGCAAAGCGCCAGTTGCTGTCACTCGACGGTCGGGGTGGTGGACCATGTACGGACGACGGATTCG	TGCAGGCAAAGCGCCAGTTGCTGTCACTCGACGGTCGGGGTGGTGGACCATGTACGGACGACGGATTCG	chr2D	603379511	ENA|AOCO010159495|AOCO010159495.1_contig159495	7108
4993918|F|0-13:G>C-13:G>C	TGCAGGTCGGCGTGGACCTGCTGCGCGCCGAGATCGGAAGAGCGGTTCAGCAGGAATGCCGAGACCGAT	TGCAGGTCGGCGTGGACCTGCTGCGCGCCG	chr2D	603380913		0
2251072|F|0-15:G>C-15:G>C	TGCAGACAAAACGAGGGATTTTGTGGCAATCACGGAAACGGATCCAGTTGCTGTAACTCGATGGTATGG	TGCAGACAAAACGAGGGATTTTGTGGCAATCACGGAAACGGATCCAGTTGCTGTAACTCGATGGTATGG	chr2D	603501355		0
2244385|F|0-32:A>G-32:A>G	TGCAGGAATTACTTGTTGGAAGATTCACGTATAACTATGCCCGCATGACGAGCAGAGGAAGTTTCAAGC	TGCAGGAATTACTTGTTGGAAGATTCACGTATAACTATGCCCGCATGACGAGCAGAGGAAGTTTCAAGC	chr2D	603505057		0
1127590|F|0-65:G>C-65:G>C	TGCAGAGGCAGCCCCTTGTACTCCATGACGGCCGCCACGTCGCGCGCCAGCGTGGAGCGGATGATGGCC	TGCAGAGGCAGCCCCTTGTACTCCATGACGGCCGCCACGTCGCGCGCCAGCGTGGAGCGGATGATGGCC	chr2D	603543153		0
2255621|F|0-23:G>A-23:G>A	TGCAGCCAAAGCAATACGCCGCCGCGCCGCCTCCCTCCCAGCCACCATCTCTTTTCGACGCAAGGCCGT	TGCAGCCAAAGCAATACGCCGCCGCGCCGCCTCCCTCCCAGCCACCATCTCTTTTCGACGCAAGGCCGT	chr2D	603601470		0
1023266|F|0-16:A>C-16:A>C	TGCAGAGGAAGCACAAAGAGGATTTTAGAACAGTCCAGGAGTTCATGGCAACCGAGATCGGAAGAGCGG	TGCAGAGGAAGCACAAAGAGGATTTTAGAACAGTCCAGGAGTTCATGGCAACCG	chr2D	604047572		0
1233147|F|0-43:A>G-43:A>G	TGCAGATGCTTTAGTGAGAGAAACTTTCCATCTCGCTTAACGCAATAAATAGTTGCCCCGAGATCGGAA	TGCAGATGCTTTAGTGAGAGAAACTTTCCATCTCGCTTAACGCAATAAATAGTTGCCCCG	chr2D	605111756		0
2255427|F|0-6:T>C-6:T>C	TGCAGATCTCGACCCCCTCGCTCGATCGTGATCGCGGTTCGGAGGGGCTGGAGCGAATCCGAGATCGGA	TGCAGATCTCGACCCCCTCGCTCGATCGTGATCGCGGTTCGGAGGGGCTGGAGCGAATCCG	chr2D	606129207		0
2250873|F|0-12:T>C-12:T>C	TGCAGTCGTGTGTCGTTGTTTCTGGGTCGAAGAAGGGTGTCGGCGCTCCGATCTGGCGTCGACGGGAGG	TGCAGTCGTGTGTCGTTGTTTCTGGGTCGAAGAAGGGTGTCGGCGCTCCGATCTGGCGTCGACGGGAGG	chr2D	606129306		0
1019337|F|0-60:G>A-60:G>A	TGCAGCAGCACAGCAACGGGCCGATGCGGCCAGACTCTCGGCGGACGCGGGTGCACTGGTGCCATCACC	TGCAGCAGCACAGCAACGGGCCGATGCGGCCAGACTCTCGGCGGACGCGGGTGCACTGGTGCCATCACC	chr2D	606156145	ENA|KD926194|KD926194.1_C141128090	449
1117339|F|0-21:C>T-21:C>T	TGCAGGGTCGTACACAGCCAGCCTCCGCTTGGAGCCTGCGTGGCCTGACGCGGCCCTAGGAAGAACGAT	TGCAGGGTCGTACACAGCCAGCCTCCGCTTGGAGCCTGCGTGGCCTGACGCGGCCCTAGGAAGAACGAT	chr2D	606164081		0
1862703|F|0-32:A>G-32:A>G	TGCAGAGAGTCTGGCCGCATCGGCCCGTTGCTATGCCGCTGCAGGGTCGTACACAGCCAGTGTCCGCTT	TGCAGAGAGTCTGGCCGCATCGGCCCGTTGCTATGCCGCTGCAGGGTCGTACACAGCCAGTGTCCGCTT	chr2D	606188456	ENA|KD926194|KD926194.1_C141128090	480
1228340|F|0-27:A>G-27:A>G	TGCAGCTGGACCAATATAGATGCCCACAAAATTAGCTACCTGTCCATCTAATCAGACCTAACTTGGTAC	TGCAGCTGGACCAATATAGATGCCCACAAAATTAGCTACCTGTCCATCTAATCAGACCTAACTTGGTAC	chr2D	607079164	ENA|AOCO010167585|AOCO010167585.1_contig167585	410
21311039|F|0-20:G>A-20:G>A	TGCAGCCTTCCAAAAATACTGTCCAACTGCCTGTGATGGATCACCAGCTGTACGGGGACCCGTCCGCGA	TGCAGCCTTCCAAAAATACTGTCCAACTGCCTGTGATGGATCACCAGCTGTACGGGGACCCGTCCGCGA	chr2D	607996993		0
5324249|F|0-19:A>C-19:A>C	TGCAGCAAGCGGTGGTGGTAGGCGGTGAAGCCGAGATCGGAAGAGCGGTTCAGCAGGAATGCCGAGACC	TGCAGCAAGCGGTGGTGGTAGGCGGTGAAGCCG	chr2D	609235591		0
7351235|F|0-15:T>C-15:T>C	TGCAGTTGGAGTTTCTTAGGTGGTGTTGCCGAGATCGGAAGAGCGGTTCAGCAGGAATGCCGAGACCGA	TGCAGTTGGAGTTTCTTAGGTGGTGTTGCCG	chr2D	609315717		0
12772071|F|0-21:A>G-21:A>G	TGCAGCACGCTCTCCGACTCGACGTCCAGCGCGCTCGTCGCCTCGTCCAGGAGCAGGATGGCCGAGATC	TGCAGCACGCTCTCCGACTCGACGTCCAGCGCGCTCGTCGCCTCGTCCAGGAGCAGGATGGCCG	chr2D	611898367		0
3959524|F|0-10:A>G-10:A>G	TGCAGGTTCGAGGGGTACCAGGACACCCTGTACGTGCACGCCAACCGAGATCGGAAGAGCGGTTCAGCA	TGCAGGTTCGAGGGGTACCAGGACACCCTGTACGTGCACGCCAACCG	chr2D	612438687		0
1125431|F|0-7:C>A-7:C>A	TGCAGAGCACGGTGCCAGTAGGAACAGACTAATCACTGTTAAACCATTCGCAATGTGAAAAGGTGATCA	TGCAGAGCACGGTGCCAGTAGGAACAGACTAATCACTGTTAAACCATTCGCAATGTGAAAAGGTGATCA	chr2D	612820794		0
1125431|F|0-31:C>A-31:C>A	TGCAGAGCACGGTGCCAGTAGGAACAGACTACTCACTGGTAAACCATTCGCAATGTGAAAAGGTGATCA	TGCAGAGCACGGTGCCAGTAGGAACAGACTACTCACTGGTAAACCATTCGCAATGTGAAAAGGTGATCA	chr2D	612820794		0
7352857|F|0-6:A>T-6:A>T	TGCAGTAGGTGCTTACCTTTCCGTCCAAGTTGTGGTGCTTTTGGGGCTAGATTTAGGAAAGCCGAGATC	TGCAGTAGGTGCTTACCTTTCCGTCCAAGTTGTGGTGCTTTTGGGGCTAGATTTAGGAAAGCCG	chr2D	612820860	ENA|KD888344|KD888344.1_C138397545	192
7352857|F|0-57:A>C-57:A>C	TGCAGTAGGTGCTTACCTTTCCGTCCAAGTTGTGGTGCTTTTGGGGCTAGATTTAGGAAAGCCGAGATC	TGCAGTAGGTGCTTACCTTTCCGTCCAAGTTGTGGTGCTTTTGGGGCTAGATTTAGGAAAGCCG	chr2D	612820860	ENA|KD888344|KD888344.1_C138397545	192
1384965|F|0-15:A>C-15:A>C	TGCAGAAAGAATGGAATGAGAAGCTAGATTTTGAGAGAACACAAGCAGTCACGAGAATATGCCTATCAA	TGCAGAAAGAATGGAATGAGAAGCTAGATTTTGAGAGAACACAAGCAGTCACGAGAATATGCCTATCAA	chr2D	612890529		0
1269923|F|0-49:C>A-49:C>A	TGCAGAATGCAGAAATTTAAAAAAAGCATTTGCGGTTTGGAGCTATGATCCTGAAAAATTCCCATTGTC	TGCAGAATGCAGAAATTTAAAAAAAGCATTTGCGGTTTGGAGCTATGATCCTGAAAAATTCCCATTGTC	chr2D	612890689		0
2245762|F|0-10:A>C-10:A>C	TGCAGTTGGGAAGCACAACCTTGTTGTTGAGCCCAATGAAGATCCTTCATCTATTTTAGCATCGATCAT	TGCAGTTGGGAAGCACAACCTTGTTGTTGAGCCCAATGAAGATCCTTCATCTATTTTAGCATCGATCAT	chr2D	612890902	ENA|KD835058|KD835058.1_C136584293	151
21311337|F|0-16:A>G-16:A>G	TGCAGTTGGGCAGCACAACCTTGTTGTTGAGCCCAATGAAGATCCTTCATCTATTTTGGCATCGATCAT	TGCAGTTGGGCAGCACAACCTTGTTGTTGAGCCCAATGAAGATCCTTCATCTATTTTGGCATCGATCAT	chr2D	612890902	ENA|KD835058|KD835058.1_C136584293	151
1700065|F|0-32:T>C-32:T>C	TGCAGGGAGCTGTGGAGGAGCGTCAGGGGCGTTCAGCTGGTCGGCACGTGCAACGGCCTTCTTTGCCTA	TGCAGGGAGCTGTGGAGGAGCGTCAGGGGCGTTCAGCTGGTCGGCACGTGCAACGGCCTTCTTTGCCTA	chr2D	613123446		0
21311064|F|0-36:A>G-36:A>G	TGCAGCTGGGTGCGACTGAATCGGACGGTTCTAGGGACGGTTTAAGTTTGCCTAAAATAAATCGGCCGA	TGCAGCTGGGTGCGACTGAATCGGACGGTTCTAGGGACGGTTTAAGTTTGCCTAAAATAAATCGGCCGA	chr2D	613448869		0
2248022|F|0-14:G>A-14:G>A	TGCAGACGACAGCAGCTTAGCACTGTTCGTAGCACTGTTCGAGTAGCTCACTGAACTACCCAGGTCCAG	TGCAGACGACAGCAGCTTAGCACTGTTCGTAGCACTGTTCGAGTAGCTCACTGAACTACCCAGGTCCAG	chr2D	614735171	ENA|AOCO010154361|AOCO010154361.1_contig154361	24338
1237787|F|0-47:G>T-47:G>T	TGCAGCTCAGGGAGGACGACCCACGGCGCCTCCATCGCCGTGAGCTTGATCGGCCCCGAGATCGGAAGA	TGCAGCTCAGGGAGGACGACCCACGGCGCCTCCATCGCCGTGAGCTTGATCGGCCCCG	chr2D	615572331	ENA|AOCO010019753|AOCO010019753.1_contig19753	1357
21311017|F|0-26:C>G-26:C>G	TGCAGCACGTCCTGCTGTACGAGGGCCAAGACATGCCGCCCTTCGTCGACATTCTCCAGTCCCTCAGGT	TGCAGCACGTCCTGCTGTACGAGGGCCAAGACATGCCGCCCTTCGTCGACATTCTCCAGTCCCTCAGGT	chr2D	615572386	ENA|AOCO010019753|AOCO010019753.1_contig19753	1291
2265450|F|0-32:T>G-32:T>G	TGCAGGCGAGTCGTCCGTCGAGGCGGCGGTGCTGACGGCGTGGGACGCCTTCGGCCGTGTCGACGTCTT	TGCAGGCGAGTCGTCCGTCGAGGCGGCGGTGCTGACGGCGTGGGACGCCTTCGGCCGTGTCGACGTCTT	chr2D	617081332		0
1100831|F|0-14:A>T-14:A>T	TGCAGAACACTTTGACGATGTTGCACAAAGTGGGTTCCTCCCTCTCACTACTTCAGGTAAATCTCCTGT	TGCAGAACACTTTGACGATGTTGCACAAAGTGGGTTCCTCCCTCTCACTACTTCAGGTAAATCTCCTGT	chr2D	617085036		0
1124669|F|0-29:G>C-29:G>C	TGCAGCGCTCGTCGCCCACGCCGAAGCCAGGGAAGAAGGGGTGGTCTGCCAGCATGATGCCGCAGCGGG	TGCAGCGCTCGTCGCCCACGCCGAAGCCAGGGAAGAAGGGGTGGTCTGCCAGCATGATGCCGCAGCGGG	chr2D	617411528		0
4910599|F|0-63:A>G-63:A>G	TGCAGGTAGATGAGGGTGGAGCACGGGCTAGTGCGGCAAGAAAGTTGTTCAGCCCGCGTACCGAGATCG	TGCAGGTAGATGAGGGTGGAGCACGGGCTAGTGCGGCAAGAAAGTTGTTCAGCCCGCGTACCG	chr2D	617760309	ENA|AOCO010059131|AOCO010059131.1_contig59131	101
1063079|F|0-54:A>G-54:A>G	TGCAGATGACACCTTCATGTGTGATGCAGACTCAAGAAATGCATCATGTTTGCTATGAACTCGTCATAT	TGCAGATGACACCTTCATGTGTGATGCAGACTCAAGAAATGCATCATGTTTGCTATGAACTCGTCATAT	chr2D	617959507	ENA|KD919546|KD919546.1_C140436354	266
1075799|F|0-13:G>A-13:G>A	TGCAGACTGAAGAGATACAGCATGTTTGCTATGAACTCAGGTAAAAAAATGAAGTCCTTGTAAGTTGTA	TGCAGACTGAAGAGATACAGCATGTTTGCTATGAACTCAGGTAAAAAAATGAAGTCCTTGTAAGTTGTA	chr2D	617995729		0
1080372|F|0-5:G>A-5:G>A	TGCAGGCTGAAGAAATTCAGCAGGTTTGCTACGAACTCGTCGCTCTTGTATGTTGTAATGCCATACGAC	TGCAGGCTGAAGAAATTCAGCAGGTTTGCTACGAACTCGTCGCTCTTGTATGTTGTAATGCCATACGAC	chr2D	617996367	ENA|AOCO010133514|AOCO010133514.1_contig133514	407
1080372|F|0-59:G>T-59:G>T	TGCAGACTGAAGAAATTCAGCAGGTTTGCTACGAACTCGTCGCTCTTGTATGTTGTAATGCCATACGAC	TGCAGACTGAAGAAATTCAGCAGGTTTGCTACGAACTCGTCGCTCTTGTATGTTGTAATGCCATACGAC	chr2D	617996367	ENA|AOCO010133514|AOCO010133514.1_contig133514	407
1077494|F|0-33:G>A-33:G>A	TGCAGGTTTTCTGATCAGATCAGAGTGATATACGGTCATTAAGCCATGCTGATAAGAAGCCTTTTCTGA	TGCAGGTTTTCTGATCAGATCAGAGTGATATACGGTCATTAAGCCATGCTGATAAGAAGCCTTTTCTGA	chr2D	618072026		0
12772974|F|0-17:T>C-17:T>C	TGCAGGTCATCTTGTGCTTGAGCTTCCTAGATGATTTATGCATGCGTCCCCATATGAACGTGCAGACGA	TGCAGGTCATCTTGTGCTTGAGCTTCCTAGATGATTTATGCATGCGTCCCCATATGAACGTGCAGACGA	chr2D	618103111		0
4992154|F|0-9:G>C-9:G>C	TGCAGTTCTGCTTGCCCGCGGGGCATCTCGCCCGAGATCGGAAGAGCGGTTCAGCAGGAATGCCGAGAC	TGCAGTTCTGCTTGCCCGCGGGGCATCTCGCCCG	chr2D	618708212		0
1094906|F|0-13:G>C-13:G>C	TGCAGGTGGAGGCGGCTGCCGCCATCGCTATGCGGGCCGTCTGTCTCGGTATCCTTCTTGTTTCGGCTA	TGCAGGTGGAGGCGGCTGCCGCCATCGCTATGCGGGCCGTCTGTCTCGGTATCCTTCTTGTTTCGGCTA	chr2D	619189180		0
9724061|F|0-28:G>A-28:G>A	TGCAGAGAAGGCGATGCGAGGAGAACACGCATGGAGCTAATGGCGGCGGGAGGAGCTGTGGCCTGTGGG	TGCAGAGAAGGCGATGCGAGGAGAACACGCATGGAGCTAATGGCGGCGGGAGGAGCTGTGGCCTGTGGG	chr2D	619189362		0
1046799|F|0-29:G>T-29:G>T	TGCAGCAGTATCAGTACCAGCAGATGGGCGGCCAGACAGGGGCCAGGGAGCCGCTCCAGTTCACCAACG	TGCAGCAGTATCAGTACCAGCAGATGGGCGGCCAGACAGGGGCCAGGGAGCCGCTCCAGTTCACCAACG	chr2D	619543096		0
1244852|F|0-9:A>G-9:A>G	TGCAGCGCCATATAGGAGCTCGCAGCCTCGCGTGAAGTGCTGCCAGAATGGGCCGAGATCGGAAGAGCG	TGCAGCGCCATATAGGAGCTCGCAGCCTCGCGTGAAGTGCTGCCAGAATGGGCCG	chr2D	619628407	ENA|AOCO010058047|AOCO010058047.1_contig58047	1137
1089218|F|0-31:G>C-31:G>C	TGCAGGTGTATGTCATTTGCCCTATTTTCTAGTGTATTTATCAAGTGGGCTGCAAGTGGAGGGGCGTGC	TGCAGGTGTATGTCATTTGCCCTATTTTCTAGTGTATTTATCAAGTGGGCTGCAAGTGGAGGGGCGTGC	chr2D	619646192	ENA|AOCO010058048|AOCO010058048.1_contig58048	2831
2259439|F|0-35:T>G-35:T>G	TGCAGAGCTGGACGATGCTGTCGACGGTGCCGGCCTCGTCCTCCGCTGCGGAGAATGGCATTCCGATGA	TGCAGAGCTGGACGATGCTGTCGACGGTGCCGGCCTCGTCCTCCGCTGCGGAGAATGGCATTCCGATGA	chr2D	619648815	ENA|AOCO010058049|AOCO010058049.1_contig58049	168
1138100|F|0-5:T>C-5:T>C	TGCAGTAGGTGGCCCTGGGTGCACGGTGCGTGGCATGGACCCACGCAGGATAAATGGCCGAGATCGGAA	TGCAGTAGGTGGCCCTGGGTGCACGGTGCGTGGCATGGACCCACGCAGGATAAATGGCCG	chr2D	619653800	ENA|AOCO010058050|AOCO010058050.1_contig58050	1578
6026413|F|0-41:C>G-41:C>G	TGCAGAGACGGTTCTAGTTCACGACAGCGGGGAGAATTAATCCTAATGTGATGGATCAAAGAAGATGAT	TGCAGAGACGGTTCTAGTTCACGACAGCGGGGAGAATTAATCCTAATGTGATGGATCAAAGAAGATGAT	chr2D	619778558		0
1089048|F|0-10:G>T-10:G>T	TGCAGAGTTTGCTGGGGAATCGGATCTACGGTTAACGGTTTGGTCACCACGGACGCGGCTTCCTACCGA	TGCAGAGTTTGCTGGGGAATCGGATCTACGGTTAACGGTTTGGTCACCACGGACGCGGCTTCCTACCGA	chr2D	620268759	ENA|AOCO010158592|AOCO010158592.1_contig158592	2450
1130374|F|0-38:C>A-38:C>A	TGCAGGGATCGACGGCGTCGTTTATACACTTAGATATACAGTACGTATGACCGTGTAATTACCGAGATC	TGCAGGGATCGACGGCGTCGTTTATACACTTAGATATACAGTACGTATGACCGTGTAATTACCG	chr2D	620271002	ENA|KD929056|KD929056.1_C141561339	141
6036418|F|0-26:A>G-26:A>G	TGCAGTCTCTCGAGATGCACCTACATAGCATGATTCACAACTTCTACATCAAAGCGCTTAAGTTGCTGC	TGCAGTCTCTCGAGATGCACCTACATAGCATGATTCACAACTTCTACATCAAAGCGCTTAAGTTGCTGC	chr2D	620272115	ENA|KD929056|KD929056.1_C141561339	1241
4910879|F|0-27:C>G-27:C>G	TGCAGCGGCAATCGCACCGTGCAGATTCCCGAGATCGGAAGAGCGGTTCAGCAGGAATGCCGAGACCGA	TGCAGCGGCAATCGCACCGTGCAGATTCCCG	chr2D	620274001	ENA|KD929056|KD929056.1_C141561339	3125
11313417|F|0-27:C>G-27:C>G	TGCAGCGGCAATCGCACCGTGCAGATTCCCGGCCGTCCCCCGAGATCGGAAGAGCGGTTCAGCAGGAAT	TGCAGCGGCAATCGCACCGTGCAGATTCCCGGCCGTCCCCCG	chr2D	620274001	ENA|KD929056|KD929056.1_C141561339	3125
1031589|F|0-59:A>G-59:A>G	TGCAGGTCCTTGAGCTCCTTGAGGATCCTCTTGGACGCCATGGGATCAAACCCTAAATCACCGAAATCC	TGCAGGTCCTTGAGCTCCTTGAGGATCCTCTTGGACGCCATGGGATCAAACCCTAAATCACCGAAATCC	chr2D	620512944		0
1103155|F|0-18:A>G-18:A>G	TGCAGCATTCGCCTGCTGAGACTGCAATTTGATGAACAAAAATTTCATCCAACACACGCAGGCTCATGT	TGCAGCATTCGCCTGCTGAGACTGCAATTTGATGAACAAAAATTTCATCCAACACACGCAGGCTCATGT	chr2D	620742095		0
1091063|F|0-54:A>T-54:A>T	TGCAGTTGCTACTGCTGGCCACCGCTATGGCCTTTTTCGCAGGTACCTCAAACCACATGCCATGGCCAT	TGCAGTTGCTACTGCTGGCCACCGCTATGGCCTTTTTCGCAGGTACCTCAAACCACATGCCATGGCCAT	chr2D	620742161		0
1104107|F|0-46:C>T-46:C>T	TGCAGGCCGTGCTTGACATGTTTGCCTGCGTATGTGGTACGTCGCACATGATTAGGCCGAGATCGGAAG	TGCAGGCCGTGCTTGACATGTTTGCCTGCGTATGTGGTACGTCGCACATGATTAGGCCG	chr2D	620921661		0
21311339|F|0-9:A>G-9:A>G	TGCAGCGCCACCAGCCCCATCGCCACCCTCAACTCTGGGAATGATGTCGTCTCCCTCACTGCCACCGAG	TGCAGCGCCACCAGCCCCATCGCCACCCTCAACTCTGGGAATGATGTCGTCTCCCTCACTGCCACCGAG	chr2D	621267741		0
3532994|F|0-8:T>C-8:T>C	TGCAGCACTGCTAGCCCCATCGCCACCCTGAACTCCGAGATCGGAAGAGCGGTTCAGCAGGAATGCCGA	TGCAGCACTGCTAGCCCCATCGCCACCCTGAACTCCG	chr2D	621315851		0
2248366|F|0-41:G>T-41:G>T	TGCAGAGCGAGAAGCATGAGACGTAGCTCATCCACGGACCTGGTTGAAGACCATGAAGCCGAGGTCGAG	TGCAGAGCGAGAAGCATGAGACGTAGCTCATCCACGGACCTGGTTGAAGACCATGAAGCCGAGGTCGAG	chr2D	622306467		0
1238409|F|0-46:G>C-46:G>C	TGCAGCCATGTTGGATCTGGACGGAGGGGAGGGAGGGGCGGAGCTTGGGGGAGTATTGCGCGCGACCGA	TGCAGCCATGTTGGATCTGGACGGAGGGGAGGGAGGGGCGGAGCTTGGGGGAGTATTGCGCGCGACCGA	chr2D	622711191	ENA|KD772938|KD772938.1_C135137316	26
1081380|F|0-57:A>G-57:A>G	TGCAGTTCCCAGAGGCTAAGTAGAAATATTCAGGGAACTCGCAACATGAATGAATCCATCCGACTAACA	TGCAGTTCCCAGAGGCTAAGTAGAAATATTCAGGGAACTCGCAACATGAATGAATCCATCCGACTAACA	chr2D	622828070	ENA|AOCO010035996|AOCO010035996.1_contig35996	5291
1107331|F|0-8:C>G-8:C>G	TGCAGCAACAATAATAAACTAAGAAAGCAGAAGTCGTTACCGCTGAGCAAGTCCCAGCCCTGATGTTGC	TGCAGCAACAATAATAAACTAAGAAAGCAGAAGTCGTTACCGCTGAGCAAGTCCCAGCCCTGATGTTGC	chr2D	623328686		0
1142662|F|0-37:A>G-37:A>G	TGCAGACCGTGAAAGGGCCACAGGTAGCATGGACATCACACTGAGATTTCGGCACCGTGTAGACGGCTT	TGCAGACCGTGAAAGGGCCACAGGTAGCATGGACATCACACTGAGATTTCGGCACCGTGTAGACGGCTT	chr2D	623392065		0
1003613|F|0-19:C>T-19:C>T	TGCAGCTGCATCACCGGCCCGTGCCGCCACGCCAGGTCCCGTAAGCTCCGAGATCGGAAGAGCGGTTCA	TGCAGCTGCATCACCGGCCCGTGCCGCCACGCCAGGTCCCGTAAGCTCCG	chr2D	623438224		0
1088923|F|0-31:T>C-31:T>C	TGCAGAGGGCATGTGAAGTGCTTTCGGGAATTGGTTGGTTTAGGTTTGTTTTGATTCAGCCGAGATCGG	TGCAGAGGGCATGTGAAGTGCTTTCGGGAATTGGTTGGTTTAGGTTTGTTTTGATTCAGCCG	chr2D	623894797		0
4540240|F|0-6:A>G-6:A>G	TGCAGAAGCATGACTCTGTGCTCGCCACCCGAGATCGGAAGAGCGGTTCAGCAGGAATGCCGAGACCGA	TGCAGAAGCATGACTCTGTGCTCGCCACCCG	chr2D	623895542	ENA|AOCO010064975|AOCO010064975.1_contig64975	2490
1088067|F|0-20:A>G-20:A>G	TGCAGGTAATGGCTTAGGGGAGAGTGTTGAAAATATGCCATGCCCATGCCGAGATCGGAAGAGCGGTTC	TGCAGGTAATGGCTTAGGGGAGAGTGTTGAAAATATGCCATGCCCATGCCG	chr2D	624001770		0
1665261|F|0-20:A>G-20:A>G	TGCAGGTAATGGCTTAGGGGAGAGTGTTGAAAATATGCCATGCCCATGCCGGTGATGACCGAGATCGGA	TGCAGGTAATGGCTTAGGGGAGAGTGTTGAAAATATGCCATGCCCATGCCGGTGATGACCG	chr2D	624001770		0
2242784|F|0-62:A>G-62:A>G	TGCAGTACCCTTCGGTAACGTCACGCACAGTCGCACAGCACCGCGCCTCAGACCCTTGCAGAACGCGCA	TGCAGTACCCTTCGGTAACGTCACGCACAGTCGCACAGCACCGCGCCTCAGACCCTTGCAGAACGCGCA	chr2D	624012209		0
3222478|F|0-13:C>G-13:C>G	TGCAGGCGTACGGCGTGACCGTCGACGCCGTCTGCCCCGAGATCGGAAGAGCGGTTCAGCAGGAATGCC	TGCAGGCGTACGGCGTGACCGTCGACGCCGTCTGCCCCG	chr2D	624556231		0
1022224|F|0-7:C>A-7:C>A	TGCAGCACGGCCCAGCTTTTTGGCGGTTGAAGAGCGTGGCGATGGCGAAGAGGGCGAGAGCGTCGCTGC	TGCAGCACGGCCCAGCTTTTTGGCGGTTGAAGAGCGTGGCGATGGCGAAGAGGGCGAGAGCGTCGCTGC	chr2D	625331503	ENA|AOCO010032705|AOCO010032705.1_contig32705	10680
1022224|F|0-60:T>C-60:T>C	TGCAGCACGGCCCAGCTTTTTGGCGGTTGAAGAGCGTGGCGATGGCGAAGAGGGCGAGAGTGTCGCTGC	TGCAGCACGGCCCAGCTTTTTGGCGGTTGAAGAGCGTGGCGATGGCGAAGAGGGCGAGAGTGTCGCTGC	chr2D	625331503	ENA|AOCO010032705|AOCO010032705.1_contig32705	10680
1231262|F|0-23:G>C-23:G>C	TGCAGCTCGCAAACACACACACAGAGAGAATGGCGCAATGGTGGGACGAGTGGCAGCTGCGCATCCTCG	TGCAGCTCGCAAACACACACACAGAGAGAATGGCGCAATGGTGGGACGAGTGGCAGCTGCGCATCCTCG	chr2D	625383263		0
1066993|F|0-44:G>A-44:G>A	TGCAGCTAGATAGTTGGTAGCAGTAGTGTTGGTAGCAGTAGGGTGTATCCCGTTGGTGCTGCCTCATTT	TGCAGCTAGATAGTTGGTAGCAGTAGTGTTGGTAGCAGTAGGGTGTATCCCGTTGGTGCTGCCTCATTT	chr2D	625444541		0
1383276|F|0-62:T>C-62:T>C	TGCAGAACATAAACCATTGGACGAAAGAAGAATCCATGCCGCCCTTTCTTAATAAAGTTTAATACCTTC	TGCAGAACATAAACCATTGGACGAAAGAAGAATCCATGCCGCCCTTTCTTAATAAAGTTTAATACCTTC	chr2D	626672843	ENA|AOCO010173344|AOCO010173344.1_contig173344	1480
1105287|F|0-42:C>G-42:C>G	TGCAGTGGGTGGCGCCAACGGTCGTACATGTCAACCTTTCCCCTATTGCGCACCTCACCGCCGAGATCG	TGCAGTGGGTGGCGCCAACGGTCGTACATGTCAACCTTTCCCCTATTGCGCACCTCACCGCCG	chr2D	627825777		0
5573378|F|0-22:C>T-22:C>T	TGCAGGAAAGCAAGACCCTTGGCCGCTCCGAGATCGGAAGAGCGGTTCAGCAGGAATGCCGAGACCGAT	TGCAGGAAAGCAAGACCCTTGGCCGCTCCG	chr2D	628162508		0
9724894|F|0-15:A>G-15:A>G	TGCAGCCCGTTTAATACAGACATATATAAAACATGCATGCCCTACCTAGATGCGAGTATCTCTGTGTTG	TGCAGCCCGTTTAATACAGACATATATAAAACATGCATGCCCTACCTAGATGCGAGTATCTCTGTGTTG	chr2D	628517868	ENA|KD874487|KD874487.1_C137823563	149
1235176|F|0-12:T>G-12:T>G	TGCAGAAGCACATGTTGAAAAGAGGATGAAAGAAGCTAAGGAAACTGCAAGCCGAGATCGGAAGAGCGG	TGCAGAAGCACATGTTGAAAAGAGGATGAAAGAAGCTAAGGAAACTGCAAGCCG	chr2D	628864702		0
2247423|F|0-34:G>C-34:G>C	TGCAGTGACAATGTCGGCAATCAGTCCCTGCACGGGCCCACTGTTCTGATTGCAGAACGATGAACAGCA	TGCAGTGACAATGTCGGCAATCAGTCCCTGCACGGGCCCACTGTTCTGATTGCAGAACGATGAACAGCA	chr2D	629204141		0
3948942|F|0-11:C>T-11:C>T	TGCAGGCGCAGCGGCCATGGAGAAGCTCGGGGCGAACCCGAGATCGGAAGAGCGGTTCAGCAGGAATGC	TGCAGGCGCAGCGGCCATGGAGAAGCTCGGGGCGAACCCG	chr2D	629974951	ENA|AOCO010005558|AOCO010005558.1_contig5558	11
994831|F|0-43:G>C-43:G>C	TGCAGGTGGGGGCGGCGCTGGAGACGTCCATCAACGAAACGCTGGCGGAGCTCAGCGCCCCGCTGCTGG	TGCAGGTGGGGGCGGCGCTGGAGACGTCCATCAACGAAACGCTGGCGGAGCTCAGCGCCCCGCTGCTGG	chr2D	630609748		0
1119778|F|0-28:T>C-28:T>C	TGCAGGAGGCGGAACACGAGCCCGCACCTAGTCCACGGGTCCCTCATGATCACGCCAGCAGGCGCGTTC	TGCAGGAGGCGGAACACGAGCCCGCACCTAGTCCACGGGTCCCTCATGATCACGCCAGCAGGCGCGTTC	chr2D	630632138	ENA|AOCO010005557|AOCO010005557.1_contig5557	9216
1084821|F|0-48:G>A-48:G>A	TGCAGTCTCTGTCTCTCTCTAAGTAAGGGCGAATCGTCCTCTGTTTGCGCAGGTCAGGACGCCGCCATC	TGCAGTCTCTGTCTCTCTCTAAGTAAGGGCGAATCGTCCTCTGTTTGCGCAGGTCAGGACGCCGCCATC	chr2D	631798690		0
1089531|F|0-24:G>C-24:G>C	TGCAGGCTCACCACGCGGAGGCACGAAGGCGTGCTGTGGCCATGGCAACAAGGTGGAGGCACCAGATGC	TGCAGGCTCACCACGCGGAGGCACGAAGGCGTGCTGTGGCCATGGCAACAAGGTGGAGGCACCAGATGC	chr2D	631896195		0
1062041|F|0-18:C>G-18:C>G	TGCAGCTCGTAGCTAGTTCGGACTCCCATGTATTTATTTTTGGGTCAGATTACAACGTGTAGCCGAGAT	TGCAGCTCGTAGCTAGTTCGGACTCCCATGTATTTATTTTTGGGTCAGATTACAACGTGTAGCCGAGAT	chr2D	632798472	ENA|AOCO010172698|AOCO010172698.1_contig172698	3381
2253059|F|0-32:G>A-32:G>A	TGCAGGTTTATCAGAGGTGTTGTCGATGATACGGTCAGATGCGAGTCATGCCGATGCCGCCGCCGTTGA	TGCAGGTTTATCAGAGGTGTTGTCGATGATACGGTCAGATGCGAGTCATGCCGATGCCGCCGCCGTTGA	chr2D	633393439	ENA|AOCO010004723|AOCO010004723.1_contig4723	1094
980466|F|0-61:G>A-61:G>A	TGCAGCTTGTTGTTTCCATTTGTCCACATAAGGTTCTTGATTCTGCTTTCCTCGTCCCCTTGGACTCAG	TGCAGCTTGTTGTTTCCATTTGTCCACATAAGGTTCTTGATTCTGCTTTCCTCGTCCCCTTGGACTCAG	chr2D	633427245	ENA|AOCO010004732|AOCO010004732.1_contig4732	3373
980466|F|0-53:A>G-53:A>G	TGCAGCTTGTTGTTTCCATTTGTCCACATAAGGTTCTTGATTCTGCTTTCCTCATCCCCTTGGACTCAG	TGCAGCTTGTTGTTTCCATTTGTCCACATAAGGTTCTTGATTCTGCTTTCCTCATCCCCTTGGACTCAG	chr2D	633427245	ENA|AOCO010004732|AOCO010004732.1_contig4732	3373
3222135|F|0-22:T>G-22:T>G	TGCAGTACAAATTCTTTGGTGATGTCATCACATTCGACACAATGTACCGAGATCGGAAGAGCGGTTCAG	TGCAGTACAAATTCTTTGGTGATGTCATCACATTCGACACAATGTACCG	chr2D	633427311	ENA|AOCO010004732|AOCO010004732.1_contig4732	3439
1099869|F|0-38:A>G-38:A>G	TGCAGCCACCCAAGCCTTTTTCCTCACTGATCTCTCTCACGTAGAGCACGCAACGACGCCGAGATCGGA	TGCAGCCACCCAAGCCTTTTTCCTCACTGATCTCTCTCACGTAGAGCACGCAACGACGCCG	chr2D	633546727		0
1116299|F|0-67:A>G-67:A>G	TGCAGACCAAGTTGCTGACACCTTCACAAAACCACTCACCAAGCAGATGCTTCAGCGACCACACCCCAG	TGCAGACCAAGTTGCTGACACCTTCACAAAACCACTCACCAAGCAGATGCTTCAGCGACCACACCCCAG	chr2D	634238652	ENA|AOCO010156048|AOCO010156048.1_contig156048	1116
1116299|F|0-68:G>A-68:G>A	TGCAGACCAAGTTGCTGACACCTTCACAAAACCACTCACCAAGCAGATGCTTCAGCGACCACACCCCAG	TGCAGACCAAGTTGCTGACACCTTCACAAAACCACTCACCAAGCAGATGCTTCAGCGACCACACCCCAG	chr2D	634238652	ENA|AOCO010156048|AOCO010156048.1_contig156048	1116
1120736|F|0-36:C>T-36:C>T	TGCAGCAGCGAAATTCAAAACCCAGATGAACATACCCGGAGTGTCCGGCCATCCACCGAGAAAATCAAA	TGCAGCAGCGAAATTCAAAACCCAGATGAACATACCCGGAGTGTCCGGCCATCCACCGAGAAAATCAAA	chr2D	634288163	ENA|AOCO010156039|AOCO010156039.1_contig156039	535
2309826|F|0-46:A>C-46:A>C	TGCAGCGTCCCACCGGATCCATGTCGGGCACCAGATCTGGGTAGACAACATCTACCAGCAAGGACATGG	TGCAGCGTCCCACCGGATCCATGTCGGGCACCAGATCTGGGTAGACAACATCTACCAGCAAGGACATGG	chr2D	634292501	ENA|AOCO010156038|AOCO010156038.1_contig156038	7767
2254347|F|0-61:G>C-61:G>C	TGCAGATGTCGGCGTGATGAGCGGCTGCATCATCTTCATCCAGAAGGACCTCCACATCGACGAGGTGCA	TGCAGATGTCGGCGTGATGAGCGGCTGCATCATCTTCATCCAGAAGGACCTCCACATCGACGAGGTGCA	chr2D	634951965		0
2246503|F|0-44:A>G-44:A>G	TGCAGATTCAGTCGACCGTGTGGAACACTTCGCTGCGGTACGGGATCGGTGAGGGGAGCGACGTCTTCC	TGCAGATTCAGTCGACCGTGTGGAACACTTCGCTGCGGTACGGGATCGGTGAGGGGAGCGACGTCTTCC	chr2D	635092655		0
3025034|F|0-10:G>C-10:G>C	TGCAGCTTTTGCCCCAGGCACCCTAGAAATGGCAGCTTCTCCCGAGATCGGAAGAGCGGTTCAGCAGGA	TGCAGCTTTTGCCCCAGGCACCCTAGAAATGGCAGCTTCTCCCG	chr2D	635799242		0
21311058|F|0-25:G>A-25:G>A	TGCAGCTGATCCTGACGTTGCCGTCGGGGCTGAGGTCCAGCTGCCCCATCCTGCCCATCCCCTGCACGA	TGCAGCTGATCCTGACGTTGCCGTCGGGGCTGAGGTCCAGCTGCCCCATCCTGCCCATCCCCTGCACGA	chr2D	635938346		0
1104056|F|0-49:G>C-49:G>C	TGCAGCCAACGGAACATACAGGAGGGAAGATTTGTTCTCTTTTAATTGCGGCTAAAATGGACTCACGGT	TGCAGCCAACGGAACATACAGGAGGGAAGATTTGTTCTCTTTTAATTGCGGCTAAAATGGACTCACGGT	chr2D	636371844	ENA|KD864122|KD864122.1_C137452181	184
1097756|F|0-11:C>G-11:C>G	TGCAGCGGGTTCGGCCCGCTGACGTGGCAGTGCAGGTGCAGCGTCATCTCCCCTCCGCCCGAGATCGGA	TGCAGCGGGTTCGGCCCGCTGACGTGGCAGTGCAGGTGCAGCGTCATCTCCCCTCCGCCCG	chr2D	637422378	ENA|AOCO010184341|AOCO010184341.1_contig184341	4388
3029517|F|0-8:T>G-8:T>G	TGCAGCACTGACAAGGACGACGGCCTCGCTCTCTGCCGAGATCGGAAGAGCGGTTCAGCAGGAATGCCG	TGCAGCACTGACAAGGACGACGGCCTCGCTCTCTGCCG	chr2D	637520202		0
1375699|F|0-32:G>A-32:G>A	TGCAGCTCCAGTCTTGCTGCGCCTTCCCACCTGTCCGTCATCCTCACCTTCCCCCGCTCCTCCATACAC	TGCAGCTCCAGTCTTGCTGCGCCTTCCCACCTGTCCGTCATCCTCACCTTCCCCCGCTCCTCCATACAC	chr2D	637610390		0
9724959|F|0-5:A>G-5:A>G	TGCAGAGAGGGCAGCGTCGACGGTAAACACAACCGTGTCCATTTCCTGCTGCCGAGATCGGAAGAGCGG	TGCAGAGAGGGCAGCGTCGACGGTAAACACAACCGTGTCCATTTCCTGCTGCCG	chr2D	637658166		0
5373568|F|0-22:C>G-22:C>G	TGCAGCAGAGGCAGTTCGGGCACGTCGCGCCGCCGAGATCGGAAGAGCGGTTCAGCAGGAATGCCGAGA	TGCAGCAGAGGCAGTTCGGGCACGTCGCGCCGCCG	chr2D	637802216		0
7352933|F|0-33:G>C-33:G>C	TGCAGCCGCTTCGGTTACTGTGGCAGCACCTCCGACTACTGCGGCGCCGAGATCGGAAGAGCGGTTCAG	TGCAGCCGCTTCGGTTACTGTGGCAGCACCTCCGACTACTGCGGCGCCG	chr2D	637802248		0
1254965|F|0-43:G>C-43:G>C	TGCAGCATGTGAGCTTGCTCGCGAGCTGAGTGTTGCAAAGCTTGGCCAACCCACTGATGTGCTGAAGAT	TGCAGCATGTGAGCTTGCTCGCGAGCTGAGTGTTGCAAAGCTTGGCCAACCCACTGATGTGCTGAAGAT	chr2D	638162305		0
1121689|F|0-24:T>C-24:T>C	TGCAGCGACTGCGTGCGTGCGCGTTGGGTGCGCGGGCTTGGGAGTGCGGGACGTGGGGTGAGCGTGGTG	TGCAGCGACTGCGTGCGTGCGCGTTGGGTGCGCGGGCTTGGGAGTGCGGGACGTGGGGTGAGCGTGGTG	chr2D	638456714		0
9724712|F|0-13:T>C-13:T>C	TGCAGCCGCTGTGTTTGCCTACTCCGTATGTATTTCTTCTGTATCAAAATATAAAATGTTCTTTGACAC	TGCAGCCGCTGTGTTTGCCTACTCCGTATGTATTTCTTCTGTATCAAAATATAAAATGTTCTTTGACAC	chr2D	638782110		0
1109276|F|0-57:A>G-57:A>G	TGCAGCCACATGATCATTTTCCTGGTCCAATAATATGCTTACTGCTTCTTCTTCTTCATCATGGTTCCC	TGCAGCCACATGATCATTTTCCTGGTCCAATAATATGCTTACTGCTTCTTCTTCTTCATCATGGTTCCC	chr2D	638785667		0
12776528|F|0-41:A>G-41:A>G	TGCAGGATTCGAACCTAGGTCCTTCATCAACAATTAGCACAACCGCAATAACCAGCTAGGCAACCGAGA	TGCAGGATTCGAACCTAGGTCCTTCATCAACAATTAGCACAACCGCAATAACCAGCTAGGCAACCGAGA	chr2D	639133495		0
1677262|F|0-54:A>G-54:A>G	TGCAGGCCCACCACCGTCAGCACGTCCGCCACGCCCATCATCGCGTACTGCGGCACCAGCCATGCCCAG	TGCAGGCCCACCACCGTCAGCACGTCCGCCACGCCCATCATCGCGTACTGCGGCACCAGCCATGCCCAG	chr2D	639678244	ENA|AOCO010039213|AOCO010039213.1_contig39213	66
17335948|F|0-22:C>T-22:C>T	TGCAGAGCGCCACTGGCGCTGCCGGGCCCGAGATCGGAAGAGCGGTTCAGCAGGAATGCCGAGACCGAT	TGCAGAGCGCCACTGGCGCTGCCGGGCCCG	chr2D	639734077	ENA|AOCO010039197|AOCO010039197.1_contig39197	10488
1082131|F|0-59:G>A-59:G>A	TGCAGGAAATGGTGGTCGCCGCCGACTTGGCCGTGCAGCCAAGGCCGCGTGTCGTAGTAGCCGCCGAGG	TGCAGGAAATGGTGGTCGCCGCCGACTTGGCCGTGCAGCCAAGGCCGCGTGTCGTAGTAGCCGCCGAGG	chr2D	639745886	ENA|AOCO010039196|AOCO010039196.1_contig39196	21055
2245340|F|0-38:A>G-38:A>G	TGCAGGCGATACTCGTGGATGATCCAGTCAGTCTTCCTACCGTTGGGTGCACGGCCCCTGTAGAACACC	TGCAGGCGATACTCGTGGATGATCCAGTCAGTCTTCCTACCGTTGGGTGCACGGCCCCTGTAGAACACC	chr2D	639821244	ENA|AOCO010039197|AOCO010039197.1_contig39197	10780
3385592|F|0-9:C>G-9:C>G	TGCAGCGACCAAGGCGCCGAGTTCGTCCACGCCGTGGCGCCCGAGATCGGAAGAGCGGTTCAGCAGGAA	TGCAGCGACCAAGGCGCCGAGTTCGTCCACGCCGTGGCGCCCG	chr2D	640241009	ENA|AOCO010097415|AOCO010097415.1_contig97415	3989
1207364|F|0-17:A>G-17:A>G	TGCAGCTCCAAGCCCCCACTCCCTCCGCCGTCCCCGTAAACCGTGACCATCCCGTCCACCTTGTTCGCG	TGCAGCTCCAAGCCCCCACTCCCTCCGCCGTCCCCGTAAACCGTGACCATCCCGTCCACCTTGTTCGCG	chr2D	640241931		0
2365459|F|0-52:G>T-52:G>T	TGCAGCTGGCGCGGTGGAAGCGGGCGTCGGGCAAGCAGTCGTCGTCCTCGGCGGCGGCGGACCAGCGGT	TGCAGCTGGCGCGGTGGAAGCGGGCGTCGGGCAAGCAGTCGTCGTCCTCGGCGGCGGCGGACCAGCGGT	chr2D	641004669		0
2250553|F|0-53:C>T-53:C>T	TGCAGACCGATCCGCCCGTGAGCCAGAGAGCAACCAATCATTGCATCCGTACGCCGTACGACGAGTGGC	TGCAGACCGATCCGCCCGTGAGCCAGAGAGCAACCAATCATTGCATCCGTACGCCGTACGACGAGTGGC	chr2D	641004950		0
4909682|F|0-5:A>G-5:A>G	TGCAGAGCCTCGCGGCTGCTGTGGTCCGAGATCGGAAGAGCGGTTCAGCAGGAATGCCGAGACCGATCT	TGCAGAGCCTCGCGGCTGCTGTGGTCCG	chr2D	641607577		0
1058679|F|0-62:T>C-62:T>C	TGCAGCAGAAATGCACGCACTCATCAGGGATGAGTTGCGTTTCATGGGCTTTTGTGATCCTTTACATTT	TGCAGCAGAAATGCACGCACTCATCAGGGATGAGTTGCGTTTCATGGGCTTTTGTGATCCTTTACATTT	chr2D	642269517	ENA|AOCO010199051|AOCO010199051.1_contig199051	4133
1113169|F|0-19:T>C-19:T>C	TGCAGTGCAATGCGCGCTGTCGTCGCCATCTCGTCAATGGAGTGCTACCGAGATCGGAAGAGCGGTTCA	TGCAGTGCAATGCGCGCTGTCGTCGCCATCTCGTCAATGGAGTGCTACCG	chr2D	643074370		0
1110681|F|0-64:G>C-64:G>C	TGCAGAGATATGTGGTACTTACGACGAAGTGCTGGTTGAAGTTGCGCCGAAAGTGGGGTGCGGCGGCAC	TGCAGAGATATGTGGTACTTACGACGAAGTGCTGGTTGAAGTTGCGCCGAAAGTGGGGTGCGGCGGCAC	chr2D	643082050		0
3020479|F|0-5:C>T-5:C>T	TGCAGCACCAGCACAAGTTCAATTCAATACTACTCACATTTTTCCGAGATCGGAAGAGCGGTTCAGCAG	TGCAGCACCAGCACAAGTTCAATTCAATACTACTCACATTTTTCCG	chr2D	643211980		0
21311267|F|0-23:A>G-23:A>G	TGCAGCCGGCTCGGGGCCGCGCTACAGTTGGCCGCCAGCCTCCGAGATCGGAAGAGCGGTTCAGCAGGA	TGCAGCCGGCTCGGGGCCGCGCTACAGTTGGCCGCCAGCCTCCG	chr2D	643467929		0
1019768|F|0-10:T>C-10:T>C	TGCAGCGTGGTGTTGGGCCCCATGGCCTGCTCCGTGCCGCTGCCCTTGAGGTACACGGACGCGTCGCAG	TGCAGCGTGGTGTTGGGCCCCATGGCCTGCTCCGTGCCGCTGCCCTTGAGGTACACGGACGCGTCGCAG	chr2D	643640596		0
5410558|F|0-19:C>G-19:C>G	TGCAGCATCCTTTGTCGAGCAGAGGACCGTGCGGTGCCTCCTCGGCTTGCCGAGATCGGAAGAGCGGTT	TGCAGCATCCTTTGTCGAGCAGAGGACCGTGCGGTGCCTCCTCGGCTTGCCG	chr2D	643862823	ENA|AOCO010110016|AOCO010110016.1_contig110016	6138
1069017|F|0-37:A>C-37:A>C	TGCAGCTCCTTCTCCAACCGCTTCTCCGAGGACTCCGACTTCGTCCGCAGCCTCGCCTCCAACTGCTCC	TGCAGCTCCTTCTCCAACCGCTTCTCCGAGGACTCCGACTTCGTCCGCAGCCTCGCCTCCAACTGCTCC	chr2D	643871161	ENA|AOCO010110017|AOCO010110017.1_contig110017	4651
1200594|F|0-25:G>T-25:G>T	TGCAGAATCGTGTCTGCATTAGCTGGCCTTCTGCCTTGTAGTCAGGAGCTATTGCATCGTGGTAGTTGC	TGCAGAATCGTGTCTGCATTAGCTGGCCTTCTGCCTTGTAGTCAGGAGCTATTGCATCGTGGTAGTTGC	chr2D	644349464		0
21311252|F|0-26:G>C-26:G>C	TGCAGGTGCGAGGTGGAGGCCGCGGGGATCAACTACCACATCACCGTCTCCGCCCGAGATCGGAAGAGC	TGCAGGTGCGAGGTGGAGGCCGCGGGGATCAACTACCACATCACCGTCTCCGCCCG	chr2D	644375688		0
11309792|F|0-19:C>T-19:C>T	TGCAGGTCCATCATGGATGCGAACGTCGGGTGGCCGACAATGGCGGGCCTCCACCGAGATCGGAAGAGC	TGCAGGTCCATCATGGATGCGAACGTCGGGTGGCCGACAATGGCGGGCCTCCACCG	chr2D	644492129		0
21311104|F|0-19:T>C-19:T>C	TGCAGGTCCATCATGGATGTGAACGTCGGGTGGCCGACAATGGCGGGCCTCCACCGGCAAGCCGAGATC	TGCAGGTCCATCATGGATGTGAACGTCGGGTGGCCGACAATGGCGGGCCTCCACCGGCAAGCCG	chr2D	644492129		0
1049049|F|0-26:G>A-26:G>A	TGCAGAGCTACTTATGCCCATAAGGTGTTTGATGGAAGTCCAAGCAGGATGCAGATAGGAGTATGTACA	TGCAGAGCTACTTATGCCCATAAGGTGTTTGATGGAAGTCCAAGCAGGATGCAGATAGGAGTATGTACA	chr2D	644672204		0
1094525|F|0-41:A>C-41:A>C	TGCAGGGAGAGAAGCCCACGGGGACTCGTCCTTGAGTCTACAGGCAGCGGAGGAAGCGTTGGCCGAGAT	TGCAGGGAGAGAAGCCCACGGGGACTCGTCCTTGAGTCTACAGGCAGCGGAGGAAGCGTTGGCCGAGAT	chr2D	644804630		0
1015948|F|0-65:C>T-65:C>T	TGCAGCATCCTAGCAAATCCATGTGTAATTACCTGAATTCCCCCACTCACGGAAAAAAAAAACAACGAA	TGCAGCATCCTAGCAAATCCATGTGTAATTACCTGAATTCCCCCACTCACGGAAAAAAAAAACAACGAA	chr2D	644835158		0
21311010|F|0-30:A>C-30:A>C	TGCAGCACACAGGCAGAGCAAGCTAGCCACAAGGCTACAACAAAGCTTGCGTTACGTTACAGGCGAGTC	TGCAGCACACAGGCAGAGCAAGCTAGCCACAAGGCTACAACAAAGCTTGCGTTACGTTACAGGCGAGTC	chr2D	645275766		0
1095302|F|0-12:C>G-12:C>G	TGCAGATGCAGGCAAGTTTTGTTGTATGAACGGAGGGGCCGGCCGGTGCCTTCTACTGTGTATGTGTTC	TGCAGATGCAGGCAAGTTTTGTTGTATGAACGGAGGGGCCGGCCGGTGCCTTCTACTGTGTATGTGTTC	chr2D	645451574	ENA|AOCO010091635|AOCO010091635.1_contig91635	1779
2245634|F|0-23:T>C-23:T>C	TGCAGTAGTATCGCTGTCGTTTTTCCATCCGTGCCATGCCCGTGATCACAGGATGCTAGATGCGTCCAC	TGCAGTAGTATCGCTGTCGTTTTTCCATCCGTGCCATGCCCGTGATCACAGGATGCTAGATGCGTCCAC	chr2D	646010950		0
1090652|F|0-43:G>A-43:G>A	TGCAGATGGGGTTGGGCCATTACCACAATCATCGTAACTATTAGCCAGGCCGAGATCGGAAGAGCGGTT	TGCAGATGGGGTTGGGCCATTACCACAATCATCGTAACTATTAGCCAGGCCG	chr2D	647673351		0
1117405|F|0-40:C>T-40:C>T	TGCAGAAAGAAAAACGTTGAGCCTGAGCCTGAGCGTGAGCCTGAGAGGGAAAGGAAGCGAGGAGCCCAC	TGCAGAAAGAAAAACGTTGAGCCTGAGCCTGAGCGTGAGCCTGAGAGGGAAAGGAAGCGAGGAGCCCAC	chr2D	648383965	ENA|AOCO010128428|AOCO010128428.1_contig128428	1304
12764559|F|0-23:C>G-23:C>G	TGCAGCTGTTTGTTTGTGCGCATCTTCAATCCGATTTGTACTGGTGTGTCCACACGGCCGCACACTGTC	TGCAGCTGTTTGTTTGTGCGCATCTTCAATCCGATTTGTACTGGTGTGTCCACACGGCCGCACACTGTC	chr2D	648466433		0
4909366|F|0-66:C>A-66:C>A	TGCAGGCAGGTCACGTCCAACTTCGTGTGCCGATCAGTTCTATCAGTAGCTGCCCAAGTGCATACACAC	TGCAGGCAGGTCACGTCCAACTTCGTGTGCCGATCAGTTCTATCAGTAGCTGCCCAAGTGCATACACAC	chr2D	649073669		0
1219375|F|0-17:C>G-17:C>G	TGCAGCTAGCTTCGTGCCCGCAGCCAGCACCGATCACACGCTAGCTGCTGCTGCTGCTGGGGCGACCGA	TGCAGCTAGCTTCGTGCCCGCAGCCAGCACCGATCACACGCTAGCTGCTGCTGCTGCTGGGGCGACCGA	chr2D	649338309		0
1008666|F|0-23:T>A-23:T>A	TGCAGCCCACGGCGAAGTTGCGCTTGGCGGCGCCCCGTGGCGACATGCGCAGCGTGTCGGAGACGAGGA	TGCAGCCCACGGCGAAGTTGCGCTTGGCGGCGCCCCGTGGCGACATGCGCAGCGTGTCGGAGACGAGGA	chr2D	649615851		0
2249723|F|0-5:A>G-5:A>G	TGCAGACCATGCATGCATGATATGCTCTAGCTGGCCGATGTGCACTGCCGATCGACGCTGGTGCCGCGG	TGCAGACCATGCATGCATGATATGCTCTAGCTGGCCGATGTGCACTGCCGATCGACGCTGGTGCCGCGG	chr2D	650230065	ENA|AOCO010084358|AOCO010084358.1_contig84358	10972
2245037|F|0-58:T>G-58:T>G	TGCAGTTGGGCAGCACGACCCTGCTGTTGAGCTCCATGCAGATCCCGCACTCCTCTTCTATCTCGGCGT	TGCAGTTGGGCAGCACGACCCTGCTGTTGAGCTCCATGCAGATCCCGCACTCCTCTTCTATCTCGGCGT	chr2D	650870785	ENA|AOCO010080034|AOCO010080034.1_contig80034	792
1862964|F|0-14:C>T-14:C>T	TGCAGGAGAATTCCCAATATCCAGCTCCTTGAGGGATGTGTATCAACTCGACTTGGGTGACGAAAAATA	TGCAGGAGAATTCCCAATATCCAGCTCCTTGAGGGATGTGTATCAACTCGACTTGGGTGACGAAAAATA	chr2D	651643643		0
1019883|F|0-59:A>G-59:A>G	TGCAGGAGAATTCCCAATATCCAGCTCCTTGAGGGATGAGTATCAACTTGACTCGCGTGATGAAAAAGA	TGCAGGAGAATTCCCAATATCCAGCTCCTTGAGGGATGAGTATCAACTTGACTCGCGTGATGAAAAAGA	chr2D	651668933		0
1698943|F|0-66:C>A-66:C>A	TGCAGGATTCTAAAACCAAAAAGAAAAGATCAACGCTTGGGAGTACAGTAGCTGGCATTGAGATGCCCC	TGCAGGATTCTAAAACCAAAAAGAAAAGATCAACGCTTGGGAGTACAGTAGCTGGCATTGAGATGCCCC	chr3A	11753886		0
5324886|F|0-20:G>A-20:G>A	TGCAGGTCCAGCCCCAGCGCGTCCTCGGGCGCGGCGGCCATCGGCTCCGAGATCGGAAGAGCGGTTCAG	TGCAGGTCCAGCCCCAGCGCGTCCTCGGGCGCGGCGGCCATCGGCTCCG	chr3A	19895266		0
10592867|F|0-24:A>G-24:A>G	TGCAGATCAATAGGTCACCGGTTCAAACCCGAGATCGGAAGAGCGGTTCAGCAGGAATGCCGAGACCGA	TGCAGATCAATAGGTCACCGGTTCAAACCCG	chr3A	60625681	ENA|AOCO010183151|AOCO010183151.1_contig183151	1715
996693|F|0-15:T>C-15:T>C	TGCAGCCGCTCTACCTTCTGCGCCTCCGTCTCATCGCGCCGCTCTTTTCTGTGATGGGCGCCGAGATCG	TGCAGCCGCTCTACCTTCTGCGCCTCCGTCTCATCGCGCCGCTCTTTTCTGTGATGGGCGCCG	chr3A	112296861		0
1314689|F|0-36:G>T-36:G>T	TGCAGTCCTACTTAAAGTGTGGATAACGTTTCGTTTGTTGCAAAAAAAACACCGAGATCGGAAGAGCGG	TGCAGTCCTACTTAAAGTGTGGATAACGTTTCGTTTGTTGCAAAAAAAACACCG	chr3A	450918532	ENA|AOCO010189503|AOCO010189503.1_contig189503	296
1212284|F|0-26:C>T-26:C>T	TGCAGAGTGGCTAAATGGCAACTCCACCATTTTAAACTACAGCTCCGCCAACTCCGCTCCGAGATCGGA	TGCAGAGTGGCTAAATGGCAACTCCACCATTTTAAACTACAGCTCCGCCAACTCCGCTCCG	chr3A	593991192	ENA|AOCO010032018|AOCO010032018.1_contig32018	4267
989250|F|0-45:G>A-45:G>A	TGCAGGTGTTGTTGGGCGGGCAGGTGCTCTGAGCGTGTGCGAGCAGGCGGGTTTTATAGCCGCCGCGGG	TGCAGGTGTTGTTGGGCGGGCAGGTGCTCTGAGCGTGTGCGAGCAGGCGGGTTTTATAGCCGCCGCGGG	chr3A	598904212		0
1086054|F|0-6:G>A-6:G>A	TGCAGGGGGTCTGGTCTCCCGGCTTGCCGTTGATGGTGAGCGCGTCCGACACCTCCGAGATCGGAAGAG	TGCAGGGGGTCTGGTCTCCCGGCTTGCCGTTGATGGTGAGCGCGTCCGACACCTCCG	chr3A	614691046	ENA|KD706465|KD706465.1_Scaffold207723	15702
3032705|F|0-11:G>C-11:G>C	TGCAGGTCGGGGCGCATCGGTCGCCGAGGCCGAGAAGACCGAGATCGGAAGAGCGGTTCAGCAGGAATG	TGCAGGTCGGGGCGCATCGGTCGCCGAGGCCGAGAAGACCG	chr3A	646583332		0
2258950|F|0-26:A>G-26:A>G	TGCAGCAGCCAGAGCGGCGCCCAGACATCGACGCGGCCACTCACCCCCTCTTCCACCCCGAGATCGGAA	TGCAGCAGCCAGAGCGGCGCCCAGACATCGACGCGGCCACTCACCCCCTCTTCCACCCCG	chr3A	688622401		0
2247716|F|0-51:G>A-51:G>A	TGCAGATTTCAGGGATGATGATGATCCAGAAAGCACGGTGGGAGGGAGCGCGATGGGGGAGACTCGTGA	TGCAGATTTCAGGGATGATGATGATCCAGAAAGCACGGTGGGAGGGAGCGCGATGGGGGAGACTCGTGA	chr3A	699075610	ENA|AOCO010111929|AOCO010111929.1_contig111929	16371
1242275|F|0-38:G>A-38:G>A	TGCAGCTCCCGCAGCTCCCTCTTGACGCGGTCCAGCTCGCGCATCACCTCGGCGTACGTCGCGCCGCCG	TGCAGCTCCCGCAGCTCCCTCTTGACGCGGTCCAGCTCGCGCATCACCTCGGCGTACGTCGCGCCGCCG	chr3A	707169405		0
1407498|F|0-29:G>A-29:G>A	TGCAGATCCTCAACATATTCTACGTCAATGCTTCCTTGCTCGTCTCCGACGTCCACAAGCTCGGCGACT	TGCAGATCCTCAACATATTCTACGTCAATGCTTCCTTGCTCGTCTCCGACGTCCACAAGCTCGGCGACT	chr3B	23671539	ENA|AOCO010125414|AOCO010125414.1_contig125414	7095
1379775|F|0-29:G>A-29:G>A	TGCAGTGCCGCCATGGACGTAGCCGCGGAGCTCGACATCCCCGCCTACTTCTTCTCCACCTCCGAGATC	TGCAGTGCCGCCATGGACGTAGCCGCGGAGCTCGACATCCCCGCCTACTTCTTCTCCACCTCCG	chr3B	38172120	ENA|AOCO010164948|AOCO010164948.1_contig164948	3733
4397665|F|0-14:A>G-14:A>G	TGCAGGATTCGGACACCATAGGCGTTTGGTATGATATGACCGAGATCGGAAGAGCGGTTCAGCAGGAAT	TGCAGGATTCGGACACCATAGGCGTTTGGTATGATATGACCG	chr3B	728661910		0
1256176|F|0-55:C>T-55:C>T	TGCAGGACACCCAGCGAGTGTTTAGGATCCCACACACGGCAGTTCTTGGCATGCTCCTGGCACACCTTG	TGCAGGACACCCAGCGAGTGTTTAGGATCCCACACACGGCAGTTCTTGGCATGCTCCTGGCACACCTTG	chr3B	733738949	ENA|AOCO010111918|AOCO010111918.1_contig111918	3655
15327002|F|0-39:C>T-39:C>T	TGCAGGCGCCCGTTACAGTGCAATTCGCAAACGGGCGCCCGCAGCAGTCCAAACTGGGCCGAGATCGGA	TGCAGGCGCCCGTTACAGTGCAATTCGCAAACGGGCGCCCGCAGCAGTCCAAACTGGGCCG	chr3B	748227861		0
991475|F|0-8:C>A-8:C>A	TGCAGTCGCCCCCCACTCGTCCAGCTGACCACCCGACCGTCACCCACTCCGAGATCGGAAGAGCGGTTC	TGCAGTCGCCCCCCACTCGTCCAGCTGACCACCCGACCGTCACCCACTCCG	chr3B	762879562		0
1264244|F|0-58:G>C-58:G>C	TGCAGCTGGCGTTCCAGAGCATCGGCGTGGTGTACGGCGACGTGGGGACGTCGCCGCTGTACGTGTACT	TGCAGCTGGCGTTCCAGAGCATCGGCGTGGTGTACGGCGACGTGGGGACGTCGCCGCTGTACGTGTACT	chr3B	763506796	ENA|AOCO010169266|AOCO010169266.1_contig169266	7349
1020645|F|0-30:A>C-30:A>C	TGCAGGGACGATACCTGGCTTGGTTGGGGTAAGACTGGATTGCAATGAACGTCAGTCTGCCTACTGGAG	TGCAGGGACGATACCTGGCTTGGTTGGGGTAAGACTGGATTGCAATGAACGTCAGTCTGCCTACTGGAG	chr3B	801543021		0
6040719|F|0-38:A>G-38:A>G	TGCAGTTGGAGTCCCACTATCCTCACTTCTTTTTTGAGATTTAAAAGAACGAAAAAAGTGTAAGTGGGC	TGCAGTTGGAGTCCCACTATCCTCACTTCTTTTTTGAGATTTAAAAGAACGAAAAAAGTGTAAGTGGGC	chr3B	807929727		0
1380537|F|0-64:A>G-64:A>G	TGCAGAGCCATACCAGTCGCCAGTGTCAGTAAATGTCGTCTCCCAAACACAAAATATCATCTTGATAAG	TGCAGAGCCATACCAGTCGCCAGTGTCAGTAAATGTCGTCTCCCAAACACAAAATATCATCTTGATAAG	chr3D	356775		0
21311019|F|0-7:G>A-7:G>A	TGCAGCAGCAAGGATTAAATCCTTGCTGACCCCTTATCTAACGGCGATCAATCGAATGATGAAGGGAAA	TGCAGCAGCAAGGATTAAATCCTTGCTGACCCCTTATCTAACGGCGATCAATCGAATGATGAAGGGAAA	chr3D	777429		0
1699487|F|0-24:A>T-24:A>T	TGCAGACGCCCCCGCACCTGAGCGAGTGATCTCCTTGATAGGTAAACTTGATGCAGCTCTTGTGGAAAT	TGCAGACGCCCCCGCACCTGAGCGAGTGATCTCCTTGATAGGTAAACTTGATGCAGCTCTTGTGGAAAT	chr3D	937204		0
1239973|F|0-35:C>T-35:C>T	TGCAGTCTGACGGACACACATTGTAAGGAATCAAACGGCCTTATTAGGCAATAATTTGTCCTAAAGATG	TGCAGTCTGACGGACACACATTGTAAGGAATCAAACGGCCTTATTAGGCAATAATTTGTCCTAAAGATG	chr3D	1253073	ENA|AOCO010130207|AOCO010130207.1_contig130207	5155
1236008|F|0-33:T>C-33:T>C	TGCAGAACCCGTCAAGCTACGGGTTCGTGAAGGTGGCCAGGGGTTGCTGTGGCACAGGGTTGTACGAGA	TGCAGAACCCGTCAAGCTACGGGTTCGTGAAGGTGGCCAGGGGTTGCTGTGGCACAGGGTTGTACGAGA	chr3D	1280895	ENA|AOCO010130210|AOCO010130210.1_contig130210	5536
7940658|F|0-33:A>G-33:A>G	TGCAGGCGCCCGTGCTCAAGAAGTACCCCGCGAAGCTGTCCGTCACCTCCTACACCTGCTTCTTCGGCG	TGCAGGCGCCCGTGCTCAAGAAGTACCCCGCGAAGCTGTCCGTCACCTCCTACACCTGCTTCTTCGGCG	chr3D	1607794		0
1128904|F|0-28:T>C-28:T>C	TGCAGCGAGACGCTGACGACCTCCACGTTGGAATAAAACGGCCTGCGGCGCCCGCCATTCACATCGGTC	TGCAGCGAGACGCTGACGACCTCCACGTTGGAATAAAACGGCCTGCGGCGCCCGCCATTCACATCGGTC	chr3D	1656165		0
1260678|F|0-16:C>T-16:C>T	TGCAGGAGCTATTGTACAGCCAGCCGACCTCGTGTCGCGCCACCCTGGGGACCCGTCTAAGGATCGCCG	TGCAGGAGCTATTGTACAGCCAGCCGACCTCGTGTCGCGCCACCCTGGGGACCCGTCTAAGGATCGCCG	chr3D	1658740		0
3937268|F|0-21:C>T-21:C>T	TGCAGTTCTGCACGTACACGCCGAGTCGCCGACCGAGATCGGAAGAGCGGTTCAGCAGGAATGCCGAGA	TGCAGTTCTGCACGTACACGCCGAGTCGCCGACCG	chr3D	2357610	ENA|AOCO010179661|AOCO010179661.1_contig179661	2759
1297057|F|0-20:A>C-20:A>C	TGCAGTATGAATATCTCAAGAAGCTTGCCCTTGCTGTCACAGTGAAATATGGACCCGAGATCGGAAGAG	TGCAGTATGAATATCTCAAGAAGCTTGCCCTTGCTGTCACAGTGAAATATGGACCCG	chr3D	2932677		0
4663962|F|0-25:A>C-25:A>C	TGCAGGAGATCGCGCAGAACAGGGCAACCACGCCGAGATCGGAAGAGCGGTTCAGCAGGAATGCCGAGA	TGCAGGAGATCGCGCAGAACAGGGCAACCACGCCG	chr3D	3030824		0
1113267|F|0-8:T>G-8:T>G	TGCAGACCTGGCCTAAGGTGTTGTGGTTGGCGTCACAGTGAACCATCACAACTAGCCGAGATCGGAAGA	TGCAGACCTGGCCTAAGGTGTTGTGGTTGGCGTCACAGTGAACCATCACAACTAGCCG	chr3D	3542762		0
12766729|F|0-35:G>C-35:G>C	TGCAGGTGCTCGGGGAGCTGGCGGAGGTAGTGCTCGGGCAGGTCCCGAGATCGGAAGAGCGGTTCAGCA	TGCAGGTGCTCGGGGAGCTGGCGGAGGTAGTGCTCGGGCAGGTCCCG	chr3D	3825250		0
1257659|F|0-52:C>A-52:C>A	TGCAGCAGCAGCGTCAGCGCGACGGCGTCCGAGTGCGGCGACAAGCCCAGCACCCTGTCCACGTGCGCC	TGCAGCAGCAGCGTCAGCGCGACGGCGTCCGAGTGCGGCGACAAGCCCAGCACCCTGTCCACGTGCGCC	chr3D	4482168		0
3936381|F|0-8:T>C-8:T>C	TGCAGTATTGTATGGTCTAGTTGAGCCAGGCGAACCGAGATCGGAAGAGCGGTTCAGCAGGAATGCCGA	TGCAGTATTGTATGGTCTAGTTGAGCCAGGCGAACCG	chr3D	5173437	ENA|AOCO010019569|AOCO010019569.1_contig19569	11540
19483779|F|0-55:A>C-55:A>C	TGCAGCACGAGGAGGATCAAGGAGGAGCCGTCGAGAACAGGGCTGGCTTCCCATGACTCCAGGCGCTCC	TGCAGCACGAGGAGGATCAAGGAGGAGCCGTCGAGAACAGGGCTGGCTTCCCATGACTCCAGGCGCTCC	chr3D	5176265	ENA|AOCO010019569|AOCO010019569.1_contig19569	8687
7353095|F|0-5:G>A-5:G>A	TGCAGGATCTGCTCCGAGCCCCTCAAGCCACCCATCTTCAAGGTGATACCTCCCGCTGCATTCCATCCC	TGCAGGATCTGCTCCGAGCCCCTCAAGCCACCCATCTTCAAGGTGATACCTCCCGCTGCATTCCATCCC	chr3D	5605579		0
1087696|F|0-59:T>C-59:T>C	TGCAGTCCTCAATGCTTTGGACTGGAACACTGTTTCTTTTTTCTCTGATTGCAGTACTTTGGTAGAAGT	TGCAGTCCTCAATGCTTTGGACTGGAACACTGTTTCTTTTTTCTCTGATTGCAGTACTTTGGTAGAAGT	chr3D	5679603		0
2265540|F|0-9:A>G-9:A>G	TGCAGCTTCACCGCCCCGCCGCGGGTGCTCCTCGTCCATCTCTTCGTCCGGCACTCAATGCCGAGATCG	TGCAGCTTCACCGCCCCGCCGCGGGTGCTCCTCGTCCATCTCTTCGTCCGGCACTCAATGCCG	chr3D	5852690		0
1138658|F|0-9:A>G-9:A>G	TGCAGCTTCACCGCCCCGCCGCGGGTGCTCCTCGTCCATCTCTTCGTCCGAGATCGGAAGAGCGGTTCA	TGCAGCTTCACCGCCCCGCCGCGGGTGCTCCTCGTCCATCTCTTCGTCCG	chr3D	5852703		0
1092256|F|0-6:C>T-6:C>T	TGCAGACGAGTTATCAATCCTCCTATAGACTTGCTTAGTGGTTTCTCCCCCCTTGCATTTGTTCCTGTT	TGCAGACGAGTTATCAATCCTCCTATAGACTTGCTTAGTGGTTTCTCCCCCCTTGCATTTGTTCCTGTT	chr3D	6355454		0
2245026|F|0-20:A>G-20:A>G	TGCAGAACCATCATTTCTACACATACACAATTCAAGCACAAATTCGCGGTGGAGTAGCCAGCCACATAT	TGCAGAACCATCATTTCTACACATACACAATTCAAGCACAAATTCGCGGTGGAGTAGCCAGCCACATAT	chr3D	7219653		0
1121374|F|0-25:A>G-25:A>G	TGCAGCGAAAAGTCTTGGAGCGGGCAAAACGACGCTCCGCAGATCCGCGGATTTTAAGGAGCCGAGATC	TGCAGCGAAAAGTCTTGGAGCGGGCAAAACGACGCTCCGCAGATCCGCGGATTTTAAGGAGCCG	chr3D	7272771		0
1121374|F|0-5:T>C-5:T>C	TGCAGTGAAAAGTCTTGGAGCGGGCAAAACGACGCTCCGCAGATCCGCGGATTTTAAGGAGCCGAGATC	TGCAGTGAAAAGTCTTGGAGCGGGCAAAACGACGCTCCGCAGATCCGCGGATTTTAAGGAGCCG	chr3D	7272771		0
2298408|F|0-36:G>T-36:G>T	TGCAGCTGCCCCCACGATGACGCCGCACCGGAAGCAGGCGATCAGCACCCCCGAGATCGGAAGAGCGGT	TGCAGCTGCCCCCACGATGACGCCGCACCGGAAGCAGGCGATCAGCACCCCCG	chr3D	7336952		0
1318750|F|0-16:T>C-16:T>C	TGCAGCAGTACAGGGCTCAAGGCGTTTGATCGTACGGTACGTCACATGGCCATGGTTTCTGGCTTTCTT	TGCAGCAGTACAGGGCTCAAGGCGTTTGATCGTACGGTACGTCACATGGCCATGGTTTCTGGCTTTCTT	chr3D	7525364		0
1697443|F|0-13:C>T-13:C>T	TGCAGCTGCGTGGCCACATCCAGCAGAGAAGATAGAGGCAGCTGAGTGACAGATCTGGCACGCGCCCCT	TGCAGCTGCGTGGCCACATCCAGCAGAGAAGATAGAGGCAGCTGAGTGACAGATCTGGCACGCGCCCCT	chr3D	7810789	ENA|AOCO010031741|AOCO010031741.1_contig31741	2819
12777933|F|0-49:C>A-49:C>A	TGCAGCCCACCACGGCTTGTGTGTTCCAGTGAGCAACCCCGTTCATGGACTGAGAAGAAGCCACCAGAA	TGCAGCCCACCACGGCTTGTGTGTTCCAGTGAGCAACCCCGTTCATGGACTGAGAAGAAGCCACCAGAA	chr3D	7811453		0
1319245|F|0-47:T>G-47:T>G	TGCAGGTGTGGGATCAGTGGTCCAAGGGAACGGCGCTGGCGACGATGTATCCAATGTTGGAGTGCATGG	TGCAGGTGTGGGATCAGTGGTCCAAGGGAACGGCGCTGGCGACGATGTATCCAATGTTGGAGTGCATGG	chr3D	8555918	ENA|AOCO010026837|AOCO010026837.1_contig26837	13026
3938672|F|0-20:G>C-20:G>C	TGCAGGAGGGAGGGAGCGCCGCCTCCTCTAGCCGCCGAGATCGGAAGAGCGGTTCAGCAGGAATGCCGA	TGCAGGAGGGAGGGAGCGCCGCCTCCTCTAGCCGCCG	chr3D	8561277	ENA|AOCO010026837|AOCO010026837.1_contig26837	17872
1321186|F|0-22:G>T-22:G>T	TGCAGAATGTGTGAGGCTGTTGGCATGTGAGGTAGTACATGATTAAGTTTCAGTGTAGTTCAGCAGTTG	TGCAGAATGTGTGAGGCTGTTGGCATGTGAGGTAGTACATGATTAAGTTTCAGTGTAGTTCAGCAGTTG	chr3D	8696815	ENA|AOCO010026856|AOCO010026856.1_contig26856	10785
21311232|F|0-29:G>A-29:G>A	TGCAGCTGCGAGGCGCTTGAAGGGGCGGTGCCTTTTCTCTTCGACCGAGATCGGAAGAGCGGTTCAGCA	TGCAGCTGCGAGGCGCTTGAAGGGGCGGTGCCTTTTCTCTTCGACCG	chr3D	9876924	ENA|KD928884|KD928884.1_C141516465	1583
2243609|F|0-36:C>A-36:C>A	TGCAGAATGCACGAGAGAGCTATTTCTCGCCTTAAGCGAGCCGAAACTCGTTGAAGCCTCGACACTAAT	TGCAGAATGCACGAGAGAGCTATTTCTCGCCTTAAGCGAGCCGAAACTCGTTGAAGCCTCGACACTAAT	chr3D	10004045	ENA|AOCO010132859|AOCO010132859.1_contig132859	6139
1024174|F|0-63:A>G-63:A>G	TGCAGGCGTTACCTTTGCCTTGACCTTCTGGAGTTTATCCTCGGCGGCTTTCGCCTCGCTGCGATGGTC	TGCAGGCGTTACCTTTGCCTTGACCTTCTGGAGTTTATCCTCGGCGGCTTTCGCCTCGCTGCGATGGTC	chr3D	10566725		0
1073040|F|0-51:G>A-51:G>A	TGCAGCTACGAGCTTGTTTTGCCCAAGGTTCTGCCGACCTCCCGGGCTAGCGTCACCGTCACCATCGCC	TGCAGCTACGAGCTTGTTTTGCCCAAGGTTCTGCCGACCTCCCGGGCTAGCGTCACCGTCACCATCGCC	chr3D	10823660		0
1665806|F|0-55:C>T-55:C>T	TGCAGCATCTGTGGGAGGGAGCCAGAGGACGAATTCCATGCAACAGTTAACTGCACAATGGCCTGGGCA	TGCAGCATCTGTGGGAGGGAGCCAGAGGACGAATTCCATGCAACAGTTAACTGCACAATGGCCTGGGCA	chr3D	11011142		0
1257561|F|0-49:C>T-49:C>T	TGCAGCGCCGCCACCTTAGCTCTTACCTCGGCGCCTTTGCCTTGGCCTGCCATCACTTCCCTCACTGCC	TGCAGCGCCGCCACCTTAGCTCTTACCTCGGCGCCTTTGCCTTGGCCTGCCATCACTTCCCTCACTGCC	chr3D	11796395		0
1217653|F|0-49:C>T-49:C>T	TGCAGAGTGCGAGAGATGTGGGTAGTGGTGATGGGTGGTGAGGGGTTAGCTGCTAGGGCTCACGATGTT	TGCAGAGTGCGAGAGATGTGGGTAGTGGTGATGGGTGGTGAGGGGTTAGCTGCTAGGGCTCACGATGTT	chr3D	12296861		0
2254505|F|0-32:A>T-32:A>T	TGCAGCAGCATGGCAGGAGTAGGGACGTAGCGACTCGATCATGGTGCACACCAACGCGTGCGCGTGCGT	TGCAGCAGCATGGCAGGAGTAGGGACGTAGCGACTCGATCATGGTGCACACCAACGCGTGCGCGTGCGT	chr3D	12421676		0
2252533|F|0-19:A>T-19:A>T	TGCAGCAGGGTAGGTGAGGACACTCGACGGCGTTGATCGCGTGATCAACGGGCGTGCTAGTTACCGCCG	TGCAGCAGGGTAGGTGAGGACACTCGACGGCGTTGATCGCGTGATCAACGGGCGTGCTAGTTACCGCCG	chr3D	12463357		0
1221588|F|0-41:C>G-41:C>G	TGCAGCAGCTCCGCCATGGGACGAGGGCAGGAGGAGGAGCTCCTAACAAGCTGCTGGCCATGAGAAGGA	TGCAGCAGCTCCGCCATGGGACGAGGGCAGGAGGAGGAGCTCCTAACAAGCTGCTGGCCATGAGAAGGA	chr3D	13585114	ENA|AOCO010183023|AOCO010183023.1_contig183023	253
1077975|F|0-35:G>A-35:G>A	TGCAGCCCCTTGTGCGTGGCGATGGCCTGCGAGAAGCCATACAAGCTGTGGGCATTGTACTCCAGGATG	TGCAGCCCCTTGTGCGTGGCGATGGCCTGCGAGAAGCCATACAAGCTGTGGGCATTGTACTCCAGGATG	chr3D	14135207		0
1085475|F|0-40:G>C-40:G>C	TGCAGAGCATCCAGGGCAAGAGGCCGTTCATCCTGACGCGGTCCACGTTCGTCGGCTCCGAGATCGGAA	TGCAGAGCATCCAGGGCAAGAGGCCGTTCATCCTGACGCGGTCCACGTTCGTCGGCTCCG	chr3D	14135273		0
1092103|F|0-10:T>C-10:T>C	TGCAGTTCCATCCACGGCGTCTCTTTTCTTCGGAACTTGCTGCGGCTTCAACAGAACGTTGCCGAGATC	TGCAGTTCCATCCACGGCGTCTCTTTTCTTCGGAACTTGCTGCGGCTTCAACAGAACGTTGCCG	chr3D	14198549		0
1220948|F|0-42:G>A-42:G>A	TGCAGTTCCTATATGGCGGGTAGGTCGCCGCGTAGCACTGTAGCGAGTACCCCCTGCGTCTTTCCTTCC	TGCAGTTCCTATATGGCGGGTAGGTCGCCGCGTAGCACTGTAGCGAGTACCCCCTGCGTCTTTCCTTCC	chr3D	16127049		0
2257278|F|0-11:A>T-11:A>T	TGCAGCGCGCCATCCTCGACCTGGCCGAGGGTGCACTTGACCGTCCGCCTGTCCCAGAAGACGACGTCG	TGCAGCGCGCCATCCTCGACCTGGCCGAGGGTGCACTTGACCGTCCGCCTGTCCCAGAAGACGACGTCG	chr3D	16159745	ENA|AOCO010149453|AOCO010149453.1_contig149453	15853
4005555|F|0-32:G>C-32:G>C	TGCAGGTGAGCTGACAAATGCTTGTGAATTGAGTAGGCTGAGATACCGAGATCGGAAGAGCGGTTCAGC	TGCAGGTGAGCTGACAAATGCTTGTGAATTGAGTAGGCTGAGATACCG	chr3D	16191451	ENA|AOCO010149467|AOCO010149467.1_contig149467	1101
3028783|F|0-31:G>C-31:G>C	TGCAGTTCAGTGCAGTGACACAGGAGACGTGGGGGCACCGCCGAGATCGGAAGAGCGGTTCAGCAGGAA	TGCAGTTCAGTGCAGTGACACAGGAGACGTGGGGGCACCGCCG	chr3D	16269062	ENA|AOCO010149482|AOCO010149482.1_contig149482	1374
7353110|F|0-43:T>C-43:T>C	TGCAGTGGGCGGGCGTCGGCTTCGGCGACTGCGCGGCCTGCGCTGCGAGCGGCGGGCGGTGCCGAGATC	TGCAGTGGGCGGGCGTCGGCTTCGGCGACTGCGCGGCCTGCGCTGCGAGCGGCGGGCGGTGCCG	chr3D	17354205		0
1101573|F|0-15:G>C-15:G>C	TGCAGCGTCCCCGCAGCCATCCCTCCGACTATCTCCTACCACCGCTCCCTCTCTCTACGTCTCTGCCTC	TGCAGCGTCCCCGCAGCCATCCCTCCGACTATCTCCTACCACCGCTCCCTCTCTCTACGTCTCTGCCTC	chr3D	17440224	ENA|AOCO010125404|AOCO010125404.1_contig125404	6636
1211617|F|0-26:A>G-26:A>G	TGCAGTGGGCGGGCGTCGGCTTTGGCAATTGCGCGGCCTGCGGCGCGAGCGGCAGGCAGTGCCGAGATC	TGCAGTGGGCGGGCGTCGGCTTTGGCAATTGCGCGGCCTGCGGCGCGAGCGGCAGGCAGTGCCG	chr3D	17540809		0
1165624|F|0-18:T>C-18:T>C	TGCAGAGTTCAGTATCACTGGAGTAGTACGGTTCTCAAGGCAGCTGACCTCGAATTCCGAGATCGGAAG	TGCAGAGTTCAGTATCACTGGAGTAGTACGGTTCTCAAGGCAGCTGACCTCGAATTCCG	chr3D	17649583		0
4910316|F|0-63:T>C-63:T>C	TGCAGCTGCCCCACTTACCGATCACCGCTGTGTCTGGGGCCCACCTCCGCATGCAGCCACGCCTGAGCG	TGCAGCTGCCCCACTTACCGATCACCGCTGTGTCTGGGGCCCACCTCCGCATGCAGCCACGCCTGAGCG	chr3D	19548003		0
1102864|F|0-36:C>G-36:C>G	TGCAGCAGCGACTTGATCACTAGCAGCGGCACGCTTCCCCAATGCGGAGACGCCATCAGAGAGGTCTAC	TGCAGCAGCGACTTGATCACTAGCAGCGGCACGCTTCCCCAATGCGGAGACGCCATCAGAGAGGTCTAC	chr3D	19974973		0
4538593|F|0-7:C>G-7:C>G	TGCAGGTCAGCATCATATCGGATTGACCGAGATCGGAAGAGCGGTTCAGCAGGAATGCCGAGACCGATC	TGCAGGTCAGCATCATATCGGATTGACCG	chr3D	20015401		0
14385473|F|0-12:C>A-12:C>A	TGCAGGTGGCGCCCCACTACCAGCCGCCCGCCGCAGTCGACGAGGCCGAGATCGGAAGAGCGGTTCAGC	TGCAGGTGGCGCCCCACTACCAGCCGCCCGCCGCAGTCGACGAGGCCG	chr3D	20562326		0
3222194|F|0-17:C>T-17:C>T	TGCAGTTGTGCACCCATCGTACATGCATGCCAATAATAAATAATCTACTTGAAGAAGTATGGGAGGTCG	TGCAGTTGTGCACCCATCGTACATGCATGCCAATAATAAATAATCTACTTGAAGAAGTATGGGAGGTCG	chr3D	20756975		0
2243258|F|0-59:A>C-59:A>C	TGCAGGACCGCGGTATGCAAAATTCCAAAATTTTGTGTTGTTGTTGGGAGTCGAGCACAAGACGTTATG	TGCAGGACCGCGGTATGCAAAATTCCAAAATTTTGTGTTGTTGTTGGGAGTCGAGCACAAGACGTTATG	chr3D	21135552		0
2253769|F|0-15:C>G-15:C>G	TGCAGGCATCAAACTCTTGGTTGGCTCGCCATGCATGGCTATATGTCTTGTCGACTTATTTACTGCCAC	TGCAGGCATCAAACTCTTGGTTGGCTCGCCATGCATGGCTATATGTCTTGTCGACTTATTTACTGCCAC	chr3D	21707695		0
2244874|F|0-9:C>G-9:C>G	TGCAGAGTTCGTTAGTTAGATTTATTGGCCGAAAGCAGCAGGGCACCACCGCTTTCTCTTCAATTTTCT	TGCAGAGTTCGTTAGTTAGATTTATTGGCCGAAAGCAGCAGGGCACCACCGCTTTCTCTTCAATTTTCT	chr3D	22130197		0
1105784|F|0-48:A>C-48:A>C	TGCAGGCCTTGATCTTGCAAACCCTGCCATAGTTCGGCATCCCGAGCGACCGAGATCGGAAGAGCGGTT	TGCAGGCCTTGATCTTGCAAACCCTGCCATAGTTCGGCATCCCGAGCGACCG	chr3D	23173378	ENA|AOCO010141735|AOCO010141735.1_contig141735	2177
3935449|F|0-30:G>A-30:G>A	TGCAGCTCGGACGACGAGCTGGTGGCAAGCGCGTTGGCGCCGAGATCGGAAGAGCGGTTCAGCAGGAAT	TGCAGCTCGGACGACGAGCTGGTGGCAAGCGCGTTGGCGCCG	chr3D	23254767		0
2245920|F|0-8:A>T-8:A>T	TGCAGACCAATTCGAGCATTCCCGCAAGGCAGCAGACTCCGCCGTTAGGAAGGCCCGAGATCGGAAGAG	TGCAGACCAATTCGAGCATTCCCGCAAGGCAGCAGACTCCGCCGTTAGGAAGGCCCG	chr3D	23280122		0
1212735|F|0-61:T>G-61:T>G	TGCAGCCAAGACTGGAACTGCCGAGACAGCCAATGCGGAAACAGCTGCCGACATCTCCGTCTAGCCCAC	TGCAGCCAAGACTGGAACTGCCGAGACAGCCAATGCGGAAACAGCTGCCGACATCTCCGTCTAGCCCAC	chr3D	23280784		0
12766940|F|0-47:T>C-47:T>C	TGCAGCTCTTCTTCCTCGAGGGTCCCTGAGAAGAGGACCCGCGAGACTTCTATCCCGAGATCGGAAGAG	TGCAGCTCTTCTTCCTCGAGGGTCCCTGAGAAGAGGACCCGCGAGACTTCTATCCCG	chr3D	23524720	ENA|AOCO010053747|AOCO010053747.1_contig53747	11306
7352587|F|0-19:G>C-19:G>C	TGCAGCGGCGCGCCGCCGCGGCCGTCACCGTGCAGGCAGCCTTCCGAGATCGGAAGAGCGGTTCAGCAG	TGCAGCGGCGCGCCGCCGCGGCCGTCACCGTGCAGGCAGCCTTCCG	chr3D	25123162		0
1099242|F|0-45:A>C-45:A>C	TGCAGGGACGGAAGCGAATTCTGGTGCAGCCAGTGTGACCCAGTGAACAAGAAGCGGAAGAGGCCGAGA	TGCAGGGACGGAAGCGAATTCTGGTGCAGCCAGTGTGACCCAGTGAACAAGAAGCGGAAGAGGCCGAGA	chr3D	25199506		0
1091790|F|0-5:C>T-5:C>T	TGCAGCAGCGCATTGTTCTGTTGGCTCGCCACAACCAGTGGAGGGAGCAACCCCGTTGTCCGAGATCGG	TGCAGCAGCGCATTGTTCTGTTGGCTCGCCACAACCAGTGGAGGGAGCAACCCCGTTGTCCG	chr3D	25282143		0
7352391|F|0-31:C>A-31:C>A	TGCAGCGCGGCCACCTCGGCCCCAGTCGGCGCACCAGGGAGCAACAGAGCGGACACCTTCACATCGTAC	TGCAGCGCGGCCACCTCGGCCCCAGTCGGCGCACCAGGGAGCAACAGAGCGGACACCTTCACATCGTAC	chr3D	25982296		0
21311409|F|0-15:T>C-15:T>C	TGCAGCGCGGCCACCTCGGCCCCAGTCGGCGAACCAGGGAGCTCCAGAGCGGACACCTTCACATCGTAC	TGCAGCGCGGCCACCTCGGCCCCAGTCGGCGAACCAGGGAGCTCCAGAGCGGACACCTTCACATCGTAC	chr3D	25982296		0
1155942|F|0-9:G>T-9:G>T	TGCAGAGCAGAGGCGAGACGTACAAAGCAAATAATGTGTGCAAAGGTTTGCAGTTTGGAGTGTTTGATC	TGCAGAGCAGAGGCGAGACGTACAAAGCAAATAATGTGTGCAAAGGTTTGCAGTTTGGAGTGTTTGATC	chr3D	26275275		0
1256610|F|0-29:C>G-29:C>G	TGCAGCGCCGCGCGCACCAGCACGGCCAGCAACTCGCGGACCATCACCCTCCCCACCGAAAACTCAGCA	TGCAGCGCCGCGCGCACCAGCACGGCCAGCAACTCGCGGACCATCACCCTCCCCACCGAAAACTCAGCA	chr3D	26443608		0
1075610|F|0-53:G>T-53:G>T	TGCAGCAACTATGCCTAACGAAACTGATCTTTTCAGAAACTTTGACAGCAGCTGTTAACTGACATTGCC	TGCAGCAACTATGCCTAACGAAACTGATCTTTTCAGAAACTTTGACAGCAGCTGTTAACTGACATTGCC	chr3D	27301085		0
1215899|F|0-7:A>C-7:A>C	TGCAGACACCTTTGGGAATCCATTCAACATTAATTTTCAGTCACAGAGACAGCAAAACAGATGCCCAGA	TGCAGACACCTTTGGGAATCCATTCAACATTAATTTTCAGTCACAGAGACAGCAAAACAGATGCCCAGA	chr3D	28869069	ENA|AOCO010064694|AOCO010064694.1_contig64694	1478
1178910|F|0-60:C>T-60:C>T	TGCAGGACGTGGGACTCGTCCTCGTCGGCGTACATGTACTTGTTTTGGTGGCTCCGCAGCCGCACCGTC	TGCAGGACGTGGGACTCGTCCTCGTCGGCGTACATGTACTTGTTTTGGTGGCTCCGCAGCCGCACCGTC	chr3D	29610199		0
2248813|F|0-16:G>A-16:G>A	TGCAGGCTAGGTCCTGGTCGATCGATTTGCTACGGCGACTGGGTAACCTTCCTGCTACGGAGTACTGAC	TGCAGGCTAGGTCCTGGTCGATCGATTTGCTACGGCGACTGGGTAACCTTCCTGCTACGGAGTACTGAC	chr3D	31446070		0
2242405|F|0-8:G>A-8:G>A	TGCAGGAAGGAATGGGCACAAACAATCAGCAAGTTGACTCACCAGCTCAGATCATCTCGAAACAGGGGA	TGCAGGAAGGAATGGGCACAAACAATCAGCAAGTTGACTCACCAGCTCAGATCATCTCGAAACAGGGGA	chr3D	33388803		0
1094439|F|0-39:T>C-39:T>C	TGCAGATTTTATGAGGATGGGGTGGCGAGGACGGCTGGTTTTCCGACTTCCACGGTTGCCGAGATCGGA	TGCAGATTTTATGAGGATGGGGTGGCGAGGACGGCTGGTTTTCCGACTTCCACGGTTGCCG	chr3D	35888997		0
1218492|F|0-17:C>T-17:C>T	TGCAGAGAAAACGGGAACCACGGGACGAAGGGTCAGGCCGAGCTTGGAAACTCCGAGATCGGAAGAGCG	TGCAGAGAAAACGGGAACCACGGGACGAAGGGTCAGGCCGAGCTTGGAAACTCCG	chr3D	35896385		0
3953175|F|0-42:A>C-42:A>C	TGCAGATTCGATGCGGCCGAGAATCCCACTAGTGGTCAGCGCAAGGCCGAGATCGGAAGAGCGGTTCAG	TGCAGATTCGATGCGGCCGAGAATCCCACTAGTGGTCAGCGCAAGGCCG	chr3D	37279808		0
1282988|F|0-13:T>A-13:T>A	TGCAGTTCCAGAATAGTCAAATATCATGTCTAATCTATATGACTTGACTTTACACTCAACCCGGACTGG	TGCAGTTCCAGAATAGTCAAATATCATGTCTAATCTATATGACTTGACTTTACACTCAACCCGGACTGG	chr3D	37479580	ENA|AOCO010196592|AOCO010196592.1_contig196592	1928
1029706|F|0-58:G>T-58:G>T	TGCAGCTTGGGCAGACGCCGCTGGTGGTGGCTTCGTCCAAGGAGACGGCACGGCTGGTGCTCAAGACTC	TGCAGCTTGGGCAGACGCCGCTGGTGGTGGCTTCGTCCAAGGAGACGGCACGGCTGGTGCTCAAGACTC	chr3D	37970621		0
1013645|F|0-58:G>T-58:G>T	TGCAGCTGCTGAAAGCGGCCCTGAACCCGATGAGGGAGAGGGCGCCGCCAGGGCCGTGGAAGCTGCCGA	TGCAGCTGCTGAAAGCGGCCCTGAACCCGATGAGGGAGAGGGCGCCGCCAGGGCCGTGGAAGCTGCCGA	chr3D	37970777		0
1125908|F|0-35:C>T-35:C>T	TGCAGCATCCATATCTAGAACTCACAGGTCCAGCCCGTGCCGTCGTGACATCCGAGATCGGAAGAGCGG	TGCAGCATCCATATCTAGAACTCACAGGTCCAGCCCGTGCCGTCGTGACATCCG	chr3D	38012450		0
13880611|F|0-32:A>G-32:A>G	TGCAGCGCAGTTGGGCGCATGAAATTGACTGGACGGTGCTAATCTGGACCGAGATCGGAAGAGCGGTTC	TGCAGCGCAGTTGGGCGCATGAAATTGACTGGACGGTGCTAATCTGGACCG	chr3D	38377402	ENA|AOCO010133470|AOCO010133470.1_contig133470	3359
1104745|F|0-46:G>C-46:G>C	TGCAGATCCCTCTCAATAACATGTTTAAGCCCAAGGGCCTTCCACAGTTGCCGTTCTCGGTCACATGAG	TGCAGATCCCTCTCAATAACATGTTTAAGCCCAAGGGCCTTCCACAGTTGCCGTTCTCGGTCACATGAG	chr3D	38383280	ENA|AOCO010133470|AOCO010133470.1_contig133470	8911
1069347|F|0-59:C>T-59:C>T	TGCAGTTTCCAGCTTCCAAACAGTCAAACAGAGGAACTGCAATGCAGGCACAAGAGCTACAATCTGCCA	TGCAGTTTCCAGCTTCCAAACAGTCAAACAGAGGAACTGCAATGCAGGCACAAGAGCTACAATCTGCCA	chr3D	38603546		0
7491839|F|0-43:T>A-43:T>A	TGCAGCAAGGCCGACACTAGTCGAGTTCGGCTTGATGGTGCCCTCCGTGAGAGCAAACCCGAGATCGGA	TGCAGCAAGGCCGACACTAGTCGAGTTCGGCTTGATGGTGCCCTCCGTGAGAGCAAACCCG	chr3D	39898072	ENA|KD719488|KD719488.1_Scaffold220777	15493
976811|F|0-6:G>T-6:G>T	TGCAGTGGTTCTGGCTCATATCCAGTAAAGAAGTCGCCCCATGCTGAGGGTTCAAAGCCAGACTGCTTT	TGCAGTGGTTCTGGCTCATATCCAGTAAAGAAGTCGCCCCATGCTGAGGGTTCAAAGCCAGACTGCTTT	chr3D	40910559		0
1041609|F|0-48:A>C-48:A>C	TGCAGACTGTTGTTGGGCCGTGCACTGTGTACACCTGTGAGAAACGAAAGGCCCAATTGTTTTTTGCCC	TGCAGACTGTTGTTGGGCCGTGCACTGTGTACACCTGTGAGAAACGAAAGGCCCAATTGTTTTTTGCCC	chr3D	41210877		0
2245556|F|0-24:A>T-24:A>T	TGCAGACCGCTCCGTCATCGAACAACACATCGATGTCGATTGACACCTCCACGACGCGGCCGAGCCACG	TGCAGACCGCTCCGTCATCGAACAACACATCGATGTCGATTGACACCTCCACGACGCGGCCGAGCCACG	chr3D	41426550		0
2248082|F|0-43:A>G-43:A>G	TGCAGCACCAGCGGGCATTTGGCCTCGAACTTGCACTTGGTGTAGTGCGCCTGGTACCTGACCTCGCCC	TGCAGCACCAGCGGGCATTTGGCCTCGAACTTGCACTTGGTGTAGTGCGCCTGGTACCTGACCTCGCCC	chr3D	41746058		0
1218602|F|0-5:C>T-5:C>T	TGCAGCACATGGCTCGCTCAGCCTGGTTTCTTGAGCTAGATGGATCTTGTTGGACCGAGATCGGAAGAG	TGCAGCACATGGCTCGCTCAGCCTGGTTTCTTGAGCTAGATGGATCTTGTTGGACCG	chr3D	41746632		0
5347786|F|0-24:C>T-24:C>T	TGCAGCTTGCTGGAGGAAGGACGGCTGCCGAGATCGGAAGAGCGGTTCAGCAGGAATGCCGAGACCGAT	TGCAGCTTGCTGGAGGAAGGACGGCTGCCG	chr3D	42990414		0
1088206|F|0-19:T>G-19:T>G	TGCAGCGTTCTATTCTTAGTAATAGTACGTACGTACACATCAAGCAAACAAGCACTTCACCGAGATCGG	TGCAGCGTTCTATTCTTAGTAATAGTACGTACGTACACATCAAGCAAACAAGCACTTCACCG	chr3D	42990677		0
1088206|F|0-21:G>A-21:G>A	TGCAGCGTTCTATTCTTAGTAGTAGTACGTACGTACACATCAAGCAAACAAGCACTTCACCGAGATCGG	TGCAGCGTTCTATTCTTAGTAGTAGTACGTACGTACACATCAAGCAAACAAGCACTTCACCG	chr3D	42990677		0
3935605|F|0-6:T>C-6:T>C	TGCAGTTGGTGGCTTCTCCAAGGGTGAGCGTAAGCGTGGCGAGCCGAGATCGGAAGAGCGGTTCAGCAG	TGCAGTTGGTGGCTTCTCCAAGGGTGAGCGTAAGCGTGGCGAGCCG	chr3D	44059500		0
2272948|F|0-13:T>G-13:T>G	TGCAGGTCAAGGTTGGCATTGAGCCGCAGTGGGTGTCTGTGCATCGTTTCCGAGATCGGAAGAGCGGTT	TGCAGGTCAAGGTTGGCATTGAGCCGCAGTGGGTGTCTGTGCATCGTTTCCG	chr3D	48163116	ENA|AOCO010196188|AOCO010196188.1_contig196188	416
1110326|F|0-26:C>T-26:C>T	TGCAGCAGTACCTGATGATCCCGACCCCGCCGTGGCGTTCACATTCCAGAAGAGGCGCGTGGAGTAGCG	TGCAGCAGTACCTGATGATCCCGACCCCGCCGTGGCGTTCACATTCCAGAAGAGGCGCGTGGAGTAGCG	chr3D	48961848		0
12777442|F|0-55:G>T-55:G>T	TGCAGTACTATGGGCCATAGGCCTACATACATACCTCGGGGCCCCCCTGGATTTTGGGGGCCCGAGATC	TGCAGTACTATGGGCCATAGGCCTACATACATACCTCGGGGCCCCCCTGGATTTTGGGGGCCCG	chr3D	49966708		0
1294548|F|0-49:C>T-49:C>T	TGCAGCTCGAGCCGCCACCTCATCTCCATGCATGTTGTACGGTGGTGGACGCCTCCTGCGCGGCCCTGG	TGCAGCTCGAGCCGCCACCTCATCTCCATGCATGTTGTACGGTGGTGGACGCCTCCTGCGCGGCCCTGG	chr3D	54344696	ENA|KD922353|KD922353.1_C140714432	371
1129885|F|0-24:C>G-24:C>G	TGCAGCAATTGCACGGGAAATGACCTTGGCCACATAATTTCCTGCTTGGACTGCTTGCCATGTTAGGTG	TGCAGCAATTGCACGGGAAATGACCTTGGCCACATAATTTCCTGCTTGGACTGCTTGCCATGTTAGGTG	chr3D	54982977		0
1082994|F|0-6:G>C-6:G>C	TGCAGCGAGCGTTGAAAATCCCGCAAGCCCGCAAGCCCGCAAGAAAGAAAAGAAAAGACAAACGGAGTA	TGCAGCGAGCGTTGAAAATCCCGCAAGCCCGCAAGCCCGCAAGAAAGAAAAGAAAAGACAAACGGAGTA	chr3D	55036724		0
2243070|F|0-64:C>A-64:C>A	TGCAGTTTCAAGGGCTTAGGGAGCGCCTCCTTGTTGACAACCTCTTCCTTGCCAAGCTCGTCGTCGAGC	TGCAGTTTCAAGGGCTTAGGGAGCGCCTCCTTGTTGACAACCTCTTCCTTGCCAAGCTCGTCGTCGAGC	chr3D	55087877		0
21311335|F|0-66:T>C-66:T>C	TGCAGTCCGCGACGACCCACCTCCAGCACGCGTCTGACCACCTCTCCGCTTTCATCATCAACACGGTGG	TGCAGTCCGCGACGACCCACCTCCAGCACGCGTCTGACCACCTCTCCGCTTTCATCATCAACACGGTGG	chr3D	55536442		0
2243890|F|0-13:C>A-13:C>A	TGCAGAGACCAGACGCTGTTTGATTCGATCGCCAGCTCTTTTCCGTTGCAGTTCCTTCCGAGATCGGAA	TGCAGAGACCAGACGCTGTTTGATTCGATCGCCAGCTCTTTTCCGTTGCAGTTCCTTCCG	chr3D	55576998	ENA|AOCO010030984|AOCO010030984.1_contig30984	2672
1408349|F|0-12:T>A-12:T>A	TGCAGTGCCTACTCTCCGCCAAGTCGCACGGCCATGCGGCCCTCGCCGTCTTCCACGTCATGCTCAATG	TGCAGTGCCTACTCTCCGCCAAGTCGCACGGCCATGCGGCCCTCGCCGTCTTCCACGTCATGCTCAATG	chr3D	56312157	ENA|KD804560|KD804560.1_C135822719	105
1118355|F|0-17:T>G-17:T>G	TGCAGCTCCACTGTGCATAGGATTATGTTGTCCACTCAGTCGTTTTCGGGGAGATTACTGGCGATTTTG	TGCAGCTCCACTGTGCATAGGATTATGTTGTCCACTCAGTCGTTTTCGGGGAGATTACTGGCGATTTTG	chr3D	58370125		0
1113993|F|0-33:A>G-33:A>G	TGCAGGTTTCACAGGGCACATCCAATTGCTGCAACCTGAGTGTGAGATGGCCAACAATATGTTCCGAGA	TGCAGGTTTCACAGGGCACATCCAATTGCTGCAACCTGAGTGTGAGATGGCCAACAATATGTTCCGAGA	chr3D	60520476	ENA|AOCO010188769|AOCO010188769.1_contig188769	8873
985257|F|0-10:G>A-10:G>A	TGCAGCCTTCGCTGGATAGCGCTGTCGGGTAGACGAAGATCGGGGATTCGGGCGGGGTAGTTCGGTTCG	TGCAGCCTTCGCTGGATAGCGCTGTCGGGTAGACGAAGATCGGGGATTCGGGCGGGGTAGTTCGGTTCG	chr3D	64256941		0
986643|F|0-11:G>C-11:G>C	TGCAGGTACGAGGACGAATGGGCGGCGCCGTACAGCTGCTCCGCCCTCGTCGTCGCCATGCCCAGGCCG	TGCAGGTACGAGGACGAATGGGCGGCGCCGTACAGCTGCTCCGCCCTCGTCGTCGCCATGCCCAGGCCG	chr3D	67458985		0
1123058|F|0-44:G>C-44:G>C	TGCAGCTTCGTGACGCAGCAGCAGAGCACGGCGACGAGGTAGTAGGCTGTGATCACGAACGCTAGATCG	TGCAGCTTCGTGACGCAGCAGCAGAGCACGGCGACGAGGTAGTAGGCTGTGATCACGAACGCTAGATCG	chr3D	68877291		0
1408697|F|0-52:A>C-52:A>C	TGCAGGAATGGCACATATATAGCAGAGAGGGTTGCAACCAGACGTACGTACGATCCTCCGAGATCGGAA	TGCAGGAATGGCACATATATAGCAGAGAGGGTTGCAACCAGACGTACGTACGATCCTCCG	chr3D	70694971		0
2252966|F|0-20:G>A-20:G>A	TGCAGCTAACTCGTCCCTTCGGGGACATCCGATAAAATTACAACGATACAGAGAAGATTAACATGGCCC	TGCAGCTAACTCGTCCCTTCGGGGACATCCGATAAAATTACAACGATACAGAGAAGATTAACATGGCCC	chr3D	70707945	ENA|KD927702|KD927702.1_C141305560	-8
2243560|F|0-31:T>G-31:T>G	TGCAGAGCACTACATGGCCAGGGAACCTCTCTGTCTTCGAGTGTGACAAGCTCCGAGATCGGAAGAGCG	TGCAGAGCACTACATGGCCAGGGAACCTCTCTGTCTTCGAGTGTGACAAGCTCCG	chr3D	70709823		0
6036538|F|0-19:G>C-19:G>C	TGCAGTTTCTCCTCGTAATGTCGAGTAGATCAACGGGAGGTGGACGCTTGTTCCTGCGGAATTCGGGGC	TGCAGTTTCTCCTCGTAATGTCGAGTAGATCAACGGGAGGTGGACGCTTGTTCCTGCGGAATTCGGGGC	chr3D	71960915		0
6044904|F|0-17:G>A-17:G>A	TGCAGCGCCACGTAGGCGTCCTCGATGCGGCGGCTCGGGAACCGCCACGACGGATCCACCTCCACCGCC	TGCAGCGCCACGTAGGCGTCCTCGATGCGGCGGCTCGGGAACCGCCACGACGGATCCACCTCCACCGCC	chr3D	75352246		0
1338735|F|0-66:T>C-66:T>C	TGCAGCAGCCCACCTTCCTCCGTGAACCCCAGGCGTCCCGCGAGCGGGTAGTACTGCACCAGGGCCTGC	TGCAGCAGCCCACCTTCCTCCGTGAACCCCAGGCGTCCCGCGAGCGGGTAGTACTGCACCAGGGCCTGC	chr3D	79424751		0
21311223|F|0-13:T>C-13:T>C	TGCAGCGTAATTGTGGCGCCGCCGCCAAACTCCAGCGTCACTTCCGAGATCGGAAGAGCGGTTCAGCAG	TGCAGCGTAATTGTGGCGCCGCCGCCAAACTCCAGCGTCACTTCCG	chr3D	80474039		0
7492512|F|0-6:C>T-6:C>T	TGCAGCCGCAGGACCACGCCTTCGCCAACCGAGATCGGAAGAGCGGTTCAGCAGGAATGCCGAGACCGA	TGCAGCCGCAGGACCACGCCTTCGCCAACCG	chr3D	80584520		0
998660|F|0-35:G>A-35:G>A	TGCAGCACCTCGCGCGCCACGTTCGCGGACGAGACGACCAGGGTGGGCAAGGGGCCGAGGCGGAGCAGC	TGCAGCACCTCGCGCGCCACGTTCGCGGACGAGACGACCAGGGTGGGCAAGGGGCCGAGGCGGAGCAGC	chr3D	80584548		0
1040501|F|0-35:C>G-35:C>G	TGCAGAAATCTCACGACTAACCATACCCACAGTTCCTACAGTAAAATCAACTGACCATTAAATTCACGC	TGCAGAAATCTCACGACTAACCATACCCACAGTTCCTACAGTAAAATCAACTGACCATTAAATTCACGC	chr3D	82749075		0
1128268|F|0-25:T>C-25:T>C	TGCAGGGCGACGAACACGCACTGTGTGAGTACTATGAGGACAAGGAGGAACCAGCCCTTGGACACTGAC	TGCAGGGCGACGAACACGCACTGTGTGAGTACTATGAGGACAAGGAGGAACCAGCCCTTGGACACTGAC	chr3D	82753149		0
3945728|F|0-5:T>C-5:T>C	TGCAGTGAGTGACAACGATCTCAATACCGAGATCGGAAGAGCGGTTCAGCAGGAATGCCGAGACCGATC	TGCAGTGAGTGACAACGATCTCAATACCG	chr3D	83498279		0
2244538|F|0-33:G>A-33:G>A	TGCAGCTGCACATAGACCCATCGATGGACGACCGTATCTTCTTGGCAGCAAATTATCTGAGGCTGACTC	TGCAGCTGCACATAGACCCATCGATGGACGACCGTATCTTCTTGGCAGCAAATTATCTGAGGCTGACTC	chr3D	85022924		0
12764482|F|0-47:G>C-47:G>C	TGCAGCCGCAGCAGAGCAACGGGCCGATGCCGACGTGGCCAGGCTCTGGGCGGACGCGGCTGCTCTGGT	TGCAGCCGCAGCAGAGCAACGGGCCGATGCCGACGTGGCCAGGCTCTGGGCGGACGCGGCTGCTCTGGT	chr3D	85836172		0
12772970|F|0-6:A>G-6:A>G	TGCAGGATCAGACGTCTGTTCGGGCTCGGAATGCTCGTCGGCGTCGGCGTCCACGGCCGCAGCGTCCGA	TGCAGGATCAGACGTCTGTTCGGGCTCGGAATGCTCGTCGGCGTCGGCGTCCACGGCCGCAGCGTCCGA	chr3D	88348985	ENA|AOCO010151381|AOCO010151381.1_contig151381	1232
3940445|F|0-10:A>T-10:A>T	TGCAGTGTGTATGTGGCTGAAGCTGCTGCGGCACGTAGTGCCGAGATCGGAAGAGCGGTTCAGCAGGAA	TGCAGTGTGTATGTGGCTGAAGCTGCTGCGGCACGTAGTGCCG	chr3D	92808317		0
21310999|F|0-49:A>G-49:A>G	TGCAGATACGCAGCCATGCGCAGAAGTACTTCCTCAAGGTCCAGAGGCTAGGCCTCGCCGCCGAGATCG	TGCAGATACGCAGCCATGCGCAGAAGTACTTCCTCAAGGTCCAGAGGCTAGGCCTCGCCGCCG	chr3D	93193189	ENA|AOCO010197599|AOCO010197599.1_contig197599	4414
1327347|F|0-34:G>A-34:G>A	TGCAGAAGGCACCCAATCTTCCTCGCAGGAAGGAGACTACACTCTGCCTCACCTTCAAGCGGAGTTCGG	TGCAGAAGGCACCCAATCTTCCTCGCAGGAAGGAGACTACACTCTGCCTCACCTTCAAGCCG	chr3D	93607680	ENA|AOCO010133663|AOCO010133663.1_contig133663	5786
986936|F|0-22:A>G-22:A>G	TGCAGTTCAGGGCGTTCAGCTCACTGCCCTGGTTCAGGCTGGAGGGGTGGCCGTCTCGCCGCTGTCTCA	TGCAGTTCAGGGCGTTCAGCTCACTGCCCTGGTTCAGGCTGGAGGGGTGGCCGTCTCGCCGCTGTCTCA	chr3D	94235355		0
4262308|F|0-34:C>G-34:C>G	TGCAGACGTGGTCGGTGAGCTCGCGGAGCAGCTGCTTGTTCATCCGAGATCGGAAGAGCGGTTCAGCAG	TGCAGACGTGGTCGGTGAGCTCGCGGAGCAGCTGCTTGTTCATCCG	chr3D	94804651		0
1080382|F|0-19:T>C-19:T>C	TGCAGGCGTTTGGTTTGGTTTGAACGCGGTCAAAACCTACCCCATCCTCGGTCATCACGAACTACTGTA	TGCAGGCGTTTGGTTTGGTTTGAACGCGGTCAAAACCTACCCCATCCTCGGTCATCACGAACTACTGTA	chr3D	95881985		0
978309|F|0-21:T>C-21:T>C	TGCAGTGGGCGCTAGTTGTGTTTACGGGCGCACAAGGCGCCCTCAATTACAGTGCTACAAACCTGGCCC	TGCAGTGGGCGCTAGTTGTGTTTACGGGCGCACAAGGCGCCCTCAATTACAGTGCTACAAACCTGGCCC	chr3D	102641322	ENA|AOCO010118447|AOCO010118447.1_contig118447	3145
2244135|F|0-30:C>T-30:C>T	TGCAGCCAATTCGAGAATGAGGTCTGAATTCGAGCGTGAGGTCTGGATCGAGCGAGCGAGCATCAATGG	TGCAGCCAATTCGAGAATGAGGTCTGAATTCGAGCGTGAGGTCTGGATCGAGCGAGCGAGCATCAATGG	chr3D	105196676	ENA|KD869196|KD869196.1_C137630593	44
1090268|F|0-32:T>C-32:T>C	TGCAGCACCCGAAGCGATTTCGCATTTCAGCGTCGCCGCGCGGTGAGCGGGTTGGAGCAAGTACCGAGA	TGCAGCACCCGAAGCGATTTCGCATTTCAGCGTCGCCGCGCGGTGAGCGGGTTGGAGCAAGTACCGAGA	chr3D	108413311		0
3948998|F|0-18:A>G-18:A>G	TGCAGATGGGCCCACACGAACCCAGTCCCCCGAGATCGGAAGAGCGGTTCAGCAGGAATGCCGAGACCG	TGCAGATGGGCCCACACGAACCCAGTCCCCCG	chr3D	114661425		0
1100076|F|0-59:A>G-59:A>G	TGCAGGTGCTCGTTCAGTTAAACTTCTAGCACCAATTACCCTCCCACGTGAACAATCTCAAGAACACGG	TGCAGGTGCTCGTTCAGTTAAACTTCTAGCACCAATTACCCTCCCACGTGAACAATCTCAAGAACACGG	chr3D	114879911		0
2251925|F|0-14:G>A-14:G>A	TGCAGCGTGCGGAAGCAGAGGTTATCCTCCCCGAACGACTTCTCGATCACCTCGCCCTGGACGGTCACC	TGCAGCGTGCGGAAGCAGAGGTTATCCTCCCCGAACGACTTCTCGATCACCTCGCCCTGGACGGTCACC	chr3D	115016532		0
1050821|F|0-18:A>C-18:A>C	TGCAGGCGTTGCCTTCCGAGGCGCACCAGACCCATGGGTATCTCATCTGCGGGCAGAGCAGCCGAGATC	TGCAGGCGTTGCCTTCCGAGGCGCACCAGACCCATGGGTATCTCATCTGCGGGCAGAGCAGCCG	chr3D	116150639		0
2246762|F|0-16:C>T-16:C>T	TGCAGTGATAGTTCAACCGAGGCCGCTCGAGTCAATAAACTGGGTAACCAAGGGCAAAGCTAGCTGATG	TGCAGTGATAGTTCAACCGAGGCCGCTCGAGTCAATAAACTGGGTAACCAAGGGCAAAGCTAGCTGATG	chr3D	120621919		0
1096200|F|0-56:G>T-56:G>T	TGCAGGAGTTCGTCGCCAGGATGAAGACGACTCCGCGGGACCCAGCGTCAGTGCCCGCGAGGAGAAAAA	TGCAGGAGTTCGTCGCCAGGATGAAGACGACTCCGCGGGACCCAGCGTCAGTGCCCGCGAGGAGAAAAA	chr3D	122038365	ENA|KD914703|KD914703.1_C139999844	181
5325154|F|0-42:T>G-42:T>G	TGCAGCAGGATATCAAGCCTGGGAGGGCACGAGCGGCTTCAGTGAGAGGAAGGAGTGTGGCAGGGGTCA	TGCAGCAGGATATCAAGCCTGGGAGGGCACGAGCGGCTTCAGTGAGAGGAAGGAGTGTGGCAGGGGTCA	chr3D	132026631		0
1099982|F|0-24:T>C-24:T>C	TGCAGTTAGAGCATCTCCACTAGGTCCCTCAGGAAGCCTCCCAGGAGTAAATTTTCAGCGCCGAGATCG	TGCAGTTAGAGCATCTCCACTAGGTCCCTCAGGAAGCCTCCCAGGAGTAAATTTTCAGCGCCG	chr3D	136561822		0
5323878|F|0-64:A>G-64:A>G	TGCAGCGACCCACTTGTGTTGCTGACACATGTGCGAGGACGAGTGAGCAGTAGGTTGCAGTGGCAGGTC	TGCAGCGACCCACTTGTGTTGCTGACACATGTGCGAGGACGAGTGAGCAGTAGGTTGCAGTGGCAGGTC	chr3D	145322894		0
21311059|F|0-65:A>G-65:A>G	TGCAGCTGCACGCCAAGATGGTCGCGCCCGTGGAGCAGTCTACCGGCACGCCCATCACCGATTGAACGG	TGCAGCTGCACGCCAAGATGGTCGCGCCCGTGGAGCAGTCTACCGGCACGCCCATCACCGATTGAACGG	chr3D	152812345		0
1119015|F|0-36:G>T-36:G>T	TGCAGCCTATCGTGACGCGCGCTGGTAGACGCCGCTGCCGTGCAAAAGGACCCGTCGCTTCGGGCAGCC	TGCAGCCTATCGTGACGCGCGCTGGTAGACGCCGCTGCCGTGCAAAAGGACCCGTCGCTTCGGGCAGCC	chr3D	166991121		0
3956679|F|0-25:C>T-25:C>T	TGCAGATCGAGTTCGTGCATATCAGCAGTTGATTCCATGGTGGAGCGACGGCGCCCTCGATTGGCTTCC	TGCAGATCGAGTTCGTGCATATCAGCAGTTGATTCCATGGTGGAGCGACGGCGCCCTCGATTGGCTTCC	chr3D	168574133	ENA|AOCO010073321|AOCO010073321.1_contig73321	8817
5332225|F|0-52:G>A-52:G>A	TGCAGGAGCTATATGTCGCCCATTCTAATTTCTATTACGGCTCGCCTACGACGCAACCGAGATCGGAAG	TGCAGGAGCTATATGTCGCCCATTCTAATTTCTATTACGGCTCGCCTACGACGCAACCG	chr3D	170767814	ENA|KD754936|KD754936.1_Scaffold256292	8054
1713069|F|0-63:G>A-63:G>A	TGCAGAATCCCGCCGGAAAAGAACTCGGCCATAAACATGCGAAGAACAAGGAGGAACACACGCGCCATA	TGCAGAATCCCGCCGGAAAAGAACTCGGCCATAAACATGCGAAGAACAAGGAGGAACACACGCGCCATA	chr3D	170928148	ENA|AOCO010157760|AOCO010157760.1_contig157760	3666
2250677|F|0-5:G>C-5:G>C	TGCAGGTCGGCTCACTGGTGCGGCGACGGGGTGGGCTTGGCTCCCTGTACGCATCGTCGATCTCTCAGG	TGCAGGTCGGCTCACTGGTGCGGCGACGGGGTGGGCTTGGCTCCCTGTACGCATCGTCGATCTCTCAGG	chr3D	203679307		0
1694752|F|0-38:G>A-38:G>A	TGCAGACTTGGAGAGCAGCCAGTGTGAGCACGGCGGGCGTGGGAGACCTGCACGAGCGGTGAGGGAGAC	TGCAGACTTGGAGAGCAGCCAGTGTGAGCACGGCGGGCGTGGGAGACCTGCACGAGCGGTGAGGGAGAC	chr3D	270486204		0
1312412|F|0-13:A>G-13:A>G	TGCAGCTCGTCCAACAACCTTTATTTTCTTAATAGTACTAACTAACAAGGTGTAGAGACACATTAATCT	TGCAGCTCGTCCAACAACCTTTATTTTCTTAATAGTACTAACTAACAAGGTGTAGAGACACATTAATCT	chr3D	281090621		0
1019591|F|0-34:G>T-34:G>T	TGCAGTAAGCCCCTCGCGCCCAAACTTCTACCCTGGGCGAGTTATTTCCGTGCGAATTCCCTAACAAGT	TGCAGTAAGCCCCTCGCGCCCAAACTTCTACCCTGGGCGAGTTATTTCCGTGCGAATTCCCTAACAAGT	chr3D	291396507	ENA|AOCO010192889|AOCO010192889.1_contig192889	2374
1127865|F|0-29:T>C-29:T>C	TGCAGGTGGTATGCTTTCGGCCTTCTCCTTGGCTCACTTTTCTCTTATTGCTATGGACTCCGAGATCGG	TGCAGGTGGTATGCTTTCGGCCTTCTCCTTGGCTCACTTTTCTCTTATTGCTATGGACTCCG	chr3D	304544050	ENA|AOCO010035859|AOCO010035859.1_contig35859	1855
4909681|F|0-20:T>G-20:T>G	TGCAGGATCTTCGAGGTGCCTAAGCTACGACTGAGGGCGAACGCAGCCAAACTCTGGTTTTCCCGAGAT	TGCAGGATCTTCGAGGTGCCTAAGCTACGACTGAGGGCGAACGCAGCCAAACTCTGGTTTTCCCGAGAT	chr3D	317653999	ENA|AOCO010165173|AOCO010165173.1_contig165173	2264
1096203|F|0-50:C>G-50:C>G	TGCAGCATCCGCGGCAGCGAGGGGCGGACGTGCGTAAGACGGTGCTATGTCTTTGTGGGAGGAGGGGCT	TGCAGCATCCGCGGCAGCGAGGGGCGGACGTGCGTAAGACGGTGCTATGTCTTTGTGGGAGGAGGGGCT	chr3D	324241741	ENA|AOCO010153985|AOCO010153985.1_contig153985	2653
5325713|F|0-40:G>A-40:G>A	TGCAGATCGAGCGGCGGCTCTCCCGATCCGATCGGGAGGAGGACGACTGCGGCGAGCACATGAAGGCCG	TGCAGATCGAGCGGCGGCTCTCCCGATCCGATCGGGAGGAGGACGACTGCGGCGAGCACATGAAGGCCG	chr3D	325524831		0
2255066|F|0-31:C>T-31:C>T	TGCAGTACGTTTCTAAACTCTGCCCACACATCGGTTGCCCTTGCCCAGTGGAGAGAGCTTGTGGCTGCG	TGCAGTACGTTTCTAAACTCTGCCCACACATCGGTTGCCCTTGCCCAGTGGAGAGAGCTTGTGGCTGCG	chr3D	329705936		0
1070476|F|0-12:A>G-12:A>G	TGCAGTGAATTCACCTTTTATGTTGCTGATCCAACTACCGCGATGCAAACCATCTTGCACCGAAGCCAG	TGCAGTGAATTCACCTTTTATGTTGCTGATCCAACTACCGCGATGCAAACCATCTTGCACCGAAGCCAG	chr3D	338878084	ENA|KD711005|KD711005.1_Scaffold212274	2356
2263867|F|0-47:G>A-47:G>A	TGCAGAGAAAAATCGACGGAAGTTTATTAGCTATGAGAGAGAGAGAGGGGAGGAGGGAGAGAGAGAGAG	TGCAGAGAAAAATCGACGGAAGTTTATTAGCTATGAGAGAGAGAGAGGGGAGGAGGGAGAGAGAGAGAG	chr3D	338886181	ENA|KD711005|KD711005.1_Scaffold212274	11225
1091034|F|0-37:G>A-37:G>A	TGCAGTCCACGGCGCGGGTGACGGACCACCTCGGGTTGGTGGTGGACGTCGGCGACCATCAGTAAACGA	TGCAGTCCACGGCGCGGGTGACGGACCACCTCGGGTTGGTGGTGGACGTCGGCGACCATCAGTAAACGA	chr3D	342282400		0
2244427|F|0-29:A>G-29:A>G	TGCAGTAAATGTGGGGAAGAAGGACATCGAAGCTTCTATTGCCCAACAGTAAGGAAAAATTCAGCCAAA	TGCAGTAAATGTGGGGAAGAAGGACATCGAAGCTTCTATTGCCCAACAGTAAGGAAAAATTCAGCCAAA	chr3D	347309807		0
2247279|F|0-53:A>G-53:A>G	TGCAGCCAACAGCAGCAGCAGAGGCAATCAGTAGTCGAGGTGATCGAGGGCAGAGGCAATCAGCAGTCG	TGCAGCCAACAGCAGCAGCAGAGGCAATCAGTAGTCGAGGTGATCGAGGGCAGAGGCAATCAGCAGTCG	chr3D	347618167	ENA|KD897684|KD897684.1_C138863923	216
12764553|F|0-17:A>G-17:A>G	TGCAGCTGGATCCCGCAACATCGTCGTCGCAGGCCTATCAAGACGACTGGATGCTGACCCCTTATGGTG	TGCAGCTGGATCCCGCAACATCGTCGTCGCAGGCCTATCAAGACGACTGGATGCTGACCCCTTATGGTG	chr3D	351952272		0
1065865|F|0-52:T>A-52:T>A	TGCAGGTTAATTTGGATCCTGCTAACATTACAGAAGAAGCTTCCATTTCCTCTCTTAGATCCGTTCGTC	TGCAGGTTAATTTGGATCCTGCTAACATTACAGAAGAAGCTTCCATTTCCTCTCTTAGATCCGTTCGTC	chr3D	352115049		0
2245693|F|0-18:A>G-18:A>G	TGCAGCAGCATCTCATACACGGCACAACTACACAACAATCCAATGAACAAACGGCAAGACCACTAGCTA	TGCAGCAGCATCTCATACACGGCACAACTACACAACAATCCAATGAACAAACGGCAAGACCACTAGCTA	chr3D	352115115		0
3937238|F|0-25:T>C-25:T>C	TGCAGCACTACCAGCTCAACGTTGGTACCGAGATCGGAAGAGCGGTTCAGCAGGAATGCCGAGACCGAT	TGCAGCACTACCAGCTCAACGTTGGTACCG	chr3D	355713620		0
1123163|F|0-32:A>G-32:A>G	TGCAGAGGGAAGTAGTACGCCATGCGCCGTCCATTGGCCATCCGATGGCAGGAACGTAGAACGGGCTCT	TGCAGAGGGAAGTAGTACGCCATGCGCCGTCCATTGGCCATCCGATGGCAGGAACGTAGAACGGGCTCT	chr3D	357174203		0
2249845|F|0-46:A>T-46:A>T	TGCAGAGAGCCAATTTAGTTCGTACACATGGGGAATCTCGGACAAGAGACAACCCACGCATCAAGCAGA	TGCAGAGAGCCAATTTAGTTCGTACACATGGGGAATCTCGGACAAGAGACAACCCACGCATCAAGCAGA	chr3D	359114822		0
1020069|F|0-55:C>T-55:C>T	TGCAGCTCACGCAGTCAGACTCCAACATCACCTTCTTCTACAACTGCAAGAAGAACGCCTCATGGCCCT	TGCAGCTCACGCAGTCAGACTCCAACATCACCTTCTTCTACAACTGCAAGAAGAACGCCTCATGGCCCT	chr3D	363818893	ENA|AOCO010020442|AOCO010020442.1_contig20442	11519
1092339|F|0-34:T>C-34:T>C	TGCAGGATGGGTTTGTCGTCGTTGCAGAGGATCCTCAGGCCAGGGTAGCCGCAGTACGAGTTGGCGTTG	TGCAGGATGGGTTTGTCGTCGTTGCAGAGGATCCTCAGGCCAGGGTAGCCGCAGTACGAGTTGGCGTTG	chr3D	363865510		0
2242613|F|0-43:G>C-43:G>C	TGCAGTAGGGCAGGGAGCACGAACTCGACCCTCCAGACCGTCAGTACAGGGAACACGCAAACGGAAAGA	TGCAGTAGGGCAGGGAGCACGAACTCGACCCTCCAGACCGTCAGTACAGGGAACACGCAAACGGAAAGA	chr3D	366237695		0
1342355|F|0-5:G>C-5:G>C	TGCAGGGCGGACACGGCGGAGCTCTGGAAGCGGAGGTCGGTCTTGAAGTCCTGCGCGATCTCCCGAGAT	TGCAGGGCGGACACGGCGGAGCTCTGGAAGCGGAGGTCGGTCTTGAAGTCCTGCGCGATCTCCCGAGAT	chr3D	368958303	ENA|KD815223|KD815223.1_C136075095	89
1119558|F|0-47:C>T-47:C>T	TGCAGCAGGTAGGCGGAGCGCGCTAGCCACCAGGCCAAAGGGCTGGTCGTAACTGTTCAGGCAGGATTT	TGCAGCAGGTAGGCGGAGCGCGCTAGCCACCAGGCCAAAGGGCTGGTCGTAACTGTTCAGGCAGGATTT	chr3D	378041290		0
1090122|F|0-43:C>G-43:C>G	TGCAGGCTGCACCTCGCGCGGGGTACCACCTCTCCGTGGAGAGCGTTTCCGAGATCGGAAGAGCGGTTC	TGCAGGCTGCACCTCGCGCGGGGTACCACCTCTCCGTGGAGAGCGTTTCCG	chr3D	380823393	ENA|AOCO010118348|AOCO010118348.1_contig118348	9435
1713677|F|0-19:T>C-19:T>C	TGCAGAACGTGCGGCAGCTTGACGTCCCGCTGCAGCGCTACATGTTCCTCATGGACCTCCAGGTCGGCT	TGCAGAACGTGCGGCAGCTTGACGTCCCGCTGCAGCGCTACATGTTCCTCATGGACCTCCAGGTCGGCT	chr3D	382001827		0
1092386|F|0-28:C>T-28:C>T	TGCAGCGCGGCTGAAGCCACCGCCTCGGCCGATGAGGCGCCTGCTCCCCCGAGATCGGAAGAGCGGTTC	TGCAGCGCGGCTGAAGCCACCGCCTCGGCCGATGAGGCGCCTGCTCCCCCG	chr3D	382105287		0
1054413|F|0-34:T>G-34:T>G	TGCAGGTTTCAACATGCTGCCAAGCTGCTCCCACTTTTCACCTCTGCTGAAAGCTCAGTACAGTTACCT	TGCAGGTTTCAACATGCTGCCAAGCTGCTCCCACTTTTCACCTCTGCTGAAAGCTCAGTACAGTTACCT	chr3D	388542187		0
2252814|F|0-27:A>G-27:A>G	TGCAGGCGTGGGAGGGAGCAAGGCTGAAACGACGGAGACGTGTCGACTGTCCTCCACCACAGTGGATGT	TGCAGGCGTGGGAGGGAGCAAGGCTGAAACGACGGAGACGTGTCGACTGTCCTCCACCACAGTGGATGT	chr3D	393531460		0
1116979|F|0-51:G>T-51:G>T	TGCAGATTCTCTTCAGAGACAAGAGAGCGACATGTCTTGCCTGATGAATCTGTGACTCTTGGCAATGAC	TGCAGATTCTCTTCAGAGACAAGAGAGCGACATGTCTTGCCTGATGAATCTGTGACTCTTGGCAATGAC	chr3D	397218081		0
980982|F|0-65:C>T-65:C>T	TGCAGCTAGCAGGGAGATTTAATGGTGTTTGTACAGGAGCAAGCCACCAATCAAGCATGCACCAGCAGT	TGCAGCTAGCAGGGAGATTTAATGGTGTTTGTACAGGAGCAAGCCACCAATCAAGCATGCACCAGCAGT	chr3D	413684532		0
994227|F|0-37:C>T-37:C>T	TGCAGGATCCGCCACATCCCCACCCAACCGTCCCTCTCGTGTTCCATCCCGAGATCGGAAGAGCGGTTC	TGCAGGATCCGCCACATCCCCACCCAACCGTCCCTCTCGTGTTCCATCCCG	chr3D	415023941		0
1289674|F|0-37:C>T-37:C>T	TGCAGGATCCGCCACATCCCCACCCAACCGTCCCTCTCGTGTTCCATCCCGGTCTCTTCACGCGGCTCC	TGCAGGATCCGCCACATCCCCACCCAACCGTCCCTCTCGTGTTCCATCCCGGTCTCTTCACGCGGCTCC	chr3D	415023941		0
2249063|F|0-56:G>A-56:G>A	TGCAGGCCAGGTCGCCACCACCCTCCTGTATCCACGTGCCCGTGCTTACTAGCGCTGATGGCTCTGATT	TGCAGGCCAGGTCGCCACCACCCTCCTGTATCCACGTGCCCGTGCTTACTAGCGCTGATGGCTCTGATT	chr3D	418732769	ENA|AOCO010034268|AOCO010034268.1_contig34268	1523
1205191|F|0-25:T>C-25:T>C	TGCAGCCCCCCTCACGCAAACAAGCTGCCACACAACAAGCCGCTAAACGCATCTGAGCCCCCATTCATC	TGCAGCCCCCCTCACGCAAACAAGCTGCCACACAACAAGCCGCTAAACGCATCTGAGCCCCCATTCATC	chr3D	419593061	ENA|KD768716|KD768716.1_Scaffold270099	2064
4909503|F|0-22:C>G-22:C>G	TGCAGCTAGCAACAGTCCTGCCCCCACCGAGATCGGAAGAGCGGTTCAGCAGGAATGCCGAGACCGATC	TGCAGCTAGCAACAGTCCTGCCCCCACCG	chr3D	420053683	ENA|KD914674|KD914674.1_C139997306	42
1059369|F|0-22:C>T-22:C>T	TGCAGCAGCACCGTTCCAAATTCCCAATCAACACTACTACTACGACACCCCGCCTAAAGTACGCCACAC	TGCAGCAGCACCGTTCCAAATTCCCAATCAACACTACTACTACGACACCCCGCCTAAAGTACGCCACAC	chr3D	424361711		0
3934704|F|0-6:G>A-6:G>A	TGCAGCGGCAACTCGACGAGCTGCGCACCCAGGTCGGCCGAGATCGGAAGAGCGGTTCAGCAGGAATGC	TGCAGCGGCAACTCGACGAGCTGCGCACCCAGGTCGGCCG	chr3D	426166653		0
1249882|F|0-28:G>C-28:G>C	TGCAGCGCCGCGTTGGCCGCGAGGTCGCGGCGGGGCGGATGCGTGTGGTGAGAGACGGCCGAGATCGGA	TGCAGCGCCGCGTTGGCCGCGAGGTCGCGGCGGGGCGGATGCGTGTGGTGAGAGACGGCCG	chr3D	426447482	ENA|AOCO010167704|AOCO010167704.1_contig167704	30
21311131|F|0-41:C>T-41:C>T	TGCAGTGGAGATCCGCCGGGAAGCCGTCGTCGTTGCTCTCGCCGGCCGGCCCAGGGGCAGGCGGCACCG	TGCAGTGGAGATCCGCCGGGAAGCCGTCGTCGTTGCTCTCGCCGGCCGGCCCAGGGGCAGGCGGCACCG	chr3D	433833605		0
1099721|F|0-44:G>A-44:G>A	TGCAGACTTGATTAAGCCGAGGGCGATACCGTCTTTATGCCCAGGTTCTCCGCTGGCCTGCTGTACGGG	TGCAGACTTGATTAAGCCGAGGGCGATACCGTCTTTATGCCCAGGTTCTCCGCTGGCCTGCTGTACGGG	chr3D	434822592		0
2249717|F|0-33:G>A-33:G>A	TGCAGATGAAATTTAACCACCGCTAAATGCTCGGCGTCGGTGGGCGCTCGATCACGTAGGTACGTACCG	TGCAGATGAAATTTAACCACCGCTAAATGCTCGGCGTCGGTGGGCGCTCGATCACGTAGGTACGTACCG	chr3D	435711390		0
1046882|F|0-23:C>T-23:C>T	TGCAGGACTTTTCCTAGCCATCACTATGCATTGTACAACGAGTTTTGGTATGCTAACAAAGGAGGGGGC	TGCAGGACTTTTCCTAGCCATCACTATGCATTGTACAACGAGTTTTGGTATGCTAACAAAGGAGGGGGC	chr3D	437958923		0
1071314|F|0-31:C>G-31:C>G	TGCAGAATCCATCTCCGCTTCGCTTTTTGCCCTACACGAACAACGCTCCACGGCCGCCCTCCTTCTCCT	TGCAGAATCCATCTCCGCTTCGCTTTTTGCCCTACACGAACAACGCTCCACGGCCGCCCTCCTTCTCCT	chr3D	445650731		0
1103267|F|0-47:G>A-47:G>A	TGCAGCGACCTTGTGACGCCGAATCGCCTGATCCCGAGCCGTACTCCGACCACATCCCGTAGCATCTTT	TGCAGCGACCTTGTGACGCCGAATCGCCTGATCCCGAGCCGTACTCCGACCACATCCCGTAGCATCTTT	chr3D	452382285		0
1217237|F|0-12:A>G-12:A>G	TGCAGCCTTTTCACTTCTTCTTCTGCCGTCCGTGCAAGAACGTCCGCCGTTCGTGGAGCTTCCGAGATC	TGCAGCCTTTTCACTTCTTCTTCTGCCGTCCGTGCAAGAACGTCCGCCGTTCGTGGAGCTTCCG	chr3D	452426747		0
1092477|F|0-35:C>G-35:C>G	TGCAGAAGCACACGACAAAATGCCGCAAGTATCAACCCAGAACGTGTCGGCGTCGTGGCTCCCGCGCCG	TGCAGAAGCACACGACAAAATGCCGCAAGTATCAACCCAGAACGTGTCGGCGTCGTGGCTCCCGCGCCG	chr3D	452990799		0
2243701|F|0-35:G>C-35:G>C	TGCAGGGAAGTTCCAATCATTCGAGTCCGCCCGTCGTCTTAAATGGCGCCGAGATCGGAAGAGCGGTTC	TGCAGGGAAGTTCCAATCATTCGAGTCCGCCCGTCGTCTTAAATGGCGCCG	chr3D	456962581		0
1109776|F|0-34:C>T-34:C>T	TGCAGGTCCTCTTCTCCACCCGCCCTACCCTCCTCCGTTCCTCTCCTGCCACCGAGCAGCCGAGATCGG	TGCAGGTCCTCTTCTCCACCCGCCCTACCCTCCTCCGTTCCTCTCCTGCCACCGAGCAGCCG	chr3D	461016501	ENA|AOCO010043055|AOCO010043055.1_contig43055	8877
1022931|F|0-19:G>A-19:G>A	TGCAGATGGAGGCGGAGGGGCGGCAGGAGGAGGCGAACGCGGAGCGGGCGGAGATGTACGAGATGCTGC	TGCAGATGGAGGCGGAGGGGCGGCAGGAGGAGGCGAACGCGGAGCGGGCGGAGATGTACGAGATGCTGC	chr3D	467481098		0
2247106|F|0-21:G>A-21:G>A	TGCAGTGGCGCACCTGTGCATGCACGCGACGCACCGCAAAAAAAGCTCATGCATGGCACCGTTCGAGTT	TGCAGTGGCGCACCTGTGCATGCACGCGACGCACCGCAAAAAAAGCTCATGCATGGCACCGTTCGAGTT	chr3D	470691232		0
1157907|F|0-8:T>C-8:T>C	TGCAGCTTTTACTGCTGTTTTCTGGAACCTGAAGAACCGGAAAGGCAGTGTGGCCTGGCTCTTGCGTTT	TGCAGCTTTTACTGCTGTTTTCTGGAACCTGAAGAACCGGAAAGGCAGTGTGGCCTGGCTCTTGCGTTT	chr3D	470896740		0
3020389|F|0-8:T>C-8:T>C	TGCAGCTTTTACTGCTGTTTTCTGGAACCTGAAGAACCGAGATCGGAAGAGCGGTTCAGCAGGAATGCC	TGCAGCTTTTACTGCTGTTTTCTGGAACCTGAAGAACCG	chr3D	470896770		0
3952557|F|0-33:C>A-33:C>A	TGCAGGCTTCACACTTGTTGGGATATAACTATTCGGGAGGGGCCGAGATCGGAAGAGCGGTTCAGCAGG	TGCAGGCTTCACACTTGTTGGGATATAACTATTCGGGAGGGGCCG	chr3D	470903950	ENA|AOCO010035542|AOCO010035542.1_contig35542	14702
7352348|F|0-23:A>G-23:A>G	TGCAGAGGATCGGCACGGGGCTGATCCTCGCCCTCGTGGCCATGGTGGTGGCGGCGCTGGTGGAGGCGA	TGCAGAGGATCGGCACGGGGCTGATCCTCGCCCTCGTGGCCATGGTGGTGGCGGCGCTGGTGGAGGCGA	chr3D	488957589		0
6036426|F|0-39:G>C-39:G>C	TGCAGTGACGAAATCCTCCGACCTTTGACATGGATATAGGCAGGGCTGCCGCCATCAATCTAGTAGTTG	TGCAGTGACGAAATCCTCCGACCTTTGACATGGATATAGGCAGGGCTGCCGCCATCAATCTAGTAGTTG	chr3D	494403011	ENA|KD901740|KD901740.1_C139088433	196
1088695|F|0-9:T>C-9:T>C	TGCAGCATGTGGAGAGAGAATTACGAAGGGATTAGGTGAAGGAGATGGGAAAATAAAATAAGGTTGCCG	TGCAGCATGTGGAGAGAGAATTACGAAGGGATTAGGTGAAGGAGATGGGAAAATAAAATAAGGTTGCCG	chr3D	495589407		0
1073197|F|0-25:G>T-25:G>T	TGCAGCAGCTTTACTCTGCGCCGTTGGTCTCCAAAACTTTTGCATCTCGCATCTGTGATACCGAGATCG	TGCAGCAGCTTTACTCTGCGCCGTTGGTCTCCAAAACTTTTGCATCTCGCATCTGTGATACCG	chr3D	496689609	ENA|AOCO010041694|AOCO010041694.1_contig41694	359
5566505|F|0-10:A>C-10:A>C	TGCAGCAAACAGCGGTTCGGCTCGGCTCGGCGGCAGTGCGGCGGTGGGCTCTACCACGCGGCAATCCAC	TGCAGCAAACAGCGGTTCGGCTCGGCTCGGCGGCAGTGCGGCGGTGGGCTCTACCACGCGGCAATCCAC	chr3D	496695274	ENA|AOCO010041693|AOCO010041693.1_contig41693	92
1067320|F|0-8:A>G-8:A>G	TGCAGAATATAGCAACAACAAGAAGGCTCTGCAAATTCGCACGGATAAGAGAACGGCACCGACAACAAA	TGCAGAATATAGCAACAACAAGAAGGCTCTGCAAATTCGCACGGATAAGAGAACGGCACCGACAACAAA	chr3D	497379836		0
1202198|F|0-37:A>G-37:A>G	TGCAGCACCGTCTGCACCTGAAACATGGCAGATTTTAACCGCTCAGCTATGTACCACGCACGCATTGCG	TGCAGCACCGTCTGCACCTGAAACATGGCAGATTTTAACCGCTCAGCTATGTACCACGCACGCATTGCG	chr3D	497380133		0
1100395|F|0-22:C>G-22:C>G	TGCAGGTTCTACTGAAATGACTCTTAACTTAGGGAACAAATATATTTTCCTTAATAGACTCTTAGCGTA	TGCAGGTTCTACTGAAATGACTCTTAACTTAGGGAACAAATATATTTTCCTTAATAGACTCTTAGCGTA	chr3D	498104696		0
12769469|F|0-33:C>T-33:C>T	TGCAGATACATGATGCATGCCCCTCCCCTGACCCCCGCTGGATATTACCATCTGTCGCGGTCCGATCGC	TGCAGATACATGATGCATGCCCCTCCCCTGACCCCCGCTGGATATTACCATCTGTCGCGGTCCGATCGC	chr3D	498269793		0
1150613|F|0-43:G>A-43:G>A	TGCAGCTGCTGAGAGGATTCCGTGGGCCCCGCCGTTCATGCAGGCAGTTGCAGGGCGGAGACCGCGTTG	TGCAGCTGCTGAGAGGATTCCGTGGGCCCCGCCGTTCATGCAGGCAGTTGCAGGGCGGAGACCGCGTTG	chr3D	498272003		0
1068542|F|0-9:A>G-9:A>G	TGCAGGGCAACAGCAACGCACGTGTTGGGGCGCACAGAGTGCGAGAAGAGTGCAGGAAACCGAGATCGG	TGCAGGGCAACAGCAACGCACGTGTTGGGGCGCACAGAGTGCGAGAAGAGTGCAGGAAACCG	chr3D	500210375		0
1698122|F|0-62:G>C-62:G>C	TGCAGTATTATGTTCCTTGGCCATTTAGTAAAGTAGAAGTAGCAAGAAATGCAATTACAAAAGGAGAGA	TGCAGTATTATGTTCCTTGGCCATTTAGTAAAGTAGAAGTAGCAAGAAATGCAATTACAAAAGGAGAGA	chr3D	501306182	ENA|AOCO010117990|AOCO010117990.1_contig117990	13117
990789|F|0-41:C>T-41:C>T	TGCAGAGAATGCAAGCATATTGGAGACTCGTCTCATTGTCTCGGTAACAAGCCAGTGATAGCAAGTGAG	TGCAGAGAATGCAAGCATATTGGAGACTCGTCTCATTGTCTCGGTAACAAGCCAGTGATAGCAAGTGAG	chr3D	502133296		0
1062757|F|0-9:G>A-9:G>A	TGCAGGGAAGTGACAGAGTGTAGAGTTTGACCATACAGAGAAGGAAAGCGTAGAGTGTGACCATACAAA	TGCAGGGAAGTGACAGAGTGTAGAGTTTGACCATACAGAGAAGGAAAGCGTAGAGTGTGACCATACAAA	chr3D	506210006		0
3022770|F|0-9:G>C-9:G>C	TGCAGCTACGTGTTGCCTTCGTCCGTTCAGTCTCCCGAGATCGGAAGAGCGGTTCAGCAGGAATGCCGA	TGCAGCTACGTGTTGCCTTCGTCCGTTCAGTCTCCCG	chr3D	506917430		0
4993658|F|0-22:A>G-22:A>G	TGCAGCCTCGCCGCCCTGGTCTACCCGAGTTGCCGTTGCTGCCACCGAGATCGGAAGAGCGGTTCAGCA	TGCAGCCTCGCCGCCCTGGTCTACCCGAGTTGCCGTTGCTGCCACCG	chr3D	513954795	ENA|AOCO010077359|AOCO010077359.1_contig77359	8259
1045894|F|0-64:C>A-64:C>A	TGCAGTCGTCAGAGCAGGAGGGCCATAAAGCGACGTAGCAGCTCTTTGCCATCCGATAAGCACCCGACG	TGCAGTCGTCAGAGCAGGAGGGCCATAAAGCGACGTAGCAGCTCTTTGCCATCCGATAAGCACCCGACG	chr3D	515777726	ENA|AOCO010119953|AOCO010119953.1_contig119953	10464
1026877|F|0-12:A>C-12:A>C	TGCAGGGAGCACATCCCCTGACAAAGAGGTTCCTCCTGGTTCTCACTGCGGCATGAATCGTCACAGTTG	TGCAGGGAGCACATCCCCTGACAAAGAGGTTCCTCCTGGTTCTCACTGCGGCATGAATCGTCACAGTTG	chr3D	518976571		0
1021673|F|0-20:A>G-20:A>G	TGCAGACCACGACGCAGCTAACCGCCCCAACAAAGGAGGTTCTCTTCTCCGCCGAGATCGGAAGAGCGG	TGCAGACCACGACGCAGCTAACCGCCCCAACAAAGGAGGTTCTCTTCTCCGCCG	chr3D	522086747		0
1049157|F|0-36:C>G-36:C>G	TGCAGTCCATCGTCCAGTGTGACGCAGGGGTGGTCTCCAGCAACGCCACCCATCAGCAGTGATCCAAAC	TGCAGTCCATCGTCCAGTGTGACGCAGGGGTGGTCTCCAGCAACGCCACCCATCAGCAGTGATCCAAAC	chr3D	523178726		0
978401|F|0-32:C>A-32:C>A	TGCAGTCCAGTCCAGTGAGTTTAGCCTGTGATCCACCTGACGGAATCCGATACAGTTGATTAACTAACC	TGCAGTCCAGTCCAGTGAGTTTAGCCTGTGATCCACCTGACGGAATCCGATACAGTTGATTAACTAACC	chr3D	524204958		0
7351797|F|0-29:C>T-29:C>T	TGCAGCAGGAACCGCAGGTTCTTGTCTCCCGCCGCCGAGATCGGAAGAGCGGTTCAGCAGGAATGCCGA	TGCAGCAGGAACCGCAGGTTCTTGTCTCCCGCCGCCG	chr3D	525479211		0
21311356|F|0-45:A>G-45:A>G	TGCAGGTGCCTGCCTCGCCGTCAGTGGCCGAGGCGGCAATCGGTGACCGAGATCGGAAGAGCGGTTCAG	TGCAGGTGCCTGCCTCGCCGTCAGTGGCCGAGGCGGCAATCGGTGACCG	chr3D	525832728		0
1100275|F|0-28:C>T-28:C>T	TGCAGGTGCAGGAAGAAAAGAAAGTACGCGCAGCCGCCGCATGTCTTCAGAGATGCAGTCCACTGGCGC	TGCAGGTGCAGGAAGAAAAGAAAGTACGCGCAGCCGCCGCATGTCTTCAGAGATGCAGTCCACTGGCGC	chr3D	526076918		0
995731|F|0-10:C>T-10:C>T	TGCAGGCAGGCAGGAGAGGAGAGAGGAGAGAGGAAGCAGCTAGCTAGCGTGGCGCAGGTGCTTGGCTTG	TGCAGGCAGGCAGGAGAGGAGAGAGGAGAGAGGAAGCAGCTAGCTAGCGTGGCGCAGGTGCTTGGCTTG	chr3D	526076984		0
1125840|F|0-24:C>A-24:C>A	TGCAGAGGATCCCAACCCGCGCATCTGATGCTGTATCAATCACCTTATGATACACCGAGATCGGAAGAG	TGCAGAGGATCCCAACCCGCGCATCTGATGCTGTATCAATCACCTTATGATACACCG	chr3D	527152361		0
1123291|F|0-52:G>A-52:G>A	TGCAGGGAGGACAGTGGCGTGTACATTGTGCACTACGGCCGCGAGTTCACTGGGTTGTGCCACCGAGAT	TGCAGGGAGGACAGTGGCGTGTACATTGTGCACTACGGCCGCGAGTTCACTGGGTTGTGCCACCGAGAT	chr3D	528132685		0
1399757|F|0-18:T>C-18:T>C	TGCAGGATTGTAACCAAATCGCAATCTCTGCTGCTCTCTTGTATTACTTTGCTTTCTGTGTTCCGAGAT	TGCAGGATTGTAACCAAATCGCAATCTCTGCTGCTCTCTTGTATTACTTTGCTTTCTGTGTTCCGAGAT	chr3D	529148075		0
2246765|F|0-7:C>T-7:C>T	TGCAGCTCACTCCCACAGCCCCACTCTCTTGCTCGATCTGCTGCCTTGTGTGATGGCCCGAGCACGACC	TGCAGCTCACTCCCACAGCCCCACTCTCTTGCTCGATCTGCTGCCTTGTGTGATGGCCCGAGCACGACC	chr3D	532090126		0
4261629|F|0-41:C>T-41:C>T	TGCAGTTGGCCGCCAGCTTCCGCGAGAAGGTGTCGTCCGCGCGCCGAGATCGGAAGAGCGGTTCAGCAG	TGCAGTTGGCCGCCAGCTTCCGCGAGAAGGTGTCGTCCGCGCGCCG	chr3D	532212266		0
1002618|F|0-17:T>G-17:T>G	TGCAGCGCCGCCTCCACTGACGACCGCACGATGCCGTCCAGCTGCGGGCACGACGCGGCGTGGAAGCCC	TGCAGCGCCGCCTCCACTGACGACCGCACGATGCCGTCCAGCTGCGGGCACGACGCGGCGTGGAAGCCC	chr3D	532212767		0
1663989|F|0-39:C>T-39:C>T	TGCAGCAGAATCCACTTTCCCTCGGCGAAAGCGTAAAGCCTAAAATGCGCTTCCACTTATCCACGCTGG	TGCAGCAGAATCCACTTTCCCTCGGCGAAAGCGTAAAGCCTAAAATGCGCTTCCACTTATCCACGCTGG	chr3D	532366712	ENA|AOCO010116791|AOCO010116791.1_contig116791	417
2244467|F|0-15:G>A-15:G>A	TGCAGCCGCCAGGGAGTGGAGCGATTGGGGAATTGGATTCCATGTCAGCGCCATTGTTGATTCTACCAA	TGCAGCCGCCAGGGAGTGGAGCGATTGGGGAATTGGATTCCATGTCAGCGCCATTGTTGATTCTACCAA	chr3D	534450105		0
3952600|F|0-31:T>C-31:T>C	TGCAGGGGAAACCATCAAACTAGGCTTCCGCTGACAGCGGGCCCGAGATCGGAAGAGCGGTTCAGCAGG	TGCAGGGGAAACCATCAAACTAGGCTTCCGCTGACAGCGGGCCCG	chr3D	535608690		0
7478661|F|0-20:G>C-20:G>C	TGCAGCACCGGCGGCTTGTCGAGGTCGAACTCGTGAGTGCACCCGAGATCGGAAGAGCGGTTCAGCAGG	TGCAGCACCGGCGGCTTGTCGAGGTCGAACTCGTGAGTGCACCCG	chr3D	535787898		0
7478661|F|0-25:C>A-25:C>A	TGCAGCACCGGCGGCTTGTCGAGGTCGAACTCGTGAGTGCACCCGAGATCGGAAGAGCGGTTCAGCAGG	TGCAGCACCGGCGGCTTGTCGAGGTCGAACTCGTGAGTGCACCCG	chr3D	535787898		0
1025510|F|0-63:G>A-63:G>A	TGCAGCTTGTTGACGATCGGGATCACCGAGGAGCCCACCACCGCCGCGGCCTCGGCCGCCGCCGCCGCC	TGCAGCTTGTTGACGATCGGGATCACCGAGGAGCCCACCACCGCCGCGGCCTCGGCCGCCGCCGCCGCC	chr3D	536007212		0
2242270|F|0-11:G>A-11:G>A	TGCAGTTACTAGTACCTCTGTCAACCCTCCTGATTGGGCTAGCTCGAGAAAAAGGAACCATCATATCCA	TGCAGTTACTAGTACCTCTGTCAACCCTCCTGATTGGGCTAGCTCGAGAAAAAGGAACCATCATATCCA	chr3D	537314194	ENA|AOCO010049907|AOCO010049907.1_contig49907	4283
1697242|F|0-45:T>C-45:T>C	TGCAGAACTTTTCCAGATTTTTTGCGCGCCTGCTATTCAATAGCTTCAAATGGGCCGAGATCGGAAGAG	TGCAGAACTTTTCCAGATTTTTTGCGCGCCTGCTATTCAATAGCTTCAAATGGGCCG	chr3D	537347121	ENA|AOCO010049903|AOCO010049903.1_contig49903	9098
1215929|F|0-41:T>C-41:T>C	TGCAGAATATGGCTGAAAACAGAGCCAGTTTTCTGAAGGACTGAGGAGTAACTGTAGCAGCTAAACATA	TGCAGAATATGGCTGAAAACAGAGCCAGTTTTCTGAAGGACTGAGGAGTAACTGTAGCAGCTAAACATA	chr3D	541305923		0
7351038|F|0-27:A>G-27:A>G	TGCAGATGTTGGCGCAACAAAATAGCGATGCCGAGATCGGAAGAGCGGTTCAGCAGGAATGCCGAGACC	TGCAGATGTTGGCGCAACAAAATAGCGATGCCG	chr3D	541605925		0
3020699|F|0-17:A>C-17:A>C	TGCAGAGATAGAAGCAAAGATATTAGGCATATAAACTCAGCCGAGATCGGAAGAGCGGTTCAGCAGGAA	TGCAGAGATAGAAGCAAAGATATTAGGCATATAAACTCAGCCG	chr3D	544834405		0
9724278|F|0-34:G>C-34:G>C	TGCAGCTTTTGGGGTGGACTTTACAGCGGCTTTCGGAGTCAAATGCACGGCCGTCCGTCGCCGTTGCCA	TGCAGCTTTTGGGGTGGACTTTACAGCGGCTTTCGGAGTCAAATGCACGGCCGTCCGTCGCCGTTGCCA	chr3D	545345918		0
2243182|F|0-41:G>T-41:G>T	TGCAGAAAGATATCAAGCTGATCTAAATGCTTTCGTGTTGAGTCACCTGACTATTTCTTCGCGCTCTCG	TGCAGAAAGATATCAAGCTGATCTAAATGCTTTCGTGTTGAGTCACCTGACTATTTCTTCGCGCTCTCG	chr3D	548261384	ENA|AOCO010071646|AOCO010071646.1_contig71646	1375
2257082|F|0-30:G>A-30:G>A	TGCAGGTCCGCGCCAGCAAGAACATCGACAGCTTCTTGAAGCTCCCTGGCGCGATCCAGAACCTTGCAC	TGCAGGTCCGCGCCAGCAAGAACATCGACAGCTTCTTGAAGCTCCCTGGCGCGATCCAGAACCTTGCAC	chr3D	548814311		0
3946976|F|0-41:C>T-41:C>T	TGCAGGTGCTAGTGGTGAGCGTCGTGCTGCCCCTGGCCACCCACCCGAGATCGGAAGAGCGGTTCAGCA	TGCAGGTGCTAGTGGTGAGCGTCGTGCTGCCCCTGGCCACCCACCCG	chr3D	548972977		0
2257143|F|0-36:A>T-36:A>T	TGCAGCAGCAGCAACAGGGCAGCTGATCGAAGCGAGAGGATGTTTCCCGTGGGGATCCTGGCAGTGCTC	TGCAGCAGCAGCAACAGGGCAGCTGATCGAAGCGAGAGGATGTTTCCCGTGGGGATCCTGGCAGTGCTC	chr3D	549065023		0
1037135|F|0-62:T>C-62:T>C	TGCAGTGGCATCTTGTCCTGACGATGTCGGACTCCGAATCAGAGGTCAATGACATCAATGCGTATGGCC	TGCAGTGGCATCTTGTCCTGACGATGTCGGACTCCGAATCAGAGGTCAATGACATCAATGCGTATGGCC	chr3D	549112906		0
5412094|F|0-12:A>G-12:A>G	TGCAGTGAGTTGATGTTGCTCCATATGCCGAGATCGGAAGAGCGGTTCAGCAGGAATGCCGAGACCGAT	TGCAGTGAGTTGATGTTGCTCCATATGCCG	chr3D	549133739		0
2243273|F|0-59:T>C-59:T>C	TGCAGGTCCACGTCGAAAGTGAGCAGGCGTGGAGGAGAGAGATGAAAAAGGCACCCTCTTGCAAAGATG	TGCAGGTCCACGTCGAAAGTGAGCAGGCGTGGAGGAGAGAGATGAAAAAGGCACCCTCTTGCAAAGATG	chr3D	549384876	ENA|AOCO010090541|AOCO010090541.1_contig90541	334
4262427|F|0-16:C>T-16:C>T	TGCAGCTAGCGGGGCGCAGGTGCAACGTGGAGCAGGTTCTCCGAGATCGGAAGAGCGGTTCAGCAGGAA	TGCAGCTAGCGGGGCGCAGGTGCAACGTGGAGCAGGTTCTCCG	chr3D	550216553		0
1088645|F|0-20:C>T-20:C>T	TGCAGGTGTTTACTGTTTTCCAGGAGAATCCAAGGGTTGCCCAGGAGCACCTCAAGAACCCCGAGATCG	TGCAGGTGTTTACTGTTTTCCAGGAGAATCCAAGGGTTGCCCAGGAGCACCTCAAGAACCCCG	chr3D	550381346		0
5411164|F|0-21:C>T-21:C>T	TGCAGAATAGCTTATTGGGCTCAACTACCGAGATCGGAAGAGCGGTTCAGCAGGAATGCCGAGACCGAT	TGCAGAATAGCTTATTGGGCTCAACTACCG	chr3D	550480062		0
1168487|F|0-33:T>C-33:T>C	TGCAGGGCAGCAAGCAATGGCTTCCGTCGCCTTTTTCTCGCTGCTGCTTCTCTCCGCCGCCGTAGCTCC	TGCAGGGCAGCAAGCAATGGCTTCCGTCGCCTTTTTCTCGCTGCTGCTTCTCTCCGCCGCCGTAGCTCC	chr3D	551080306		0
1013536|F|0-10:T>G-10:T>G	TGCAGAACCATTGTGCGATGCAGCTTTCGTGGAAGGAGTGCAAGCAGCCGAGATCGGAAGAGCGGTTCA	TGCAGAACCATTGTGCGATGCAGCTTTCGTGGAAGGAGTGCAAGCAGCCG	chr3D	551256017	ENA|AOCO010175322|AOCO010175322.1_contig175322	4585
1100759|F|0-53:A>T-53:A>T	TGCAGGTAGTGCCGATGCCGAGGAGCAGCCCACTGAACGCGAACGTGTCCTTCACCAGATCAAACATAA	TGCAGGTAGTGCCGATGCCGAGGAGCAGCCCACTGAACGCGAACGTGTCCTTCACCAGATCAAACATAA	chr3D	551393544		0
2241863|F|0-64:C>A-64:C>A	TGCAGCAACTTCGACTTCATCATGGGGAGTTCTTAGAAGAGTGTCACTGATCTTGCGAGTCGAGCTAGC	TGCAGCAACTTCGACTTCATCATGGGGAGTTCTTAGAAGAGTGTCACTGATCTTGCGAGTCGAGCTAGC	chr3D	551393610		0
2241863|F|0-19:T>G-19:T>G	TGCAGCAACTTCGACTTCATCATGGGGGGTTCTTAGAAGAGTGTCACTGATCTTGCGAGTCGAGCTAGC	TGCAGCAACTTCGACTTCATCATGGGGGGTTCTTAGAAGAGTGTCACTGATCTTGCGAGTCGAGCTAGC	chr3D	551393610		0
2247242|F|0-61:G>A-61:G>A	TGCAGGTAGTGCCGACGCCGAGGAGCAGCCCACTGAACGCGAACGTGTCCTTCTCCAGATCGAATATTA	TGCAGGTAGTGCCGACGCCGAGGAGCAGCCCACTGAACGCGAACGTGTCCTTCTCCAGATCGAATATTA	chr3D	551406462		0
6048802|F|0-15:T>C-15:T>C	TGCAGGTAGTGCCGATGCCGAGGAGCAGCCCACTGAACGCGAACGTGTCCTTCTCCAGATCGAATATTA	TGCAGGTAGTGCCGATGCCGAGGAGCAGCCCACTGAACGCGAACGTGTCCTTCTCCAGATCGAATATTA	chr3D	551406462		0
1076133|F|0-61:G>T-61:G>T	TGCAGTCTGACAGGACAAGGAAGGAAGTAGGGTTCAGAAGGGGGACCTTGAGGGAGAGTGGGATGGCCA	TGCAGTCTGACAGGACAAGGAAGGAAGTAGGGTTCAGAAGGGGGACCTTGAGGGAGAGTGGGATGGCCA	chr3D	551990929		0
3939543|F|0-10:C>G-10:C>G	TGCAGGTGGCCGCGGAGCTGCTGAACGACCGAGATCGGAAGAGCGGTTCAGCAGGAATGCCGAGACCGA	TGCAGGTGGCCGCGGAGCTGCTGAACGACCG	chr3D	551992246		0
1003042|F|0-14:A>G-14:A>G	TGCAGAACCACTGTAGGATGCAGCTTTCGTGGAAGGAGTGCAAGCAGCCGAGATCGGAAGAGCGGTTCA	TGCAGAACCACTGTAGGATGCAGCTTTCGTGGAAGGAGTGCAAGCAGCCG	chr3D	552480798	ENA|AOCO010079883|AOCO010079883.1_contig79883	3588
6050117|F|0-43:G>C-43:G>C	TGCAGCCGTAGTTGTCGACGCGGAAGGCGACGGCGCCGTCGGGGTCGTACACCGTGCAGCCGTTGCCGT	TGCAGCCGTAGTTGTCGACGCGGAAGGCGACGGCGCCGTCGGGGTCGTACACCGTGCAGCCGTTGCCGT	chr3D	552583240	ENA|AOCO010079869|AOCO010079869.1_contig79869	2328
4262470|F|0-24:T>C-24:T>C	TGCAGGGGCGGCCGCGAGGTCCTCTTCATGGACCGCGCCGAGATCGGAAGAGCGGTTCAGCAGGAATGC	TGCAGGGGCGGCCGCGAGGTCCTCTTCATGGACCGCGCCG	chr3D	552735118	ENA|KD806075|KD806075.1_C135857017	26
1235806|F|0-14:G>A-14:G>A	TGCAGCGCCTGCGGGCCGCCACCCCCGCCCCCGCGGACGCCGACGACGCCAAGCTCCGAGATCGGAAGA	TGCAGCGCCTGCGGGCCGCCACCCCCGCCCCCGCGGACGCCGACGACGCCAAGCTCCG	chr3D	552762419	ENA|AOCO010078231|AOCO010078231.1_contig78231	2114
1080071|F|0-21:C>T-21:C>T	TGCAGTCTCTGTCGCTCTCGCCTCTTCGGAAAACCCCAACCTTTCTCTCCTCTCCTCTCCAAGAACTCA	TGCAGTCTCTGTCGCTCTCGCCTCTTCGGAAAACCCCAACCTTTCTCTCCTCTCCTCTCCAAGAACTCA	chr3D	552789445		0
1080071|F|0-44:C>T-44:C>T	TGCAGTCTCTGTCGCTCTCGCCTCTTCGGAAAACCCCAACCTTTCTCTCCTCTCCTCTCCAAGAACTCA	TGCAGTCTCTGTCGCTCTCGCCTCTTCGGAAAACCCCAACCTTTCTCTCCTCTCCTCTCCAAGAACTCA	chr3D	552789445		0
6044980|F|0-30:G>A-30:G>A	TGCAGCTGCTTCAACCCCACGCCGTCCTTCGCCGACATGATCGTAAGCAAGTACAAGCTGCGCGGCGAC	TGCAGCTGCTTCAACCCCACGCCGTCCTTCGCCGACATGATCGTAAGCAAGTACAAGCTGCGCGGCGAC	chr3D	553239933		0
9722212|F|0-63:G>A-63:G>A	TGCAGCAGTGGGGTTTCAGTCCAATCGGCGGCGGTGGTTGGGCCCCGTTTCGGACGGGAAACAGTGGCA	TGCAGCAGTGGGGTTTCAGTCCAATCGGCGGCGGTGGTTGGGCCCCGTTTCGGACGGGAAACAGTGGCA	chr3D	553387631		0
12854697|F|0-15:C>T-15:C>T	TGCAGTTTCTCGTCACGGCGGCTTGGAAGTCTCGTCACCTAAGCTCTACTTTTGTTGCATAGCCACGAT	TGCAGTTTCTCGTCACGGCGGCTTGGAAGTCTCGTCACCTAAGCTCTACTTTTGTTGCATAGCCACGAT	chr3D	554176817		0
2294927|F|0-33:A>G-33:A>G	TGCAGTGCAATGCGCGGAAAGGTACGGCGACGGAGCAGCCGCGTCGTGCCCGCGTCGAGAGGGAGGGCT	TGCAGTGCAATGCGCGGAAAGGTACGGCGACGGAGCAGCCGCGTCGTGCCCGCGTCGAGAGGGAGGGCT	chr3D	555462675		0
1123609|F|0-39:A>G-39:A>G	TGCAGCAACCCCCCCACCGCGGCCAGATCCCGCACATCTAATCTCACTGAGATCCACCCTGCCCCCCGA	TGCAGCAACCCCCCCACCGCGGCCAGATCCCGCACATCTAATCTCACTGAGATCCACCCTGCCCCCCGA	chr3D	555841438		0
1236080|F|0-17:G>T-17:G>T	TGCAGGCTCTCCCCGCCGGCAGCCGTCAGCCTGCCAGCTCTCGAGGCCCTCCACCTCACCCACATCCAC	TGCAGGCTCTCCCCGCCGGCAGCCGTCAGCCTGCCAGCTCTCGAGGCCCTCCACCTCACCCACATCCAC	chr3D	555865846		0
2250562|F|0-52:A>C-52:A>C	TGCAGGTGACTAAGCTGCTCATCCTTCACGTCCCGATCTTCTGCTGTCTGGAAAGCCGAGTCGTGTCAC	TGCAGGTGACTAAGCTGCTCATCCTTCACGTCCCGATCTTCTGCTGTCTGGAAAGCCGAGTCGTGTCAC	chr3D	557645314		0
2268045|F|0-9:C>A-9:C>A	TGCAGGTGGCGTCAGACGAGAGCGGACCGGGGCATTTGTAGTGGAGGGGATCAGGGGAATCGCACCGAG	TGCAGGTGGCGTCAGACGAGAGCGGACCGGGGCATTTGTAGTGGAGGGGATCAGGGGAATCGCACCGAG	chr3D	559131904		0
3937149|F|0-9:C>A-9:C>A	TGCAGGTGGCGTCAGACGAGAGCGGACCGAGATCGGAAGAGCGGTTCAGCAGGAATGCCGAGACCGATC	TGCAGGTGGCGTCAGACGAGAGCGGACCG	chr3D	559131944		0
978822|F|0-14:T>C-14:T>C	TGCAGGACCTCACCTTGCGCCACCTCCCATTGCTGTCGGGCCCTATACCGCCGAGATCGGAAGAGCGGT	TGCAGGACCTCACCTTGCGCCACCTCCCATTGCTGTCGGGCCCTATACCGCCG	chr3D	559170050		0
1113958|F|0-5:T>C-5:T>C	TGCAGTTGCCTCCAGACTGCCGCATCCACCCGGTATTCCATGTCTCCCAACTCAAGCCTTTCACCCCGA	TGCAGTTGCCTCCAGACTGCCGCATCCACCCGGTATTCCATGTCTCCCAACTCAAGCCTTTCACCCCGA	chr3D	559654905		0
1221235|F|0-20:C>G-20:C>G	TGCAGAGAGATGCTCCACCACGGTATTAGGGAACTGTGTACACCAGCTCGCCGTTGCTAGGGCTCGGTC	TGCAGAGAGATGCTCCACCACGGTATTAGGGAACTGTGTACACCAGCTCGCCGTTGCTAGGGCTCGGTC	chr3D	560817158		0
12764575|F|0-46:A>G-46:A>G	TGCAGGACGGCGCGAGGAGAGGCAGGGCAGCAGTGGGAGGAACGGCACGCGAAAGAGGAAGAAGGGTGG	TGCAGGACGGCGCGAGGAGAGGCAGGGCAGCAGTGGGAGGAACGGCACGCGAAAGAGGAAGAAGGGTGG	chr3D	561835837		0
1220704|F|0-25:A>G-25:A>G	TGCAGTACAGACGCCACGCCGTCAGACTGGAGCTCCTGCCTAACATCAAGAGGTACGAGCGCCGCGCCA	TGCAGTACAGACGCCACGCCGTCAGACTGGAGCTCCTGCCTAACATCAAGAGGTACGAGCGCCGCGCCA	chr3D	562185910		0
3957904|F|0-12:C>T-12:C>T	TGCAGCTTTGGGCACGAGGTGAAGACGGCCTCGTAGGCCGCCGAGATCGGAAGAGCGGTTCAGCAGGAA	TGCAGCTTTGGGCACGAGGTGAAGACGGCCTCGTAGGCCGCCG	chr3D	562212432		0
2247555|F|0-12:A>G-12:A>G	TGCAGTGCACGCACTACATGATCACTAGCTTCGCTCGATTTCGAGGCTGCGATCGCACATAACTGCTCG	TGCAGTGCACGCACTACATGATCACTAGCTTCGCTCGATTTCGAGGCTGCGATCGCACATAACTGCTCG	chr3D	562589661		0
4544219|F|0-59:A>G-59:A>G	TGCAGAAGCAGGTGATCCGAGTCCGAGGCGCAAGTGAGCTTGAGGGGCACGCAGACGCGACTGGTGCAG	TGCAGAAGCAGGTGATCCGAGTCCGAGGCGCAAGTGAGCTTGAGGGGCACGCAGACGCGACTGGTGCAG	chr3D	562641010		0
1028082|F|0-29:C>G-29:C>G	TGCAGGAAGGCGAGGAGCTTGAGCAGGAACCCCAGGCAGCACCGCCCGCACCCGCCGCCGCCCTTCTCG	TGCAGGAAGGCGAGGAGCTTGAGCAGGAACCCCAGGCAGCACCGCCCGCACCCGCCGCCGCCCTTCTCG	chr3D	562713756		0
3939821|F|0-19:A>G-19:A>G	TGCAGAGTGGGACGCGCGCAAGCGGCAGCTTGGCTCCGAGATCGGAAGAGCGGTTCAGCAGGAATGCCG	TGCAGAGTGGGACGCGCGCAAGCGGCAGCTTGGCTCCG	chr3D	563049281	ENA|AOCO010009588|AOCO010009588.1_contig9588	13934
1700179|F|0-48:T>A-48:T>A	TGCAGCTTGGGCGGACATGGTAGTTTCCAGATTCGTTTCCAAGACTGATCAGCCATCCGCCCAAGCTGT	TGCAGCTTGGGCGGACATGGTAGTTTCCAGATTCGTTTCCAAGACTGATCAGCCATCCGCCCAAGCTGT	chr3D	564523446		0
1247833|F|0-17:T>G-17:T>G	TGCAGGAGCAGCGGCGGTCGCTCATCTCTGCTCGCTCGCCTGCCGCCAGAGGAGTTGCTAGGTTAGGGC	TGCAGGAGCAGCGGCGGTCGCTCATCTCTGCTCGCTCGCCTGCCGCCAGAGGAGTTGCTAGGTTAGGGC	chr3D	564656968		0
5580448|F|0-21:A>G-21:A>G	TGCAGGCGGCGAAAGACGGACACCTGCCGAGATCGGAAGAGCGGTTCAGCAGGAATGCCGAGACCGATC	TGCAGGCGGCGAAAGACGGACACCTGCCG	chr3D	565173226		0
1096389|F|0-22:G>A-22:G>A	TGCAGGGGGGAGAGGTGGTGACGAGGTGGAGGAGGCATCGGCCGCCACGGCGCTCGGGGAGGCGGCGGC	TGCAGGGGGGAGAGGTGGTGACGAGGTGGAGGAGGCATCGGCCGCCACGGCGCTCGGGGAGGCGGCGGC	chr3D	565617438		0
1023036|F|0-20:T>C-20:T>C	TGCAGCTCGCCGACGCGCTCTACGGCCGAGGCCTCGCCATCACCGTCCTCCACACCACCTTCAACGCCC	TGCAGCTCGCCGACGCGCTCTACGGCCGAGGCCTCGCCATCACCGTCCTCCACACCACCTTCAACGCCC	chr3D	565826941		0
12764848|F|0-18:T>C-18:T>C	TGCAGTTCCTTGCAACGGTCCCCAAGGCTACAGAGCATGAGGACATGTCAAAGCTTGCATCAATACTCA	TGCAGTTCCTTGCAACGGTCCCCAAGGCTACAGAGCATGAGGACATGTCAAAGCTTGCATCAATACTCA	chr3D	566899663		0
1036682|F|0-29:C>G-29:C>G	TGCAGTGCTACGAAACACATGGCTTCTTTCCCCAGAAATGTTAATCATAGTCTAGTGTATTACTACTAT	TGCAGTGCTACGAAACACATGGCTTCTTTCCCCAGAAATGTTAATCATAGTCTAGTGTATTACTACTAT	chr3D	566914562		0
1203228|F|0-30:G>A-30:G>A	TGCAGCTTCAGCTACTAAAGTCAAAATGCCGTTACATCTACCTTTATTTCCGAGATCGGAAGAGCGGTT	TGCAGCTTCAGCTACTAAAGTCAAAATGCCGTTACATCTACCTTTATTTCCG	chr3D	566964758		0
2258117|F|0-9:A>G-9:A>G	TGCAGCCCCATTCCTGGGCGAGGAGGAGTTCTTCGACGCCGCTCAGGCCCCGCCACCGTCAGGGATCTT	TGCAGCCCCATTCCTGGGCGAGGAGGAGTTCTTCGACGCCGCTCAGGCCCCGCCACCGTCAGGGATCTT	chr3D	568048904	ENA|AOCO010020439|AOCO010020439.1_contig20439	5106
5582511|F|0-7:A>T-7:A>T	TGCAGCCACGGCGGGAGCCCAGTCCATTGACGGAGCGACGAAGGCCGAGATCGGAAGAGCGGTTCAGCA	TGCAGCCACGGCGGGAGCCCAGTCCATTGACGGAGCGACGAAGGCCG	chr3D	568048970	ENA|KD716723|KD716723.1_Scaffold218001	51
21311209|F|0-9:C>T-9:C>T	TGCAGCCGGCGGATTATCGCCTGATCTGTCCCTTGTCCGAGATCGGAAGAGCGGTTCAGCAGGAATGCC	TGCAGCCGGCGGATTATCGCCTGATCTGTCCCTTGTCCG	chr3D	569214900		0
2246869|F|0-53:A>T-53:A>T	TGCAGTTCAAAGGACGGTAATTTACTGTGGCTGAAGTTGAGTGTGTCGAGTAAAGGGAAGACTGAAAGG	TGCAGTTCAAAGGACGGTAATTTACTGTGGCTGAAGTTGAGTGTGTCGAGTAAAGGGAAGACTGAAAGG	chr3D	570153903	ENA|AOCO010134922|AOCO010134922.1_contig134922	9587
7353093|F|0-17:A>T-17:A>T	TGCAGGAACAGGTGAGTATTATTGCCACTTAGTTTTGTGCACAAGCTCGTACATGACGCTTGCCCCGAG	TGCAGGAACAGGTGAGTATTATTGCCACTTAGTTTTGTGCACAAGCTCGTACATGACGCTTGCCCCGAG	chr3D	571021862		0
7353092|F|0-67:A>G-67:A>G	TGCAGGAACAGGTGAGTTTTTTTGCCACTTAGTTTTGTGCACGAGCTCGTACATGACGCTTGCCCCGAG	TGCAGGAACAGGTGAGTTTTTTTGCCACTTAGTTTTGTGCACGAGCTCGTACATGACGCTTGCCCCGAG	chr3D	571021862		0
1218405|F|0-53:T>C-53:T>C	TGCAGGTATCCATTTCTCCGAAGCTAATGAGTGAGGGAATGTTTCCGAGGACTTTCACACCGAGATCGG	TGCAGGTATCCATTTCTCCGAAGCTAATGAGTGAGGGAATGTTTCCGAGGACTTTCACACCG	chr3D	571248231		0
21311062|F|0-57:T>C-57:T>C	TGCAGCTGCTCTCCTCCTCACCATGACCATGAACTAGTTTAGATATTTAGCGCCTACTTGCAGTTTGCA	TGCAGCTGCTCTCCTCCTCACCATGACCATGAACTAGTTTAGATATTTAGCGCCTACTTGCAGTTTGCA	chr3D	571249988		0
1144142|F|0-29:G>A-29:G>A	TGCAGCCGCGCCACGGCGGCAGCCACGCGGGCGCCCCATCCGCACTCCTGCCGTCGCTGTCGCTCTCCC	TGCAGCCGCGCCACGGCGGCAGCCACGCGGGCGCCCCATCCGCACTCCTGCCGTCGCTGTCGCTCTCCC	chr3D	571823429		0
1318809|F|0-28:C>T-28:C>T	TGCAGGCTAGAGGTAGGAGGCTAAGAGCCAGCAACACGCCGATGCCTCTGTTCCCCATGCCGAGATCGG	TGCAGGCTAGAGGTAGGAGGCTAAGAGCCAGCAACACGCCGATGCCTCTGTTCCCCATGCCG	chr3D	571934513		0
1092722|F|0-11:T>C-11:T>C	TGCAGCCAGCGTCTAGCCATCTCGTCAGGCCCACTGCCACCTCGCACGCGCACCAGCCCTGGCGCCTGG	TGCAGCCAGCGTCTAGCCATCTCGTCAGGCCCACTGCCACCTCGCACGCGCACCAGCCCTGGCGCCTGG	chr3D	572090174	ENA|AOCO010171917|AOCO010171917.1_contig171917	4703
2248405|F|0-22:C>A-22:C>A	TGCAGCGACCAAAATAATCGATCAAGGATCAGCTAGCTAATCGTCTATGCACAGGTCCAGGGAGGAACT	TGCAGCGACCAAAATAATCGATCAAGGATCAGCTAGCTAATCGTCTATGCACAGGTCCAGGGAGGAACT	chr3D	572154167		0
12766577|F|0-24:A>G-24:A>G	TGCAGCCCGGGGCAGGTGGGCCGCACGATCGGGATCGGACGGAAGCCGAGATCGGAAGAGCGGTTCAGC	TGCAGCCCGGGGCAGGTGGGCCGCACGATCGGGATCGGACGGAAGCCG	chr3D	574244257		0
1114370|F|0-24:C>A-24:C>A	TGCAGCACACCGTTCGGGTCATTCCACGCCTGCCTTTGCGCGTAAAGTATGTCGCCTCCGAGATCGGAA	TGCAGCACACCGTTCGGGTCATTCCACGCCTGCCTTTGCGCGTAAAGTATGTCGCCTCCG	chr3D	574249077		0
1013843|F|0-9:C>T-9:C>T	TGCAGGGGCCGACAAACTATGGACCAGCTTACGAGGCAGTGCCCTGCGTTGGCAGTGGGTGATACGCGT	TGCAGGGGCCGACAAACTATGGACCAGCTTACGAGGCAGTGCCCTGCGTTGGCAGTGGGTGATACGCGT	chr3D	574537653		0
1042634|F|0-27:C>T-27:C>T	TGCAGCCGAGATCAGATGAGAACGTTGCCAACCATGTAATTTAACTGAAGCTGAAAGCCTGAAGCCCAG	TGCAGCCGAGATCAGATGAGAACGTTGCCAACCATGTAATTTAACTGAAGCTGAAAGCCTGAAGCCCAG	chr3D	575557000	ENA|AOCO010169285|AOCO010169285.1_contig169285	4373
1096250|F|0-33:T>G-33:T>G	TGCAGCGGCCCGAAGAGGCACGTGCTCGCAGGGTGAGGGGGGAGGCGCCGAGATCGGAAGAGCGGTTCA	TGCAGCGGCCCGAAGAGGCACGTGCTCGCAGGGTGAGGGGGGAGGCGCCG	chr3D	575599839	ENA|AOCO010169287|AOCO010169287.1_contig169287	3577
21311285|F|0-23:C>T-23:C>T	TGCAGCTCCTGCGCCCCGGAGGGCGACTCGCCGCCGAGATCGGAAGAGCGGTTCAGCAGGAATGCCGAG	TGCAGCTCCTGCGCCCCGGAGGGCGACTCGCCGCCG	chr3D	575603047	ENA|AOCO010169287|AOCO010169287.1_contig169287	6748
1055042|F|0-5:T>C-5:T>C	TGCAGTCACCTGATAGGATTTCATGATTGATTGTTTTGTCATGAAATAGGTTCTGCCGAGATCGGAAGA	TGCAGTCACCTGATAGGATTTCATGATTGATTGTTTTGTCATGAAATAGGTTCTGCCG	chr3D	575607596	ENA|AOCO010169287|AOCO010169287.1_contig169287	11506
7350186|F|0-53:C>T-53:C>T	TGCAGGGGATGGCAAGGCCACCTTGTCATGTTCGGCGGTGCCCCCCGAAAACGCGCTGTCATCCGAGAT	TGCAGGGGATGGCAAGGCCACCTTGTCATGTTCGGCGGTGCCCCCCGAAAACGCGCTGTCATCCGAGAT	chr3D	576230789		0
982131|F|0-7:C>T-7:C>T	TGCAGCTCCTCCTCACCGCCGTCGTCGCCGCCGCCGTCGTCAAGGTCCACGCGATCCCGCACTTCTTCG	TGCAGCTCCTCCTCACCGCCGTCGTCGCCGCCGCCGTCGTCAAGGTCCACGCGATCCCGCACTTCTTCG	chr3D	577163660		0
982131|F|0-58:G>C-58:G>C	TGCAGCTCCTCCTCACCGCCGTCGTCGCCGCCGCCGTCGTCAAGGTCCACGCGATCCCGCACTTCTTCG	TGCAGCTCCTCCTCACCGCCGTCGTCGCCGCCGCCGTCGTCAAGGTCCACGCGATCCCGCACTTCTTCG	chr3D	577163660		0
1671699|F|0-22:A>G-22:A>G	TGCAGGGTCGGAGGCGAGGGCGAGGAGGTCGCCGTTGCCCACGTCCATGATGAGGTCGATGCCGAGATC	TGCAGGGTCGGAGGCGAGGGCGAGGAGGTCGCCGTTGCCCACGTCCATGATGAGGTCGATGCCG	chr3D	577389644		0
2242440|F|0-42:T>C-42:T>C	TGCAGCTTATTAAGATGGATCGAAGCAGCAGCTATATATGTATTGTAATACATGAATATGTAGTCCGAG	TGCAGCTTATTAAGATGGATCGAAGCAGCAGCTATATATGTATTGTAATACATGAATATGTAGTCCGAG	chr3D	577416670		0
2254695|F|0-7:G>T-7:G>T	TGCAGGTGCTCTCGCACGAGAAGCAACAAGACCCTGCTCTGCTCATGTATTTCCTCGACTCGGGCGGTG	TGCAGGTGCTCTCGCACGAGAAGCAACAAGACCCTGCTCTGCTCATGTATTTCCTCGACTCGGGCGGTG	chr3D	577498920		0
2245107|F|0-5:G>C-5:G>C	TGCAGGAACAATAAAAGGAAATAAAAACAGATCTAGGACAACTCGAACTGAACATATTGAGAAGGTAAC	TGCAGGAACAATAAAAGGAAATAAAAACAGATCTAGGACAACTCGAACTGAACATATTGAGAAGGTAAC	chr3D	578153104		0
992762|F|0-35:G>T-35:G>T	TGCAGGGGCCTGGGCGATGAAGACTCCGACGAGCAGCGCCAGTGCAAGCACCGAGATCGGAAGAGCGGT	TGCAGGGGCCTGGGCGATGAAGACTCCGACGAGCAGCGCCAGTGCAAGCACCG	chr3D	578269058		0
1140010|F|0-51:T>A-51:T>A	TGCAGCTGCAAGAGCCCTCAACGTGTAGTTATCTAAGCATCGTTTTCTACTTTTTTTTGGAAAAGGAGG	TGCAGCTGCAAGAGCCCTCAACGTGTAGTTATCTAAGCATCGTTTTCTACTTTTTTTTGGAAAAGGAGG	chr3D	578274873		0
1319193|F|0-5:G>C-5:G>C	TGCAGGCAACAAACCGTTGGCCATTCATGTATTCCATATATATATGGAGTAAATCGGCAGCGAATCAGT	TGCAGGCAACAAACCGTTGGCCATTCATGTATTCCATATATATATGGAGTAAATCGGCAGCGAATCAGT	chr3D	578412096		0
5411236|F|0-8:T>A-8:T>A	TGCAGTAGTTGGTGAAGATCCCCTCGACCGAGTCCGAGATCGGAAGAGCGGTTCAGCAGGAATGCCGAG	TGCAGTAGTTGGTGAAGATCCCCTCGACCGAGTCCG	chr3D	578656383		0
21311061|F|0-52:T>C-52:T>C	TGCAGCTGCGGCGGGAATCTTGACCGCACAACACACCTTTTTCTCCGCCCCTTTTTCAAAAAATCTCTC	TGCAGCTGCGGCGGGAATCTTGACCGCACAACACACCTTTTTCTCCGCCCCTTTTTCAAAAAATCTCTC	chr3D	578685110		0
1052851|F|0-52:C>G-52:C>G	TGCAGTGAACCACAGATGATGAGCAAGGGAGGAATACGTGGACGAAGGGAAGCAGGGAGGCAGAGTGCG	TGCAGTGAACCACAGATGATGAGCAAGGGAGGAATACGTGGACGAAGGGAAGCAGGGAGGCAGAGTGCG	chr3D	580069753		0
1112835|F|0-15:A>C-15:A>C	TGCAGATGGGCCCCCAGCCCCAGGTGCATGTGTGGAGGTGACATGCCTTATGGCCAGAGATGACAGAGC	TGCAGATGGGCCCCCAGCCCCAGGTGCATGTGTGGAGGTGACATGCCTTATGGCCAGAGATGACAGAGC	chr3D	580593131	ENA|AOCO010114298|AOCO010114298.1_contig114298	386
2243937|F|0-31:A>G-31:A>G	TGCAGGAGTTAGCACAGTCACGTACTACTGCATGCCATTTGATCCCTGGTGTCTGTGCCCAACTTGGCC	TGCAGGAGTTAGCACAGTCACGTACTACTGCATGCCATTTGATCCCTGGTGTCTGTGCCCAACTTGGCC	chr3D	580708483	ENA|AOCO010114262|AOCO010114262.1_contig114262	454
21311328|F|0-22:T>C-22:T>C	TGCAGGAGTTAGCACAGTCACGTACTACTGCGTGCCATTTAATCCCTGGTGTCTGTGTCCAACTTGGCC	TGCAGGAGTTAGCACAGTCACGTACTACTGCGTGCCATTTAATCCCTGGTGTCTGTGTCCAACTTGGCC	chr3D	581878458		0
14385056|F|0-11:C>T-11:C>T	TGCAGCGGGCGCCGTTGTGATGCCGCAAGCAGTGCTACGCTCGATGGCAGATTCTACGATGGTGACCCG	TGCAGCGGGCGCCGTTGTGATGCCGCAAGCAGTGCTACGCTCGATGGCAGATTCTACGATGGTGACCCG	chr3D	581884160		0
1159803|F|0-29:A>G-29:A>G	TGCAGCTTCTGCCTCTTCTGCCGAACTGCATTGTGGTAACCGCCTTCCCACTGACAGAAACACGTGACC	TGCAGCTTCTGCCTCTTCTGCCGAACTGCATTGTGGTAACCGCCTTCCCACTGACAGAAACACGTGACC	chr3D	582710841		0
1229093|F|0-24:G>A-24:G>A	TGCAGTTTACACGGGCGAGCGGTGGCCGTGCTTCAGATAACATAGTTCCTGCCCAGCTCCTGTAAACAA	TGCAGTTTACACGGGCGAGCGGTGGCCGTGCTTCAGATAACATAGTTCCTGCCCAGCTCCTGTAAACAA	chr3D	582716206		0
1042462|F|0-45:G>T-45:G>T	TGCAGACACATCCAGACACATCGGTGAACGGATACTATGTCCATTGTAGGGGATATATATCGTTGGGCC	TGCAGACACATCCAGACACATCGGTGAACGGATACTATGTCCATTGTAGGGGATATATATCGTTGGGCC	chr3D	585885405		0
1057067|F|0-43:A>C-43:A>C	TGCAGTGTAGATAGCCGTTGTCGCAGGCCAGGCCCATGGCCAGAACCCTGAAGAATGTTGAGTAGTTTG	TGCAGTGTAGATAGCCGTTGTCGCAGGCCAGGCCCATGGCCAGAACCCTGAAGAATGTTGAGTAGTTTG	chr3D	585886278		0
1128362|F|0-30:T>C-30:T>C	TGCAGCGTGGGCGAGGTGGTGATGCCAATGTCATCGTTCTTCAGGCTGGAGGACAGCATGGCGCCGAGA	TGCAGCGTGGGCGAGGTGGTGATGCCAATGTCATCGTTCTTCAGGCTGGAGGACAGCATGGCGCCGAGA	chr3D	586584902		0
1100265|F|0-54:C>A-54:C>A	TGCAGATGGTCGTTGAACCACTACTCCTGGGCACCGCCACCCAGTCAGTCTACGCAGGTCAAATTATTG	TGCAGATGGTCGTTGAACCACTACTCCTGGGCACCGCCACCCAGTCAGTCTACGCAGGTCAAATTATTG	chr3D	587514173		0
2246339|F|0-32:G>A-32:G>A	TGCAGCATTGGGCGGCTCTGATCTTGCACTACGTAAAAGCATATTAAGCTGAGTGTGCAAACTACCCGA	TGCAGCATTGGGCGGCTCTGATCTTGCACTACGTAAAAGCATATTAAGCTGAGTGTGCAAACTACCCGA	chr3D	587614263		0
986900|F|0-10:G>C-10:G>C	TGCAGAAGCAGGTGGAAGGCCTGGAGAAGAAGAAGGAGGAGCTGACGCGGGCCAGCTGCAAGCCGAGAT	TGCAGAAGCAGGTGGAAGGCCTGGAGAAGAAGAAGGAGGAGCTGACGCGGGCCAGCTGCAAGCCGAGAT	chr3D	587655087	ENA|AOCO010044779|AOCO010044779.1_contig44779	293
12776917|F|0-5:G>A-5:G>A	TGCAGGTCGAAACGCACGGAATGAGTGGGTGGGTGGGTTAACCGAGATCGGAAGAGCGGTTCAGCAGGA	TGCAGGTCGAAACGCACGGAATGAGTGGGTGGGTGGGTTAACCG	chr3D	587684437	ENA|AOCO010044773|AOCO010044773.1_contig44773	11722
12776495|F|0-61:G>C-61:G>C	TGCAGGTGCTGGTCGCTCGCGCCGTTCCATGGGGACGAGGATGGAGATGGCGGAGGCGGGCGGAGATGG	TGCAGGTGCTGGTCGCTCGCGCCGTTCCATGGGGACGAGGATGGAGATGGCGGAGGCGGGCGGAGATGG	chr3D	588893756	ENA|KD745984|KD745984.1_Scaffold247323	4303
2242230|F|0-33:T>G-33:T>G	TGCAGAGAACGGTAATTTCTCGACAACCTGCATTGGTAGAACTTTATTGTTCTAGCGACGGTGTGGAAC	TGCAGAGAACGGTAATTTCTCGACAACCTGCATTGGTAGAACTTTATTGTTCTAGCGACGGTGTGGAAC	chr3D	589162387		0
7353100|F|0-13:A>G-13:A>G	TGCAGGCTGCTCAACTGGTGGTCGCCGTTCAGCACCGCGGCCAGCTGCACGATCTCCTGCTGGAACGAG	TGCAGGCTGCTCAACTGGTGGTCGCCGTTCAGCACCGCGGCCAGCTGCACGATCTCCTGCTGGAACGAG	chr3D	589417201		0
3028300|F|0-32:C>T-32:C>T	TGCAGGACATGGGTCCGAGCGAGAGCTGGTGCCGCTTGTGCCGAGATCGGAAGAGCGGTTCAGCAGGAA	TGCAGGACATGGGTCCGAGCGAGAGCTGGTGCCGCTTGTGCCG	chr3D	589681198		0
2249436|F|0-62:C>A-62:C>A	TGCAGCAGGTGGTGGCCGCGCAAATATCTCGTCCGCGCCAACAGAGTCCTGGCCATCGATGCCTGAGAG	TGCAGCAGGTGGTGGCCGCGCAAATATCTCGTCCGCGCCAACAGAGTCCTGGCCATCGATGCCTGAGAG	chr3D	589681238		0
3026388|F|0-8:A>G-8:A>G	TGCAGGTCACACACCAGGTGGATTCGCCGAGGCCTCCGAGATCGGAAGAGCGGTTCAGCAGGAATGCCG	TGCAGGTCACACACCAGGTGGATTCGCCGAGGCCTCCG	chr3D	590131086		0
1669544|F|0-32:C>T-32:C>T	TGCAGCCGCGCCGGAGATTGGCCGGTCGTTCACCGCCTGCCCCGAGGATTCCGAGATCGGAAGAGCGGT	TGCAGCCGCGCCGGAGATTGGCCGGTCGTTCACCGCCTGCCCCGAGGATTCCG	chr3D	591659557		0
12772875|F|0-14:C>T-14:C>T	TGCAGCCGCGCCAGCCTTGAGCGACTACCGCAGGCCAGCTTCACTGCGACCACGTCGCTTGCCGTCGTC	TGCAGCCGCGCCAGCCTTGAGCGACTACCGCAGGCCAGCTTCACTGCGACCACGTCGCTTGCCGTCGTC	chr3D	593645326		0
2268205|F|0-45:T>C-45:T>C	TGCAGGCGGCGTGGCAGGAGACACAGGCCGCAGTGGTTGTCGATGTCCTTGATGTTGCAGAGCGAGAGG	TGCAGGCGGCGTGGCAGGAGACACAGGCCGCAGTGGTTGTCGATGTCCTTGATGTTGCAGAGCGAGAGG	chr3D	596996428	ENA|AOCO010088656|AOCO010088656.1_contig88656	9299
2315563|F|0-11:G>A-11:G>A	TGCAGACGAGAGGGCTGTAGTAGCTGATCGTGTGCCGCCACTGGAAGCTGCTATTCGAGGGTTCGCTGA	TGCAGACGAGAGGGCTGTAGTAGCTGATCGTGTGCCGCCACTGGAAGCTGCTATTCGAGGGTTCGCTGA	chr3D	597462324		0
2242028|F|0-14:G>T-14:G>T	TGCAGACTTGCCTTGGTTTTTCTACACAGAAAAGTACTGTGCTTCTCTGTCTTTCCTTCTACATGTCAG	TGCAGACTTGCCTTGGTTTTTCTACACAGAAAAGTACTGTGCTTCTCTGTCTTTCCTTCTACATGTCAG	chr3D	597479567		0
1047714|F|0-57:A>C-57:A>C	TGCAGTTCATCACCAACTCCGATCGTCAATGGAATCCTCACACGAAGCTTACAGTCTAGTCATCAAATT	TGCAGTTCATCACCAACTCCGATCGTCAATGGAATCCTCACACGAAGCTTACAGTCTAGTCATCAAATT	chr3D	597846224		0
3571029|F|0-12:G>A-12:G>A	TGCAGGGAAAACGCGACAGGCGAGGTCCAGGGGTTGGAGCTCCGAGATCGGAAGAGCGGTTCAGCAGGA	TGCAGGGAAAACGCGACAGGCGAGGTCCAGGGGTTGGAGCTCCG	chr3D	598946580		0
1288026|F|0-64:A>G-64:A>G	TGCAGGCTCCGAAGACGAGGCCAAAGACCCCCACGATGAGCCAGAAGATATCAGGGAAGCTCTCATGAA	TGCAGGCTCCGAAGACGAGGCCAAAGACCCCCACGATGAGCCAGAAGATATCAGGGAAGCTCTCATGAA	chr3D	599348761		0
1003174|F|0-11:G>T-11:G>T	TGCAGTGGTTGGGGGCTACACCAGCAGTGGTCTAAAGTGGCCGCGGGCGCCGAGATCGGAAGAGCGGTT	TGCAGTGGTTGGGGGCTACACCAGCAGTGGTCTAAAGTGGCCGCGGGCGCCG	chr3D	599394840		0
6046287|F|0-58:A>T-58:A>T	TGCAGCGGTGGAAACCCACGCGGCTGCCGCCGTCGAGCACGAACGGGTTGTAGTGGTCAGCCAACGGCG	TGCAGCGGTGGAAACCCACGCGGCTGCCGCCGTCGAGCACGAACGGGTTGTAGTGGTCAGCCAACGGCG	chr3D	600180878		0
1091629|F|0-63:A>G-63:A>G	TGCAGAACCGACGATGACAAGGTGAATACTACCGCTGATCCCAAGAAGAAGCATAAGGACGGCAGGCTG	TGCAGAACCGACGATGACAAGGTGAATACTACCGCTGATCCCAAGAAGAAGCATAAGGACGGCAGGCTG	chr3D	600180944		0
1088889|F|0-5:T>C-5:T>C	TGCAGTGTGCGCGTCCTGGTTCGCTGGGAAGAAGAGGGAGGGTGACGTGGTGGACCGAGATCGGAAGAG	TGCAGTGTGCGCGTCCTGGTTCGCTGGGAAGAAGAGGGAGGGTGACGTGGTGGACCG	chr3D	600425776		0
1020705|F|0-26:G>A-26:G>A	TGCAGTAGATGACGAGGTAGAGCGGCGAAGAGCCTGAGACGGCGGCCGCCATCACGTTGGGACGCATGC	TGCAGTAGATGACGAGGTAGAGCGGCGAAGAGCCTGAGACGGCGGCCGCCATCACGTTGGGACGCATGC	chr3D	600556437		0
1048698|F|0-21:C>T-21:C>T	TGCAGAAGACCTAGAGCCAGGCTGGGTCAGACTGACTTGTTAGTTGCATGCAAGTAGTAGCTGCTTCAT	TGCAGAAGACCTAGAGCCAGGCTGGGTCAGACTGACTTGTTAGTTGCATGCAAGTAGTAGCTGCTTCAT	chr3D	600594869		0
1049167|F|0-46:A>G-46:A>G	TGCAGTATCAACACAAGTTCCAGACGTTAAGTATCTAAGTAGATACAGTACGTATTAAGACTAAAAGAT	TGCAGTATCAACACAAGTTCCAGACGTTAAGTATCTAAGTAGATACAGTACGTATTAAGACTAAAAGAT	chr3D	600632122		0
2242647|F|0-29:G>A-29:G>A	TGCAGGCAGTAAAAACGAAAAATACTCGAGGACGACCGAGTCTGCATGCAGCTAGCTTGCTTAACCGCG	TGCAGGCAGTAAAAACGAAAAATACTCGAGGACGACCGAGTCTGCATGCAGCTAGCTTGCTTAACCGCG	chr3D	600661862		0
2242391|F|0-30:C>G-30:C>G	TGCAGAGATGTGGCCGTGTGCGTGTCATTTCCCATCTGAAGAAAATCGAGAGAGCGATTGATCGAGGCA	TGCAGAGATGTGGCCGTGTGCGTGTCATTTCCCATCTGAAGAAAATCGAGAGAGCGATTGATCGAGGCA	chr3D	600661928		0
12772848|F|0-31:T>G-31:T>G	TGCAGCAACTCCGTTGGCGCAAATCGTGCTTTGACAGGAGCAAGCTGCCCAAGCGTTAGGAGTTGAAGT	TGCAGCAACTCCGTTGGCGCAAATCGTGCTTTGACAGGAGCAAGCTGCCCAAGCGTTAGGAGTTGAAGT	chr3D	600664414		0
1126747|F|0-33:T>C-33:T>C	TGCAGCGTCCCCGCGCCCGCACCACCACCACCGTCAGCACGGGCACTCGCCTGCTCCGAGATCGGAAGA	TGCAGCGTCCCCGCGCCCGCACCACCACCACCGTCAGCACGGGCACTCGCCTGCTCCG	chr3D	602210167		0
1066383|F|0-15:C>A-15:C>A	TGCAGAGCATCTCCGCAACACATCTACAAGTTTTCCAACAAAGAAGAAAACACCACCACCAAGCATATA	TGCAGAGCATCTCCGCAACACATCTACAAGTTTTCCAACAAAGAAGAAAACACCACCACCAAGCATATA	chr3D	602663993		0
9724064|F|0-47:T>C-47:T>C	TGCAGAGATGGTTGCCGCTCTGTTCAACTCCCCCTATGCCCTCACCGTCCTAGCCTTCCTCCTCGGCGT	TGCAGAGATGGTTGCCGCTCTGTTCAACTCCCCCTATGCCCTCACCGTCCTAGCCTTCCTCCTCGGCGT	chr3D	603022718		0
1197944|F|0-10:C>T-10:C>T	TGCAGCGACTCCTTTGGCAGCGGCGGCCATCGGCACATGGGTGTTGCCAGTTTGGCTTTCAATCCGATG	TGCAGCGACTCCTTTGGCAGCGGCGGCCATCGGCACATGGGTGTTGCCAGTTTGGCTTTCAATCCGATG	chr3D	603096492		0
989017|F|0-22:A>G-22:A>G	TGCAGCACTCGCCTATCCTGTTATACGACGGACGACCGTCTTGCGAGCGGGAGAGGCTACGACGATGAG	TGCAGCACTCGCCTATCCTGTTATACGACGGACGACCGTCTTGCGAGCGGGAGAGGCTACGACGATGAG	chr3D	603442095		0
21311410|F|0-45:C>T-45:C>T	TGCAGCGAAAAGTCTTGGAGCGGGCGAAACGATGCTCCGCAGATCCGCGGATTTCAAGGAGCCGAGATC	TGCAGCGAAAAGTCTTGGAGCGGGCGAAACGATGCTCCGCAGATCCGCGGATTTCAAGGAGCCG	chr3D	603467793	ENA|AOCO010172540|AOCO010172540.1_contig172540	3428
1123742|F|0-46:T>C-46:T>C	TGCAGGCGAGCGGCGTTGCCTTCCCTGGTTACTGAAGGAAGCGTTCTCCGAGATCGGAAGAGCGGTTCA	TGCAGGCGAGCGGCGTTGCCTTCCCTGGTTACTGAAGGAAGCGTTCTCCG	chr3D	603955419		0
7913215|F|0-43:T>C-43:T>C	TGCAGACGGCGGCGAAGCGCGAGCGGCTGCTCGGGGACTCCGCTAGAAACCGAGATCGGAAGAGCGGTT	TGCAGACGGCGGCGAAGCGCGAGCGGCTGCTCGGGGACTCCGCTAGAAACCG	chr3D	604668398		0
1218536|F|0-66:G>A-66:G>A	TGCAGGGTTGGCTCCTCGGATGGTGATTGGACGACACAAGGATGGGGCACCATGCTCACAGACATCGCC	TGCAGGGTTGGCTCCTCGGATGGTGATTGGACGACACAAGGATGGGGCACCATGCTCACAGACATCGCC	chr3D	604878677	ENA|AOCO010187454|AOCO010187454.1_contig187454	3309
6035965|F|0-28:C>A-28:C>A	TGCAGCTAGCTTTTTGTACGTGCCACGGCATCGGCAGGCTCGCTTCGACCGCGTATATATTCCGAGATC	TGCAGCTAGCTTTTTGTACGTGCCACGGCATCGGCAGGCTCGCTTCGACCGCGTATATATTCCG	chr3D	604976053		0
12773920|F|0-18:T>C-18:T>C	TGCAGCCAAGGACGCGACTGACGACTTCGAGGACGTGGGACACAGCACGACCGCCCGAGATCGGAAGAG	TGCAGCCAAGGACGCGACTGACGACTTCGAGGACGTGGGACACAGCACGACCGCCCG	chr3D	606903645		0
1123892|F|0-23:G>C-23:G>C	TGCAGGTCGAAGGAAGACGCGATGTTCAGCCCGTAGTAGCCCAGCATCTCCTGGTCCTGGCTGATCCCG	TGCAGGTCGAAGGAAGACGCGATGTTCAGCCCGTAGTAGCCCAGCATCTCCTGGTCCTGGCTGATCCCG	chr3D	606917967		0
1123892|F|0-45:A>G-45:A>G	TGCAGGTCGAAGGAAGACGCGATGTTCAGCCCGTAGTAGCCCAGCATCTCCTGGTCCTGGCTGATCCCG	TGCAGGTCGAAGGAAGACGCGATGTTCAGCCCGTAGTAGCCCAGCATCTCCTGGTCCTGGCTGATCCCG	chr3D	606917967		0
2252787|F|0-6:G>A-6:G>A	TGCAGAGAAACCAAGCATACCATGCGTCAGACCACCGCACACGACCTGCTCGACGAATTGGTTGGGCGA	TGCAGAGAAACCAAGCATACCATGCGTCAGACCACCGCACACGACCTGCTCGACGAATTGGTTGGGCGA	chr3D	606921195		0
2269568|F|0-45:C>G-45:C>G	TGCAGGCCGTGGCGCGACTCATCGAAGCCGATCCACTCCTTCCCACCGTGGCTCCTCGCCACGCCCGAC	TGCAGGCCGTGGCGCGACTCATCGAAGCCGATCCACTCCTTCCCACCGTGGCTCCTCGCCACGCCCGAC	chr3D	608136325		0
13586114|F|0-11:C>T-11:C>T	TGCAGACGGCCCGGAAACCGAGGAAGTCGACGGCGTCGCAAAGGCGGCCGAGATCGGAAGAGCGGTTCA	TGCAGACGGCCCGGAAACCGAGGAAGTCGACGGCGTCGCAAAGGCGGCCG	chr3D	608136391		0
1106320|F|0-6:G>A-6:G>A	TGCAGTGTGCATTTGATTAATTATGATTAGCCTTGTCGCCTTCATGCAGCCGAGATCGGAAGAGCGGTT	TGCAGTGTGCATTTGATTAATTATGATTAGCCTTGTCGCCTTCATGCAGCCG	chr3D	609016971		0
1120006|F|0-37:G>C-37:G>C	TGCAGCAAAGTCCCTGTATCCCATGGAAAATAGACAGGAGGTTTGGAAATTTTGTGTTATGACACTTAC	TGCAGCAAAGTCCCTGTATCCCATGGAAAATAGACAGGAGGTTTGGAAATTTTGTGTTATGACACTTAC	chr3D	609374996		0
1224054|F|0-46:C>T-46:C>T	TGCAGCGCGCTCAGCCTCCCCAGCAGAGAGTCCACCGCGCTCTGCGCCATCCCCGCCATTGTTACTCTT	TGCAGCGCGCTCAGCCTCCCCAGCAGAGAGTCCACCGCGCTCTGCGCCATCCCCGCCATTGTTACTCTT	chr3D	609622815		0
989098|F|0-11:A>G-11:A>G	TGCAGACAACCACACCGTAAACTGCTCTCTCGCGAGGGTGCGCGGCCATCGCCGAGGCCGCCAGGGTGG	TGCAGACAACCACACCGTAAACTGCTCTCTCGCGAGGGTGCGCGGCCATCGCCGAGGCCGCCAGGGTGG	chr3D	609623215	ENA|AOCO010030387|AOCO010030387.1_contig30387	6526
991454|F|0-32:G>C-32:G>C	TGCAGTGCTGCTGAACTCGTGTATAAAAAAGAGTGGTGGTTGTAGTTGATCAGGGTTAACAATTTAAAT	TGCAGTGCTGCTGAACTCGTGTATAAAAAAGAGTGGTGGTTGTAGTTGATCAGGGTTAACAATTTAAAT	chr3D	609906396		0
2261146|F|0-49:T>C-49:T>C	TGCAGTGCAGACTGAAGGCGGGGGGATCGAACCTTGCTGTTGCAGCACCTCCCACGAAGAGCCGCAGCC	TGCAGTGCAGACTGAAGGCGGGGGGATCGAACCTTGCTGTTGCAGCACCTCCCACGAAGAGCCGCAGCC	chr3D	610092564	ENA|KD918982|KD918982.1_C140380092	251
3023539|F|0-9:C>A-9:C>A	TGCAGCCTCCGAGCAAGCTCCCTGTTCTCCTCCTCCAGCCCGAGATCGGAAGAGCGGTTCAGCAGGAAT	TGCAGCCTCCGAGCAAGCTCCCTGTTCTCCTCCTCCAGCCCG	chr3D	611002327	ENA|AOCO010107392|AOCO010107392.1_contig107392	121
2243365|F|0-15:C>T-15:C>T	TGCAGGGGTGGAGCGCGTTGTGTTTTGCTACTCACGCTCACATGCACGATATCGATTTTGACCGAAATT	TGCAGGGGTGGAGCGCGTTGTGTTTTGCTACTCACGCTCACATGCACGATATCGATTTTGACCGAAATT	chr3D	611093564	ENA|AOCO010107381|AOCO010107381.1_contig107381	3586
1049777|F|0-53:T>C-53:T>C	TGCAGATGTAGGCATCAGTGTAAAAGAAGGGGACTTGGACGCACATGCTGTTGTCGCTGGTGCACGCGT	TGCAGATGTAGGCATCAGTGTAAAAGAAGGGGACTTGGACGCACATGCTGTTGTCGCTGGTGCACGCGT	chr3D	611120116	ENA|AOCO010107376|AOCO010107376.1_contig107376	4543
1386207|F|0-12:T>G-12:T>G	TGCAGCTCTTCGTTGGCAGTGCTTTGGAGTTCGGTAGCAGCAGGAGCATCAGATGCTGATGGCGACGCT	TGCAGCTCTTCGTTGGCAGTGCTTTGGAGTTCGGTAGCAGCAGGAGCATCAGATGCTGATGGCGACGCT	chr3D	612110666	ENA|AOCO010173967|AOCO010173967.1_contig173967	20847
986749|F|0-25:G>T-25:G>T	TGCAGCTCTTCAGTGGCAGTACTGTGGAGTTCGGTAGCAGCAGGAGAAACAGATGCTGATGGCGACGCT	TGCAGCTCTTCAGTGGCAGTACTGTGGAGTTCGGTAGCAGCAGGAGAAACAGATGCTGATGGCGACGCT	chr3D	612130872		0
1279330|F|0-39:C>T-39:C>T	TGCAGCTACTATTCGTGTAAATTGGTCCACCAGTATTGGCTCATGTTTTTCAGTTACCAAGTGAAAGAA	TGCAGCTACTATTCGTGTAAATTGGTCCACCAGTATTGGCTCATGTTTTTCAGTTACCAAGTGAAAGAA	chr3D	612399138		0
4993021|F|0-61:A>G-61:A>G	TGCAGAAGTTGCAGCGGCGGTTTAGAGCGGCAGAGCGGCAGGGCGTCGGCGATTTGAAGCCACGCGCGG	TGCAGAAGTTGCAGCGGCGGTTTAGAGCGGCAGAGCGGCAGGGCGTCGGCGATTTGAAGCCACGCGCGG	chr3D	612399381		0
12766947|F|0-15:C>T-15:C>T	TGCAGGAAGTCGTGGCGGATCCTCTTGTGAAGGACGGCGGCCTCCCGAGATCGGAAGAGCGGTTCAGCA	TGCAGGAAGTCGTGGCGGATCCTCTTGTGAAGGACGGCGGCCTCCCG	chr3D	612537466		0
2247994|F|0-21:G>T-21:G>T	TGCAGCGAGCTGTCAACCAAGGGCTATGTCGAGTTGGCTGACTACCGTGCCGAGATCGGAAGAGCGGTT	TGCAGCGAGCTGTCAACCAAGGGCTATGTCGAGTTGGCTGACTACCGTGCCG	chr3D	612718430		0
1088312|F|0-58:G>A-58:G>A	TGCAGCAAGACTCTGTTGATGTTGCTGCCTTAAGTAAGCATGCTCATGTACACGGCAAGAAGTAGTATG	TGCAGCAAGACTCTGTTGATGTTGCTGCCTTAAGTAAGCATGCTCATGTACACGGCAAGAAGTAGTATG	chr3D	612810288		0
4993892|F|0-11:A>G-11:A>G	TGCAGGCGATGAGCGGGGGCGCGTACCGAGATCGGAAGAGCGGTTCAGCAGGAATGCCGAGACCGATCT	TGCAGGCGATGAGCGGGGGCGCGTACCG	chr3D	613605318		0
7353078|F|0-38:C>G-38:C>G	TGCAGGCCGCCCACCCTGTCCTGGTTCAGGATCGACAGCACCGAGCTGTCCGTGTGCGCCTCCATCCCC	TGCAGGCCGCCCACCCTGTCCTGGTTCAGGATCGACAGCACCGAGCTGTCCGTGTGCGCCTCCATCCCC	chr3D	613605421		0
1229129|F|0-27:G>A-27:G>A	TGCAGCAGCTGGCTGCTGGTTAGTATTGTTTGTAGCGTTGGGGTAGAAGACAGCAAGGTGGCCGAGATC	TGCAGCAGCTGGCTGCTGGTTAGTATTGTTTGTAGCGTTGGGGTAGAAGACAGCAAGGTGGCCG	chr3D	614094686		0
1136264|F|0-9:G>C-9:G>C	TGCAGGACGGCTACGGACACTTCAGGGAGAAGGTGCACATACGGGTGTGGCGCCGAGATCGGAAGAGCG	TGCAGGACGGCTACGGACACTTCAGGGAGAAGGTGCACATACGGGTGTGGCGCCG	chr3D	614633776	ENA|AOCO010099179|AOCO010099179.1_contig99179	3725
3222389|F|0-11:C>T-11:C>T	TGCAGTCGTGCCTGCCAGAGAAGAGTGCAGGCCCATCCGAGATCGGAAGAGCGGTTCAGCAGGAATGCC	TGCAGTCGTGCCTGCCAGAGAAGAGTGCAGGCCCATCCG	chr3D	614984737		0
2360378|F|0-58:C>G-58:C>G	TGCAGAGGTTCTTCGAGAAGCGCAAGGACCGCCTCGGCGCGCGCGCGCCCTACGCCCGCCCCGCCGCGC	TGCAGAGGTTCTTCGAGAAGCGCAAGGACCGCCTCGGCGCGCGCGCGCCCTACGCCCGCCCCGCCGCGC	chr4A	4833782		0
3022938|F|0-16:C>T-16:C>T	TGCAGCTTCTATGCAACTATACGACGCCCGAGCAAGCTTCCGAGATCGGAAGAGCGGTTCAGCAGGAAT	TGCAGCTTCTATGCAACTATACGACGCCCGAGCAAGCTTCCG	chr4A	137100463		0
1037118|F|0-21:G>A-21:G>A	TGCAGACGTTCTATATAAACAGAGGGATGACACGTAGCAGTCAGTTTAAATGGTTGCAGAATTGTTAAT	TGCAGACGTTCTATATAAACAGAGGGATGACACGTAGCAGTCAGTTTAAATGGTTGCAGAATTGTTAAT	chr4A	593515387		0
1334237|F|0-14:A>C-14:A>C	TGCAGCACGGCCAGAGGAGGGCACCTCTCGCTCGCCGGCGACCGGCAGCGGATCCGGATCTCGTTCCTC	TGCAGCACGGCCAGAGGAGGGCACCTCTCGCTCGCCGGCGACCGGCAGCGGATCCGGATCTCGTTCCTC	chr4A	663440400		0
2273315|F|0-11:C>A-11:C>A	TGCAGAGTGTGCTAGTATTGCCGTCTGTGGAGCCCAGGATCTGATGATGATCCCCCGGTCCTCGACACG	TGCAGAGTGTGCTAGTATTGCCGTCTGTGGAGCCCAGGATCTGATGATGATCCCCCGGTCCTCGACACG	chr4A	714294690		0
4993757|F|0-6:T>G-6:T>G	TGCAGGTTGACCACCCTTGTCGCTGCCGAGATCGGAAGAGCGGTTCAGCAGGAATGCCGAGACCGATCT	TGCAGGTTGACCACCCTTGTCGCTGCCG	chr4A	737869408		0
1699164|F|0-39:T>C-39:T>C	TGCAGACCCGCAGCTGGGCGTGGGCGTGGACGCCAACGCTGGCACGGCACAGGCAATGGCGCCGAGATC	TGCAGACCCGCAGCTGGGCGTGGGCGTGGACGCCAACGCTGGCACGGCACAGGCAATGGCGCCG	chr4A	740621154		0
7172177|F|0-5:G>A-5:G>A	TGCAGGAGAAGATCAAGGCCCTCGAGGCAGCCACCGAGATCGGAAGAGCGGTTCAGCAGGAATGCCGAG	TGCAGGAGAAGATCAAGGCCCTCGAGGCAGCCACCG	chr4B	14841810	ENA|AOCO010004496|AOCO010004496.1_contig4496	3719
3028743|F|0-14:A>G-14:A>G	TGCAGATCACGCCGAACGCCGGCAACATGACCCACCGAGATCGGAAGAGCGGTTCAGCAGGAATGCCGA	TGCAGATCACGCCGAACGCCGGCAACATGACCCACCG	chr4B	22318202		0
6047919|F|0-23:A>G-23:A>G	TGCAGCCACTGGGGCTCGGCCACAACGCCGTCTCCCAGGTACTCCGCCGCCACCACGCGGTACCTGACG	TGCAGCCACTGGGGCTCGGCCACAACGCCGTCTCCCAGGTACTCCGCCGCCACCACGCGGTACCTGACG	chr4B	41551501		0
1022092|F|0-47:C>T-47:C>T	TGCAGCCACGCCGTGATCCAGCCGAGGTAGATCAGCTCCTCCATGTCCGCCGCCCACCGAGATCGGAAG	TGCAGCCACGCCGTGATCCAGCCGAGGTAGATCAGCTCCTCCATGTCCGCCGCCCACCG	chr4B	514504849	ENA|AOCO010135587|AOCO010135587.1_contig135587	3842
1670691|F|0-53:C>T-53:C>T	TGCAGGCCCTTGGCCATGGTCGCCATGGCCGCTTCTGCCTCCTCTACTGTCAACCCTCTCCATGGGCAC	TGCAGGCCCTTGGCCATGGTCGCCATGGCCGCTTCTGCCTCCTCTACTGTCAACCCTCTCCATGGGCAC	chr4B	601774285		0
1381863|F|0-20:A>G-20:A>G	TGCAGCGTTGCGTACTACACATCAAAATCACTGTAGGCAAGCACATTCTCCGAGATCGGAAGAGCGGTT	TGCAGCGTTGCGTACTACACATCAAAATCACTGTAGGCAAGCACATTCTCCG	chr4B	632332757		0
980721|F|0-10:A>G-10:A>G	TGCAGGAGACATCGGGAATGCTTGCCTGCTGCCAGCCTACGTATAATCGTACATGCATGCACGTGCATG	TGCAGGAGACATCGGGAATGCTTGCCTGCTGCCAGCCTACGTATAATCGTACATGCATGCACGTGCATG	chr4B	651478037		0
1670945|F|0-57:T>G-57:T>G	TGCAGCGACGAGCCCACCGCGAACCGTAGAACGAATCTGTTGCCAACCAAGGTGTGCTCCAGGTAGACC	TGCAGCGACGAGCCCACCGCGAACCGTAGAACGAATCTGTTGCCAACCAAGGTGTGCTCCAGGTAGACC	chr4B	663903378	ENA|AOCO010126787|AOCO010126787.1_contig126787	532
1400979|F|0-13:A>G-13:A>G	TGCAGTCCACTGTATTGCTCTCGTTTTCAAAATCCAAACGGTTCTGTTCGTTGCCACATGGGAGAGCTA	TGCAGTCCACTGTATTGCTCTCGTTTTCAAAATCCAAACGGTTCTGTTCGTTGCCACATGGGAGAGCTA	chr4B	663908405	ENA|AOCO010126787|AOCO010126787.1_contig126787	3626
4909767|F|0-39:G>A-39:G>A	TGCAGGTGGCGCGGCGGCGGGGGAGTACGAGGAGGTGCTGGGGCGGCTCTCATCGCTCATCACGCAGAA	TGCAGGTGGCGCGGCGGCGGGGGAGTACGAGGAGGTGCTGGGGCGGCTCTCATCGCTCATCACGCAGAA	chr4B	667617475		0
21311038|F|0-7:T>G-7:T>G	TGCAGCCTTAGACGCATCAGAGATCTATCTATTTCTAATCTAATCTATCTACGGGCGTGGAAGGGGAAC	TGCAGCCTTAGACGCATCAGAGATCTATCTATTTCTAATCTAATCTATCTACGGGCGTGGAAGGGGAAC	chr4D	1368344		0
21311270|F|0-8:T>C-8:T>C	TGCAGGGCTGAGCAGTACGAGATGACCGAGATCGGAAGAGCGGTTCAGCAGGAATGCCGAGACCGATCT	TGCAGGGCTGAGCAGTACGAGATGACCG	chr4D	1379710		0
12780317|F|0-9:A>G-9:A>G	TGCAGAAGAACCTTAGCCTTTCCGACGAGCAGGTGGAGGCATCACGGATGACGCTGCACCGAGATCGGA	TGCAGAAGAACCTTAGCCTTTCCGACGAGCAGGTGGAGGCATCACGGATGACGCTGCACCG	chr4D	3613800		0
12780317|F|0-10:C>T-10:C>T	TGCAGAAGAACCTTAGCCTTTCCGACGAGCAGGTGGAGGCATCACGGATGACGCTGCACCGAGATCGGA	TGCAGAAGAACCTTAGCCTTTCCGACGAGCAGGTGGAGGCATCACGGATGACGCTGCACCG	chr4D	3613800		0
1040778|F|0-53:T>G-53:T>G	TGCAGCTGCTCTTTGAATTCAAATATACTATATGACATATTTTGAGCTAGGTTTAATATCATCAAATAT	TGCAGCTGCTCTTTGAATTCAAATATACTATATGACATATTTTGAGCTAGGTTTAATATCATCAAATAT	chr4D	3818448		0
7352852|F|0-19:T>C-19:T>C	TGCAGGTACTGGAAATACTTGTCCACCGTATCCTACATGAATCACATCACATCACGAGAAGGCACAGCC	TGCAGGTACTGGAAATACTTGTCCACCGTATCCTACATGAATCACATCACATCACGAGAAGGCACAGCC	chr4D	4274780	ENA|AOCO010071258|AOCO010071258.1_contig71258	92
1140432|F|0-46:T>C-46:T>C	TGCAGTCGATGGGGAAGAATGAGACCACAGCCTCGGGCTACGTCGCTGAGATGATCAACCTCTTCATCA	TGCAGTCGATGGGGAAGAATGAGACCACAGCCTCGGGCTACGTCGCTGAGATGATCAACCTCTTCATCA	chr4D	4332660	ENA|KD926655|KD926655.1_C141178296	341
1057614|F|0-65:T>G-65:T>G	TGCAGTTGCTGGAAATTATCGTCCAGCATGCCCTAGATGAATCACATGATGCGAAGGCAAAGATATACT	TGCAGTTGCTGGAAATTATCGTCCAGCATGCCCTAGATGAATCACATGATGCGAAGGCAAAGATATACT	chr4D	4332726	ENA|KD926655|KD926655.1_C141178296	407
1220224|F|0-68:G>C-68:G>C	TGCAGCTGCCATCCTCAACCTGTAGCTCCATTCACCGCCAAACGTAGCACTCGCCTCCAAACGCTTTTG	TGCAGCTGCCATCCTCAACCTGTAGCTCCATTCACCGCCAAACGTAGCACTCGCCTCCAAACGCTTTTG	chr4D	4333037	ENA|KD926655|KD926655.1_C141178296	718
3938143|F|0-17:T>C-17:T>C	TGCAGCTTCGTCGTTGCTGCACAAGCTCATGTCTTTTTAGGTGTACCATCTCCTCAGCTCTGCATCTAT	TGCAGCTTCGTCGTTGCTGCACAAGCTCATGTCTTTTTAGGTGTACCATCTCCTCAGCTCTGCATCTAT	chr4D	5045482	ENA|AOCO010188292|AOCO010188292.1_contig188292	958
1126535|F|0-8:A>C-8:A>C	TGCAGCGCAGCGTCTACCGCTGGGATCAGGTGGCCGTGGTGCATCAGCGGGACGAACACGAAGTGCGCC	TGCAGCGCAGCGTCTACCGCTGGGATCAGGTGGCCGTGGTGCATCAGCGGGACGAACACGAAGTGCGCC	chr4D	5662357	ENA|AOCO010145540|AOCO010145540.1_contig145540	5711
3020621|F|0-9:A>C-9:A>C	TGCAGGTATATGTACCTGTGGCAACCCAACCCCAAACCCGAGATCGGAAGAGCGGTTCAGCAGGAATGC	TGCAGGTATATGTACCTGTGGCAACCCAACCCCAAACCCG	chr4D	5662573	ENA|AOCO010145540|AOCO010145540.1_contig145540	5524
12764726|F|0-32:C>G-32:C>G	TGCAGTTATATGGCCCTAAAATGTTCAAGACTCTGACCAGGTCTTGCCTTTGGATGACATGCTTGTCTA	TGCAGTTATATGGCCCTAAAATGTTCAAGACTCTGACCAGGTCTTGCCTTTGGATGACATGCTTGTCTA	chr4D	5662679	ENA|AOCO010145540|AOCO010145540.1_contig145540	5387
992191|F|0-35:G>A-35:G>A	TGCAGGATGGCCCAGCTTGGTGTCAGTCATGTTACGTCTGGTCGCAGGTGGTTTTGAAATGGCAAAAAA	TGCAGGATGGCCCAGCTTGGTGTCAGTCATGTTACGTCTGGTCGCAGGTGGTTTTGAAATGGCAAAAAA	chr4D	6267004		0
2356313|F|0-13:G>A-13:G>A	TGCAGTGGCGCGAGAGCTACCCGAACCAGAGGCCGAGGCTGTCGAGGACGCGGACGCCGAAGAAGGCGA	TGCAGTGGCGCGAGAGCTACCCGAACCAGAGGCCGAGGCTGTCGAGGACGCGGACGCCGAAGAAGGCGA	chr4D	6269160		0
1130925|F|0-64:G>C-64:G>C	TGCAGTTGTAGCAACCACGGCCGCCACTACTGCCACCACGACCTAGCCTCCACCACCACCGCCTGCCCC	TGCAGTTGTAGCAACCACGGCCGCCACTACTGCCACCACGACCTAGCCTCCACCACCACCGCCTGCCCC	chr4D	6382708		0
9724685|F|0-49:A>G-49:A>G	TGCAGAGTATCGTCATCGTTCTGTTTGTACTTCCCATTGGTACAAGTATATACGCATCAGTGAATGCCA	TGCAGAGTATCGTCATCGTTCTGTTTGTACTTCCCATTGGTACAAGTATATACGCATCAGTGAATGCCA	chr4D	6386413		0
12768466|F|0-56:G>T-56:G>T	TGCAGAAAAGCAAGCGCGCGGCAGGGAAGCAACGAGGAAACGGGCCGCTTGCTTGCGTTGTTCCGAGCG	TGCAGAAAAGCAAGCGCGCGGCAGGGAAGCAACGAGGAAACGGGCCGCTTGCTTGCGTTGTTCCGAGCG	chr4D	6525172		0
3938366|F|0-23:T>G-23:T>G	TGCAGCAACTTGCGAGTCGTCCGTGTCCCTGTCTTGCTACCGCCTACCGAGATCGGAAGAGCGGTTCAG	TGCAGCAACTTGCGAGTCGTCCGTGTCCCTGTCTTGCTACCGCCTACCG	chr4D	6562884		0
1101045|F|0-16:C>T-16:C>T	TGCAGTTAAAAAGGTGCAATGACGGTGATGGGGGTGCCGCAGTCGTCCAAAATTAATGGGCGGAGCGAT	TGCAGTTAAAAAGGTGCAATGACGGTGATGGGGGTGCCGCAGTCGTCCAAAATTAATGGGCGGAGCGAT	chr4D	6952633		0
1163308|F|0-42:A>G-42:A>G	TGCAGCTGTTTGGTTTATACCGCATGTCATAAGTGCAGAAGCAGCGGAGATGGCAGCGATCCGAGATCG	TGCAGCTGTTTGGTTTATACCGCATGTCATAAGTGCAGAAGCAGCGGAGATGGCAGCGATCCG	chr4D	7202920		0
7336122|F|0-11:G>C-11:G>C	TGCAGCGAGTGGCCACCGCGCCTGTCCTCCTCCTCGTCATGGGAGGCCGAAACAGCCGCGGCGAAGAGA	TGCAGCGAGTGGCCACCGCGCCTGTCCTCCTCCTCGTCATGGGAGGCCGAAACAGCCGCGGCGAAGAGA	chr4D	7203890		0
12772126|F|0-30:G>C-30:G>C	TGCAGCATCTCGCGGCGGCAGCGCTTGATCGGGTCGGGCTCGCGGCTGACGAGCATCGCGAGGCGCGAT	TGCAGCATCTCGCGGCGGCAGCGCTTGATCGGGTCGGGCTCGCGGCTGACGAGCATCGCGAGGCGCGAT	chr4D	7655702		0
1256839|F|0-49:T>C-49:T>C	TGCAGCTGCGCGTCCGTCGCGCCCGCGCTCGCCACGCACCATCCCGACCTCTTGCTCGGCGTCGTCGTT	TGCAGCTGCGCGTCCGTCGCGCCCGCGCTCGCCACGCACCATCCCGACCTCTTGCTCGGCGTCGTCGTT	chr4D	7897480	ENA|AOCO010161028|AOCO010161028.1_contig161028	1302
21311275|F|0-50:T>C-50:T>C	TGCAGGTCCCGGGGCAGCAGCTGGAAGCACCACGACGACGACCGGGAGCGTGCTGCCGAGATCGGAAGA	TGCAGGTCCCGGGGCAGCAGCTGGAAGCACCACGACGACGACCGGGAGCGTGCTGCCG	chr4D	8011575		0
1093567|F|0-57:G>A-57:G>A	TGCAGGTCGTCGCGCAGTTGACGTCGTTCTCCACGACCGCGGCAGACGTGTTCTCACGGCCGCCGCCGA	TGCAGGTCGTCGCGCAGTTGACGTCGTTCTCCACGACCGCGGCAGACGTGTTCTCACGGCCGCCGCCGA	chr4D	8137163		0
1708101|F|0-55:G>C-55:G>C	TGCAGCGGCGGGTGCGCATCTACGAGCTCGGCTCCCTGCCGCCCTTCCTCCTGGTGTTCGCCGAGATCG	TGCAGCGGCGGGTGCGCATCTACGAGCTCGGCTCCCTGCCGCCCTTCCTCCTGGTGTTCGCCG	chr4D	9207014		0
3950773|F|0-23:C>G-23:C>G	TGCAGCTTGGTCCTTCGGAGAGCCTGAAGGAAATATTTGGCACAACCGAGATCGGAAGAGCGGTTCAGC	TGCAGCTTGGTCCTTCGGAGAGCCTGAAGGAAATATTTGGCACAACCG	chr4D	9390739		0
1093709|F|0-18:G>C-18:G>C	TGCAGCAGTATCTTGGCAGGAGCAGGGTCACGGTGTCTGGCAGCGGCGTCCCACGCGCCCTCCTCTTCA	TGCAGCAGTATCTTGGCAGGAGCAGGGTCACGGTGTCTGGCAGCGGCGTCCCACGCGCCCTCCTCTTCA	chr4D	10992994		0
1102535|F|0-53:G>A-53:G>A	TGCAGCGAACAGCGCGGAGGAGGAGCAAAGAATTAGAAATGAAAGGGCGCTCGGAAGGATCGGAGCGAC	TGCAGCGAACAGCGCGGAGGAGGAGCAAAGAATTAGAAATGAAAGGGCGCTCGGAAGGATCGGAGCGAC	chr4D	11471789		0
7352174|F|0-30:G>C-30:G>C	TGCAGCTATAGGAGTCGGAGGAGTCGGAGCGGGCGGCAAGTCCGAGAAGAAGGCCGAGATCGGAAGAGC	TGCAGCTATAGGAGTCGGAGGAGTCGGAGCGGGCGGCAAGTCCGAGAAGAAGGCCG	chr4D	11509602		0
1251214|F|0-40:C>T-40:C>T	TGCAGTCGGACCGCCGCCTCGGCAGCAGCTTCCACGTCCCCGCGGCGTCCTTCACCGTCTTCGCCATGC	TGCAGTCGGACCGCCGCCTCGGCAGCAGCTTCCACGTCCCCGCGGCGTCCTTCACCGTCTTCGCCATGC	chr4D	11863403		0
21311374|F|0-18:C>A-18:C>A	TGCAGATCCTGCATATTGCCGCTCAAATCAGCTATCCACTGTTGGCGCCGCCGCCTTGCAGCGCCGGTC	TGCAGATCCTGCATATTGCCGCTCAAATCAGCTATCCACTGTTGGCGCCGCCGCCTTGCAGCGCCGGTC	chr4D	12133192		0
983683|F|0-47:G>T-47:G>T	TGCAGGACAATTATATGAGCATTTGGTTCCAAGCTACACTATACGACGTAGATTGCCAGATTATTCGTT	TGCAGGACAATTATATGAGCATTTGGTTCCAAGCTACACTATACGACGTAGATTGCCAGATTATTCGTT	chr4D	12421132		0
1043824|F|0-27:A>C-27:A>C	TGCAGCATGGGGTTTATGTGGCTTTGGAACGGGTAGGGCACGAGCAGGACGTTGGCCATGGACATGGTT	TGCAGCATGGGGTTTATGTGGCTTTGGAACGGGTAGGGCACGAGCAGGACGTTGGCCATGGACATGGTT	chr4D	14831937	ENA|AOCO010138725|AOCO010138725.1_contig138725	3799
2261222|F|0-53:C>A-53:C>A	TGCAGGCTGCCCACGGCGCGCTCCTCCGTCCTGCCAACGCACCACGTCGACGGCGCTCTCCATCGACGA	TGCAGGCTGCCCACGGCGCGCTCCTCCGTCCTGCCAACGCACCACGTCGACGGCGCTCTCCATCGACGA	chr4D	14998956		0
2242527|F|0-43:G>A-43:G>A	TGCAGCACAAACCAGTGATCGAGCAGTGCAGAACATATGAGACGAAGAATGAATGCAGTTAAGCCGAGA	TGCAGCACAAACCAGTGATCGAGCAGTGCAGAACATATGAGACGAAGAATGAATGCAGTTAAGCCGAGA	chr4D	15859694		0
1099473|F|0-20:T>C-20:T>C	TGCAGAGAAACTGATAAGTCTTCTTGCCGTTAGTACACCCCATTTCAAGCCCGAGATCGGAAGAGCGGT	TGCAGAGAAACTGATAAGTCTTCTTGCCGTTAGTACACCCCATTTCAAGCCCG	chr4D	16009546		0
4909450|F|0-52:C>T-52:C>T	TGCAGCTCGCGCTTCAGGACGTCCATGGCAATGGCTCGATCGATCTGGATGGCTCTCGCGGAGGCTGCG	TGCAGCTCGCGCTTCAGGACGTCCATGGCAATGGCTCGATCGATCTGGATGGCTCTCGCGGAGGCTGCG	chr4D	16020811		0
2253330|F|0-36:A>G-36:A>G	TGCAGGCACATGATCGAGGATCGACGAGCGTTACATACATGCACGGCGCCCGAGGCGGAGACCGAGATC	TGCAGGCACATGATCGAGGATCGACGAGCGTTACATACATGCACGGCGCCCGAGGCGGAGACCG	chr4D	17085540		0
2252536|F|0-59:T>A-59:T>A	TGCAGCACCCGCAGCCTCTCCTTGTCGATGTACATGGGAGACTTCTCCTCCTGCTCCTCTTCCTCGGCG	TGCAGCACCCGCAGCCTCTCCTTGTCGATGTACATGGGAGACTTCTCCTCCTGCTCCTCTTCCTCGGCG	chr4D	22018053		0
986428|F|0-46:A>C-46:A>C	TGCAGCACATTTAACTCCACGGCTGTATTGGATGTATAAAACGTTGAAGTGCTTAAAAGACAGCAGAAT	TGCAGCACATTTAACTCCACGGCTGTATTGGATGTATAAAACGTTGAAGTGCTTAAAAGACAGCAGAAT	chr4D	25424634		0
992085|F|0-36:T>C-36:T>C	TGCAGTAAAACGTTGGTACTGGCATGGCATGTCCTTTCATGGCAGGCCCGAGATCGGAAGAGCGGTTCA	TGCAGTAAAACGTTGGTACTGGCATGGCATGTCCTTTCATGGCAGGCCCG	chr4D	26245033	ENA|AOCO010175483|AOCO010175483.1_contig175483	14298
1001438|F|0-46:C>T-46:C>T	TGCAGCTCACGCGGCCGACGTCGGCGTCCCCTGGCAAGGCCTTCGCCGTGCGCGGCCTGAGGCCGCTGT	TGCAGCTCACGCGGCCGACGTCGGCGTCCCCTGGCAAGGCCTTCGCCGTGCGCGGCCTGAGGCCGCTGT	chr4D	29021232		0
3937440|F|0-32:G>C-32:G>C	TGCAGGATGGTGATGTACTATGCTACTAGCACGCCGAGATCGGAAGAGCGGTTCAGCAGGAATGCCGAG	TGCAGGATGGTGATGTACTATGCTACTAGCACGCCG	chr4D	29422556	ENA|AOCO010176864|AOCO010176864.1_contig176864	1743
1090654|F|0-7:T>C-7:T>C	TGCAGATTTAGGACGCAACTTTCACCATCAGGCACACCGCGCACACACATCACCCGCCGCCGAGATCGG	TGCAGATTTAGGACGCAACTTTCACCATCAGGCACACCGCGCACACACATCACCCGCCGCCG	chr4D	29866347		0
12778572|F|0-16:C>G-16:C>G	TGCAGGCCACCGTGCTCCACCGTGGCCTCACCATTGGCGTGGCCGTGCACCACGCTGCCTGCGACGGCG	TGCAGGCCACCGTGCTCCACCGTGGCCTCACCATTGGCGTGGCCGTGCACCACGCTGCCTGCGACGGCG	chr4D	30557457	ENA|KD926016|KD926016.1_C141107544	644
3020940|F|0-28:A>G-28:A>G	TGCAGTGCGGTCTATTTTTGCACTAAATAGCAGTGACCACCGAGATCGGAAGAGCGGTTCAGCAGGAAT	TGCAGTGCGGTCTATTTTTGCACTAAATAGCAGTGACCACCG	chr4D	32410889	ENA|AOCO010058618|AOCO010058618.1_contig58618	12666
3020940|F|0-6:T>G-6:T>G	TGCAGTTCGGTCTATTTTTGCACTAAATAGCAGTGACCACCGAGATCGGAAGAGCGGTTCAGCAGGAAT	TGCAGTTCGGTCTATTTTTGCACTAAATAGCAGTGACCACCG	chr4D	32413739	ENA|AOCO010058618|AOCO010058618.1_contig58618	12666
12776626|F|0-20:G>A-20:G>A	TGCAGGTGCGCCCTGCTCGGGGGCAGCGGCAGCGGCTTGGCGACGGCGGCGCCCGAGATCGGAAGAGCG	TGCAGGTGCGCCCTGCTCGGGGGCAGCGGCAGCGGCTTGGCGACGGCGGCGCCCG	chr4D	35172104		0
7342136|F|0-29:C>T-29:C>T	TGCAGGTGCGCCCTGCTCGGAGGCAGCGGCAGCGGCTTGGCGACTGCGGCGCCCGAGATCGGAAGAGCG	TGCAGGTGCGCCCTGCTCGGAGGCAGCGGCAGCGGCTTGGCGACTGCGGCGCCCG	chr4D	35522538		0
4993539|F|0-7:T>A-7:T>A	TGCAGCCTGCGGGCTCGCGGCGGGCAGCCGAGATCGGAAGAGCGGTTCAGCAGGAATGCCGAGACCGAT	TGCAGCCTGCGGGCTCGCGGCGGGCAGCCG	chr4D	35522590		0
1107974|F|0-15:C>G-15:C>G	TGCAGCACAGCGTGACAGACACATTTATGGCCATTTGGCACCTGGATGGTATTGATTGCACCGAGATCG	TGCAGCACAGCGTGACAGACACATTTATGGCCATTTGGCACCTGGATGGTATTGATTGCACCG	chr4D	35621045		0
1062901|F|0-26:G>C-26:G>C	TGCAGCTACGTACGTCTAGAAAACATGCGTGTACAACACCTGTCTGGCTATGGCTTCACCAAGGATTCG	TGCAGCTACGTACGTCTAGAAAACATGCGTGTACAACACCTGTCTGGCTATGGCTTCACCAAGGATTCG	chr4D	35621978		0
2246410|F|0-22:G>A-22:G>A	TGCAGCCGTCCAATCCACGCACGCACGTCATACCAAGAATTCGATGGATGGACCGAAGAATAACAACAA	TGCAGCCGTCCAATCCACGCACGCACGTCATACCAAGAATTCGATGGATGGACCGAAGAATAACAACAA	chr4D	36278541		0
7350198|F|0-37:A>C-37:A>C	TGCAGGTGCATGGTGTGGCCGCATCTCAGCACCGACGACTCCCTCAGGGAGTCGAACAGGTACTCGTAG	TGCAGGTGCATGGTGTGGCCGCATCTCAGCACCGACGACTCCCTCAGGGAGTCGAACAGGTACTCGTAG	chr4D	39980970		0
2245725|F|0-65:C>T-65:C>T	TGCAGAGGACAGAGGTAGCTGGTTCACAGCAGAAATTGTGTCCGACTGATGTCGAACTTGTCCGACGAA	TGCAGAGGACAGAGGTAGCTGGTTCACAGCAGAAATTGTGTCCGACTGATGTCGAACTTGTCCGACGAA	chr4D	45712575		0
1695908|F|0-43:T>G-43:T>G	TGCAGACCGCGGTGCAGTGCGTGGACTGTACCGCATTTCCCCATGATTCGAGTGTACTTCCGAGATCGG	TGCAGACCGCGGTGCAGTGCGTGGACTGTACCGCATTTCCCCATGATTCGAGTGTACTTCCG	chr4D	46632518		0
1064614|F|0-32:A>G-32:A>G	TGCAGATTGTGCAATAGCAGGCTCAAAACAAAAGTACCTTCTTCCAGAAATCAAGTATCCATACCATAA	TGCAGATTGTGCAATAGCAGGCTCAAAACAAAAGTACCTTCTTCCAGAAATCAAGTATCCATACCATAA	chr4D	49891129		0
1220268|F|0-10:C>T-10:C>T	TGCAGCACATCAACACCGAACACCGAGAGCAAAACAGTGAAAGCAAAAGCGCACAACACATGCAGCTGC	TGCAGCACATCAACACCGAACACCGAGAGCAAAACAGTGAAAGCAAAAGCGCACAACACATGCAGCTGC	chr4D	50813109		0
1203139|F|0-42:T>C-42:T>C	TGCAGTAGTATCATGTACGTCAGAGGAACTCGTTCCCCTGCCTGCGCAGCTCCGAGGCCGAGATCGGAA	TGCAGTAGTATCATGTACGTCAGAGGAACTCGTTCCCCTGCCTGCGCAGCTCCGAGGCCG	chr4D	50813691		0
13196625|F|0-17:A>G-17:A>G	TGCAGGGCAGCAGCAACACACGTGTTGGGGCGCACAGAGTGCGAGAAGAGTGCAGGAAACCGAGATCGG	TGCAGGGCAGCAGCAACACACGTGTTGGGGCGCACAGAGTGCGAGAAGAGTGCAGGAAACCG	chr4D	53484127		0
4537994|F|0-8:C>T-8:C>T	TGCAGGGGCTGGACGCTCAGCTGCGCCCCCGAGATCGGAAGAGCGGTTCAGCAGGAATGCCGAGACCGA	TGCAGGGGCTGGACGCTCAGCTGCGCCCCCG	chr4D	53484186		0
1109500|F|0-40:G>T-40:G>T	TGCAGCAATGCAAGGACCAACTGCTGCACACGCGGACAAGGGAGCGAACAAAAGAAAATACATGGGGAT	TGCAGCAATGCAAGGACCAACTGCTGCACACGCGGACAAGGGAGCGAACAAAAGAAAATACATGGGGAT	chr4D	54140381		0
2247813|F|0-60:G>C-60:G>C	TGCAGGGCTACGAGTAGGCCATGGCAGGAGACGAAGGAGCAGCGAGATCATCGATTACAAGATGCAGCG	TGCAGGGCTACGAGTAGGCCATGGCAGGAGACGAAGGAGCAGCGAGATCATCGATTACAAGATGCAGCG	chr4D	55277811		0
1147400|F|0-27:C>G-27:C>G	TGCAGGCGCCCAAGGCGGCAAGGCCTGCAACTGCTGCCGTGCGTCCGGCTTCGCCTTCCGAGATCGGAA	TGCAGGCGCCCAAGGCGGCAAGGCCTGCAACTGCTGCCGTGCGTCCGGCTTCGCCTTCCG	chr4D	55487011		0
3955716|F|0-27:C>G-27:C>G	TGCAGGCGCCCAAGGCGGCAAGGCCTGCAACTGCTGCCGTGCGTCCGAGATCGGAAGAGCGGTTCAGCA	TGCAGGCGCCCAAGGCGGCAAGGCCTGCAACTGCTGCCGTGCGTCCG	chr4D	55487011		0
1162655|F|0-23:C>A-23:C>A	TGCAGGGCCTGCAAGAGCGCTGACGACTGCCGGAGAGCGTCCGAGGAGCGGAGATCGGTGGTGATCTGC	TGCAGGGCCTGCAAGAGCGCTGACGACTGCCGGAGAGCGTCCGAGGAGCGGAGATCGGTGGTGATCTGC	chr4D	65947570		0
3943497|F|0-31:T>C-31:T>C	TGCAGAGTATCGCGTAGGAAGCCAAGATTAATGTCCGAGATCGGAAGAGCGGTTCAGCAGGAATGCCGA	TGCAGAGTATCGCGTAGGAAGCCAAGATTAATGTCCG	chr4D	69428810		0
1085842|F|0-12:C>T-12:C>T	TGCAGCGCCAAACAGGATTCGCCTCAAATTGGCGCCGCCATGCACAGGGAGGCAACTTGACTGGGCCGA	TGCAGCGCCAAACAGGATTCGCCTCAAATTGGCGCCGCCATGCACAGGGAGGCAACTTGACTGGGCCGA	chr4D	72134003		0
1110897|F|0-46:G>C-46:G>C	TGCAGAGAATTCATATGGAGTTGACACAAATTGGTATGTTGACAGCGGTGCTACATGTTAAACACATGA	TGCAGAGAATTCATATGGAGTTGACACAAATTGGTATGTTGACAGCGGTGCTACATGTTAAACACATGA	chr4D	73317844	ENA|AOCO010025309|AOCO010025309.1_contig25309	5399
1204828|F|0-40:A>G-40:A>G	TGCAGCTCATCTGATTTCATCAGATTGGCGCGGTTCTCCCATTCCTGGACTTCTTGACCAGGAAGAGCT	TGCAGCTCATCTGATTTCATCAGATTGGCGCGGTTCTCCCATTCCTGGACTTCTTGACCAGGAAGAGCT	chr4D	74606333		0
3942998|F|0-16:G>T-16:G>T	TGCAGGAGGCGGCGCTGTACGTCCTGAGAACGCACTCCTTCGAGGACGCCGTCCGAGATCGGAAGAGCG	TGCAGGAGGCGGCGCTGTACGTCCTGAGAACGCACTCCTTCGAGGACGCCGTCCG	chr4D	78836053		0
1247354|F|0-9:T>C-9:T>C	TGCAGGCTCTTCGCCAAGGCCGCCTCGTCCACCTTCCCGTCCTACTCCTACAGCGGCGGCGCCCAGCTC	TGCAGGCTCTTCGCCAAGGCCGCCTCGTCCACCTTCCCGTCCTACTCCTACAGCGGCGGCGCCCAGCTC	chr4D	80836783		0
4910764|F|0-16:T>C-16:T>C	TGCAGCATCCTCCACGTAGAAGACCGCTCGTCCAAGTATAACGAAAGCTGACAAGATAGCAGACGTGGC	TGCAGCATCCTCCACGTAGAAGACCGCTCGTCCAAGTATAACGAAAGCTGACAAGATAGCAGACGTGGC	chr4D	80959378		0
983983|F|0-23:A>G-23:A>G	TGCAGCCGGAGAAGTTGCAGCCCAAACAAACACACCCTTAGTATTCACATTAGCAAACCTGACAAGTGA	TGCAGCCGGAGAAGTTGCAGCCCAAACAAACACACCCTTAGTATTCACATTAGCAAACCTGACAAGTGA	chr4D	82741423		0
1665911|F|0-8:G>A-8:G>A	TGCAGTCGGCCACGGCGTCCTTCTCCCACCCCATGTCGCGGCCCTTAGTCCTCCTCAGGGTCCAGGTGG	TGCAGTCGGCCACGGCGTCCTTCTCCCACCCCATGTCGCGGCCCTTAGTCCTCCTCAGGGTCCAGGTGG	chr4D	84752942		0
1105795|F|0-60:A>G-60:A>G	TGCAGCGGCGTCAACGACGAGGTCCGTATGATGGTTCCTCGGTGCCGCCACCCTGCGACCATACACAGG	TGCAGCGGCGTCAACGACGAGGTCCGTATGATGGTTCCTCGGTGCCGCCACCCTGCGACCATACACAGG	chr4D	85668696		0
7164908|F|0-20:C>T-20:C>T	TGCAGATTCTGCTCTGCGTCCTGCCCCCGAGATCGGAAGAGCGGTTCAGCAGGAATGCCGAGACCGATC	TGCAGATTCTGCTCTGCGTCCTGCCCCCG	chr4D	87542350		0
1206644|F|0-11:G>A-11:G>A	TGCAGCACCGCGGTGATGGAAGAAGTGAACGACAACCAGCTTGCAATGGAGCCGCTGCACTACCCGAGA	TGCAGCACCGCGGTGATGGAAGAAGTGAACGACAACCAGCTTGCAATGGAGCCGCTGCACTACCCGAGA	chr4D	93442384		0
1045171|F|0-17:G>A-17:G>A	TGCAGCCAGCTTGAGCAGTACAAACGGCCTCAGACGCCTTGCCTCCTCTACACCTCTGAATCTGCTGGT	TGCAGCCAGCTTGAGCAGTACAAACGGCCTCAGACGCCTTGCCTCCTCTACACCTCTGAATCTGCTGGT	chr4D	96712316	ENA|AOCO010063721|AOCO010063721.1_contig63721	3082
2245157|F|0-36:G>A-36:G>A	TGCAGTAGAATGTTTGCGTACAGGTGGTTAGGGATCGAATCCTGGCTATATGATATTGTCGACCAATTT	TGCAGTAGAATGTTTGCGTACAGGTGGTTAGGGATCGAATCCTGGCTATATGATATTGTCGACCAATTT	chr4D	100356837		0
1698667|F|0-33:A>G-33:A>G	TGCAGCAAGGCGCGTACAATGGTGGTGGTGGCTAGAGCTGATGAGGGTTGCAGCGTCGGCGATGAGCTT	TGCAGCAAGGCGCGTACAATGGTGGTGGTGGCTAGAGCTGATGAGGGTTGCAGCGTCGGCGATGAGCTT	chr4D	103778914		0
4910612|F|0-32:T>C-32:T>C	TGCAGCTCGGCCGCCTCCTGCTGCTCCTCCAGTCTCCTCCTCAGAAACGCCGCCTCGTGGCCGAGATCG	TGCAGCTCGGCCGCCTCCTGCTGCTCCTCCAGTCTCCTCCTCAGAAACGCCGCCTCGTGGCCG	chr4D	106415572		0
1053565|F|0-26:C>G-26:C>G	TGCAGGTACATCTGGAGCGTGTAGGACCAGACACTGGAGAGCATGATGGGGATGTACCAGAGGGCAATG	TGCAGGTACATCTGGAGCGTGTAGGACCAGACACTGGAGAGCATGATGGGGATGTACCAGAGGGCAATG	chr4D	108218221	ENA|AOCO010162674|AOCO010162674.1_contig162674	5896
3024306|F|0-47:C>G-47:C>G	TGCAGAAGCTCGCCGTCCTCGCGCTCCTCGGCCTCTGGTGCCGCCTCCGTAACGGCTCCCTCGACTGGC	TGCAGAAGCTCGCCGTCCTCGCGCTCCTCGGCCTCTGGTGCCGCCTCCGTAACGGCTCCCTCGACTGGC	chr4D	109469823	ENA|AOCO010045538|AOCO010045538.1_contig45538	519
3939966|F|0-30:A>G-30:A>G	TGCAGCCGCTCGCCTAGCCCCGCGCCGCCCACCTTCTCCGAGATCGGAAGAGCGGTTCAGCAGGAATGC	TGCAGCCGCTCGCCTAGCCCCGCGCCGCCCACCTTCTCCG	chr4D	111494505	ENA|AOCO010193057|AOCO010193057.1_contig193057	1961
2241781|F|0-49:G>T-49:G>T	TGCAGTGCTTCAGGGCTGAGCGTATGTATCGTCCCAGCTGTATCGAAACGGTTGCTAGAGTTGTTTCGC	TGCAGTGCTTCAGGGCTGAGCGTATGTATCGTCCCAGCTGTATCGAAACGGTTGCTAGAGTTGTTTCGC	chr4D	111946839		0
3022630|F|0-13:G>A-13:G>A	TGCAGGACAAGGGGTCAGCCTTATAAGTAGTGCCGTCCGAGATCGGAAGAGCGGTTCAGCAGGAATGCC	TGCAGGACAAGGGGTCAGCCTTATAAGTAGTGCCGTCCG	chr4D	112591782		0
1035203|F|0-43:C>T-43:C>T	TGCAGTGTTCTTCAGTATATTTCCAAAAAGATTTGAGGCAATTCTTCTGTATCAGTTCAACAAAAAAGT	TGCAGTGTTCTTCAGTATATTTCCAAAAAGATTTGAGGCAATTCTTCTGTATCAGTTCAACAAAAAAGT	chr4D	115380810	ENA|AOCO010140061|AOCO010140061.1_contig140061	6744
991288|F|0-31:G>C-31:G>C	TGCAGATCATTGCCCTGCACTCCTCCACGCCGAGCTCGTGCGACCCCAGTCTGCTCAGGGTCCGCCTCA	TGCAGATCATTGCCCTGCACTCCTCCACGCCGAGCTCGTGCGACCCCAGTCTGCTCAGGGTCCGCCTCA	chr4D	117705985		0
3024549|F|0-20:C>A-20:C>A	TGCAGCACAGGGGACATGGACGGATTTCTCCCAAGATTCCGAGATCGGAAGAGCGGTTCAGCAGGAATG	TGCAGCACAGGGGACATGGACGGATTTCTCCCAAGATTCCG	chr4D	127166869		0
21311204|F|0-16:A>G-16:A>G	TGCAGCCATTTCCGGAACGGCTGAAGGCCATCCCGCCGCGGATAAGTTCCGAGATCGGAAGAGCGGTTC	TGCAGCCATTTCCGGAACGGCTGAAGGCCATCCCGCCGCGGATAAGTTCCG	chr4D	168197900		0
1000827|F|0-51:C>T-51:C>T	TGCAGAATCAGCAGCATCACTCTGTTGCTTCTGGTCAGGTTGCATCACGGCCTCAGGAGCTCCAGCTCT	TGCAGAATCAGCAGCATCACTCTGTTGCTTCTGGTCAGGTTGCATCACGGCCTCAGGAGCTCCAGCTCT	chr4D	168217827	ENA|KD928387|KD928387.1_C141406598	650
1699609|F|0-15:G>C-15:G>C	TGCAGGCTTGTGCGTGAAGAACAACCGATGGAAAGGAAACTTTGGGCTAAAAGATGCGTTCGGCGCACG	TGCAGGCTTGTGCGTGAAGAACAACCGATGGAAAGGAAACTTTGGGCTAAAAGATGCGTTCGGCGCACG	chr4D	175067991		0
2250413|F|0-22:C>T-22:C>T	TGCAGCACGCACGTTGCACCGCCGCCGTATCCGATCTCGCACCACCACCAGGACACGACCAATCTCGAT	TGCAGCACGCACGTTGCACCGCCGCCGTATCCGATCTCGCACCACCACCAGGACACGACCAATCTCGAT	chr4D	190460415		0
1723530|F|0-7:T>A-7:T>A	TGCAGCCTGTGCTGAATGGGAGCTTAATTTGTGGCATGCAAAACTAAAGCGTGCAGTCCGAGATCGGAA	TGCAGCCTGTGCTGAATGGGAGCTTAATTTGTGGCATGCAAAACTAAAGCGTGCAGTCCG	chr4D	202088933	ENA|AOCO010002437|AOCO010002437.1_contig2437	1834
9725028|F|0-27:G>A-27:G>A	TGCAGAGAGTGGTCGGGGAGCTTGATGGCGAGATCAGGAGGAGATGGGGGCGACGGAGGCTTGCGAAGC	TGCAGAGAGTGGTCGGGGAGCTTGATGGCGAGATCAGGAGGAGATGGGGGCGACGGAGGCTTGCGAAGC	chr4D	211362969		0
21310975|F|0-7:T>C-7:T>C	TGCAGCCTGCTGCTTATCCTCCTCATCGCCATCTCTTGACTGCCGTCAGTTTCCGGCCTGACCGAGATC	TGCAGCCTGCTGCTTATCCTCCTCATCGCCATCTCTTGACTGCCGTCAGTTTCCGGCCTGACCG	chr4D	219435348	ENA|KD871514|KD871514.1_C137715729	4
7490323|F|0-7:C>T-7:C>T	TGCAGCCCGCTGCTTATCCTCCTCATCGCCATCTCTTGACTGCCGTCAGTTTCCGAGATCGGAAGAGCG	TGCAGCCCGCTGCTTATCCTCCTCATCGCCATCTCTTGACTGCCGTCAGTTTCCG	chr4D	219435357	ENA|KD871514|KD871514.1_C137715729	13
1284490|F|0-23:C>T-23:C>T	TGCAGCGGGCGCGGCCATACGAGCTCGTCGTCGGGAGGAGGGAGGCCACCGAGGGCATCTAGCGGCAAA	TGCAGCGGGCGCGGCCATACGAGCTCGTCGTCGGGAGGAGGGAGGCCACCGAGGGCATCTAGCGGCAAA	chr4D	278384952	ENA|KD922353|KD922353.1_C140714432	437
1769650|F|0-52:G>A-52:G>A	TGCAGCAGAAAAACTTGTCCGGACGATTGCCCGGATTGTCCGGCCTTTACCCGGATCATCCGAGATCGG	TGCAGCAGAAAAACTTGTCCGGACGATTGCCCGGATTGTCCGGCCTTTACCCGGATCATCCG	chr4D	287145492		0
1373212|F|0-23:C>T-23:C>T	TGCAGCAGAAAAACTTGTCCGGACGATTGCCCGGATTGTCCGGCCTTTACCCGGATCATCCGGGACTTG	TGCAGCAGAAAAACTTGTCCGGACGATTGCCCGGATTGTCCGGCCTTTACCCGGATCATCCGGGACTTG	chr4D	287145492		0
1099379|F|0-38:T>G-38:T>G	TGCAGTACAATCCCTTTCCCTATATATTAACCAATAATTTGTCTAATTTAGACCTATCTTGCGCAATAG	TGCAGTACAATCCCTTTCCCTATATATTAACCAATAATTTGTCTAATTTAGACCTATCTTGCGCAATAG	chr4D	304692031		0
1142722|F|0-61:G>T-61:G>T	TGCAGAACCACGTCTCGTGAAGACAGTACAACCGCGTGGCCGCGTGGGGTGAGAATCCTACGATCTTAT	TGCAGAACCACGTCTCGTGAAGACAGTACAACCGCGTGGCCGCGTGGGGTGAGAATCCTACGATCTTAT	chr4D	304745755		0
7345854|F|0-7:G>A-7:G>A	TGCAGCCGAGGCGGATGCAGAGGGGAGGCAGCCGACGGCGCCGAGATCGGAAGAGCGGTTCAGCAGGAA	TGCAGCCGAGGCGGATGCAGAGGGGAGGCAGCCGACGGCGCCG	chr4D	319275277		0
1014637|F|0-35:C>T-35:C>T	TGCAGGCGCCCGTTCGCGCTCCTAGCGCCCCTGCCCCAACTGGTGGGCCGAGATCGGAAGAGCGGTTCA	TGCAGGCGCCCGTTCGCGCTCCTAGCGCCCCTGCCCCAACTGGTGGGCCG	chr4D	343551402		0
3024090|F|0-13:A>C-13:A>C	TGCAGCTCAGTACACTTTTACATTATTGCTCCGACCAGGCCCGAGATCGGAAGAGCGGTTCAGCAGGAA	TGCAGCTCAGTACACTTTTACATTATTGCTCCGACCAGGCCCG	chr4D	356569754		0
1156123|F|0-21:G>T-21:G>T	TGCAGGGTGGGGCCTTATCCCGCCGGGCCCACATGCCAGGGCATCGCCCCGAGATCGGAAGAGCGGTTC	TGCAGGGTGGGGCCTTATCCCGCCGGGCCCACATGCCAGGGCATCGCCCCG	chr4D	375129091		0
981483|F|0-47:A>G-47:A>G	TGCAGTGGCATGCCAGTGGTGTTGTTCTAGACAACTGCAAATTATGCACGTTCCGAGATCGGAAGAGCG	TGCAGTGGCATGCCAGTGGTGTTGTTCTAGACAACTGCAAATTATGCACGTTCCG	chr4D	384270317		0
7492285|F|0-19:A>G-19:A>G	TGCAGGAGCCGCGCGAACAACATGACAGTGAAGAGGGTGCCCAGCGCGATCCCGAGATCGGAAGAGCGG	TGCAGGAGCCGCGCGAACAACATGACAGTGAAGAGGGTGCCCAGCGCGATCCCG	chr4D	384271749		0
1069712|F|0-56:G>A-56:G>A	TGCAGGCTGCGATAAAGCACATACTTTGTGACATTCGGAGACTGTTTTGAGCCCGTGAAATCTTCTTTT	TGCAGGCTGCGATAAAGCACATACTTTGTGACATTCGGAGACTGTTTTGAGCCCGTGAAATCTTCTTTT	chr4D	386748217		0
1076448|F|0-9:T>G-9:T>G	TGCAGGATGTATACTAGCCCAATTGAGGTACTGATCCTTGTTGGATAGATCGGACACTTTTGTGACTGT	TGCAGGATGTATACTAGCCCAATTGAGGTACTGATCCTTGTTGGATAGATCGGACACTTTTGTGACTGT	chr4D	386748283		0
1203976|F|0-35:T>A-35:T>A	TGCAGTTAACCTTTATGCCCCGCTTGGATTGGTTGTAAATTTCTACACCTGTATTTATTTTACAGGTGT	TGCAGTTAACCTTTATGCCCCGCTTGGATTGGTTGTAAATTTCTACACCTGTATTTATTTTACAGGTGT	chr4D	386752412		0
1085853|F|0-31:C>G-31:C>G	TGCAGCCCCACCAACTCCCTGAAAATTATCACGGCTCTCTGAAACAAGCCTGCGTGAGCGAACCCAGAG	TGCAGCCCCACCAACTCCCTGAAAATTATCACGGCTCTCTGAAACAAGCCTGCGTGAGCGAACCCAGAG	chr4D	388821817	ENA|AOCO010073469|AOCO010073469.1_contig73469	6253
1099784|F|0-18:A>T-18:A>T	TGCAGAAAGGTACCACTCATTCGTACATCAACTGATATATGAAGGTTGCTCATGGCGACAAAGTCCCAT	TGCAGAAAGGTACCACTCATTCGTACATCAACTGATATATGAAGGTTGCTCATGGCGACAAAGTCCCAT	chr4D	391455467		0
3222326|F|0-21:A>G-21:A>G	TGCAGCTGCGACGCCATCGGCAACGATTTGCTACAACCGAGATCGGAAGAGCGGTTCAGCAGGAATGCC	TGCAGCTGCGACGCCATCGGCAACGATTTGCTACAACCG	chr4D	394111359		0
990502|F|0-59:C>G-59:C>G	TGCAGCTCTAGGGACTAGGGTGGCTATAGTTGGGCTACGCCCGCATGCTGCGACGCTACCAACGGCATG	TGCAGCTCTAGGGACTAGGGTGGCTATAGTTGGGCTACGCCCGCATGCTGCGACGCTACCAACGGCATG	chr4D	399418219	ENA|AOCO010048521|AOCO010048521.1_contig48521	250
2250705|F|0-6:C>G-6:C>G	TGCAGTCTACAGTTTGATCGTCCTCGTGTGCGCCTCGAACCGATGACGTCGACGCGATGCGCGGCCGAG	TGCAGTCTACAGTTTGATCGTCCTCGTGTGCGCCTCGAACCGATGACGTCGACGCGATGCGCGGCCGAG	chr4D	401949427	ENA|AOCO010052709|AOCO010052709.1_contig52709	972
2250705|F|0-67:A>G-67:A>G	TGCAGTCTACAGTTTGATCGTCCTCGTGTGCGCCTCGAACCGATGACGTCGACGCGATGCGCGGCCGAG	TGCAGTCTACAGTTTGATCGTCCTCGTGTGCGCCTCGAACCGATGACGTCGACGCGATGCGCGGCCGAG	chr4D	401949427	ENA|AOCO010052709|AOCO010052709.1_contig52709	972
1067303|F|0-27:C>G-27:C>G	TGCAGACACAGAAGTGACATAAGTGAGCAACAATTCTTCACAGATTTCCTCAGCAAAACAGCAGAGTAA	TGCAGACACAGAAGTGACATAAGTGAGCAACAATTCTTCACAGATTTCCTCAGCAAAACAGCAGAGTAA	chr4D	414994643		0
21311113|F|0-39:T>C-39:T>C	TGCAGGTGGCCGGGAGGATCATAAGGATCCTTTACCTCTTGCATATAGTGGCTATTGCCTGTGGCTCGT	TGCAGGTGGCCGGGAGGATCATAAGGATCCTTTACCTCTTGCATATAGTGGCTATTGCCTGTGGCTCGT	chr4D	416868223		0
1055918|F|0-13:T>C-13:T>C	TGCAGTTATCATATATACCACTAACCATATCACAATACTACACACATATAGGAATAAACAGTAAGACAG	TGCAGTTATCATATATACCACTAACCATATCACAATACTACACACATATAGGAATAAACAGTAAGACAG	chr4D	418576574		0
1088185|F|0-64:T>C-64:T>C	TGCAGGCGTGAGCATAAACAACCGCGAGTGCTTTGCGTGCGATTGCGTGATGATTCCATTCCATTCCCC	TGCAGGCGTGAGCATAAACAACCGCGAGTGCTTTGCGTGCGATTGCGTGATGATTCCATTCCATTCCCC	chr4D	419156412		0
1089425|F|0-48:T>G-48:T>G	TGCAGTGTTCGGCTTCGCGGCGTTGGCACGCCTGTTGGAGAAGCGGAATGAGTGCATATACATCAAGAT	TGCAGTGTTCGGCTTCGCGGCGTTGGCACGCCTGTTGGAGAAGCGGAATGAGTGCATATACATCAAGAT	chr4D	419249230		0
1066690|F|0-5:T>G-5:T>G	TGCAGTATCCACCGAGCGAGAGAAAAAACGGGAAGGAGCAGACCAGTTTTCTGTACATAGGAGAAGATC	TGCAGTATCCACCGAGCGAGAGAAAAAACGGGAAGGAGCAGACCAGTTTTCTGTACATAGGAGAAGATC	chr4D	419460425		0
1036093|F|0-25:C>G-25:C>G	TGCAGAGGCTGCCTGACAAGTTTACCAGGGTGCTACTAGACGGCGGCAAGCCCCAGGAAGTGAAGCTAC	TGCAGAGGCTGCCTGACAAGTTTACCAGGGTGCTACTAGACGGCGGCAAGCCCCAGGAAGTGAAGCTAC	chr4D	419461424		0
1123327|F|0-22:G>T-22:G>T	TGCAGCTGCCAAACACCCCTCAGCGCCATCACGCCGCCCTCAGGATCAAAAAGTGTGTGGGTGGGGGAC	TGCAGCTGCCAAACACCCCTCAGCGCCATCACGCCGCCCTCAGGATCAAAAAGTGTGTGGGTGGGGGAC	chr4D	423598083		0
1233472|F|0-52:A>G-52:A>G	TGCAGAAAAACGACTTGTCAAAAATGCCACCACAGCTTCCCTATACTTTGAAATATGTCGTTATGCCCG	TGCAGAAAAACGACTTGTCAAAAATGCCACCACAGCTTCCCTATACTTTGAAATATGTCGTTATGCCCG	chr4D	428524153		0
1103974|F|0-12:C>G-12:C>G	TGCAGCGAAAAACGTACATCATGTGCGATGCACTGGGCTGGCACGCCATGCTCGCTTCAGGCATTGTCT	TGCAGCGAAAAACGTACATCATGTGCGATGCACTGGGCTGGCACGCCATGCTCGCTTCAGGCATTGTCT	chr4D	434354210	ENA|AOCO010027963|AOCO010027963.1_contig27963	10170
5412062|F|0-12:G>T-12:G>T	TGCAGAAGGTGTGTGTTCCTTGTAGCCTGCCCAGAACCTCCACCTGAGGCCGAGATCGGAAGAGCGGTT	TGCAGAAGGTGTGTGTTCCTTGTAGCCTGCCCAGAACCTCCACCTGAGGCCG	chr4D	434978426		0
1039318|F|0-59:A>T-59:A>T	TGCAGTAGAGGAAGTTTATGTTCGTGTACCTTTAGACTTGAGCCCTAGATCACGCACAAATAACGGACT	TGCAGTAGAGGAAGTTTATGTTCGTGTACCTTTAGACTTGAGCCCTAGATCACGCACAAATAACGGACT	chr4D	436910690	ENA|KD715383|KD715383.1_Scaffold216658	4989
1089850|F|0-53:T>A-53:T>A	TGCAGCGAGCCCATGGACCGCGTCTATGCTCTGTGGGGAAGGACGTGTGTGTGTGAGGCGTTTCCAGGA	TGCAGCGAGCCCATGGACCGCGTCTATGCTCTGTGGGGAAGGACGTGTGTGTGTGAGGCGTTTCCAGGA	chr4D	437519699	ENA|AOCO010082190|AOCO010082190.1_contig82190	2943
21311161|F|0-63:C>T-63:C>T	TGCAGCCTCATATCCACCGGCTTGAGGATAGGTGGTTTCGCGCTCGCTCCTTGTCCGTGTCCTCTCCTT	TGCAGCCTCATATCCACCGGCTTGAGGATAGGTGGTTTCGCGCTCGCTCCTTGTCCGTGTCCTCTCCTT	chr4D	442900495		0
1036968|F|0-65:T>C-65:T>C	TGCAGGTGTGCACACGACTACAGAAAAGTTGCTGACAGATTAGGCATCCCAAGACGTAGGTGGTATGCA	TGCAGGTGTGCACACGACTACAGAAAAGTTGCTGACAGATTAGGCATCCCAAGACGTAGGTGGTATGCA	chr4D	446909674		0
981280|F|0-48:A>G-48:A>G	TGCAGCCACGAGCCACCATCCGAGCATTGGGCCACCAAATCTCTCGCCAGCCGTCGCGGCCACCATCGG	TGCAGCCACGAGCCACCATCCGAGCATTGGGCCACCAAATCTCTCGCCAGCCGTCGCGGCCACCATCGG	chr4D	448401210	ENA|KD707441|KD707441.1_Scaffold208699	113
21311140|F|0-31:T>C-31:T>C	TGCAGTTCTGGAGATTCTCCTTCGACTTCATTGGATGGAGGTGCCGGAGCTGCGGCCGAGGTGCATGGG	TGCAGTTCTGGAGATTCTCCTTCGACTTCATTGGATGGAGGTGCCGGAGCTGCGGCCGAGGTGCATGGG	chr4D	448401276	ENA|KD707441|KD707441.1_Scaffold208699	47
1120893|F|0-10:C>T-10:C>T	TGCAGGGCGTCCAACGTGAGGGGATAGACTTTTGTCACTCGCTTGCCTGCACCCGAGATCGGAAGAGCG	TGCAGGGCGTCCAACGTGAGGGGATAGACTTTTGTCACTCGCTTGCCTGCACCCG	chr4D	451892315		0
1057338|F|0-23:T>A-23:T>A	TGCAGCCTGCTTCTAGTTCTACATGTGGACACTACACATGCAGCATGACATGCTAGAAATGGGATGTCA	TGCAGCCTGCTTCTAGTTCTACATGTGGACACTACACATGCAGCATGACATGCTAGAAATGGGATGTCA	chr4D	453051116		0
12774425|F|0-46:C>G-46:C>G	TGCAGCACGCCTCAACACCTGAATAGTATAGCCGCACAAAGGATGGCTTCCTACATCTCTACAGATCAC	TGCAGCACGCCTCAACACCTGAATAGTATAGCCGCACAAAGGATGGCTTCCTACATCTCTACAGATCAC	chr4D	455620043		0
2249887|F|0-57:A>C-57:A>C	TGCAGGTACGCCTCGCACGTTTCGAGCACGGACCTCCCACGTCGGCGGAAATGGTCCATGACAAACCCA	TGCAGGTACGCCTCGCACGTTTCGAGCACGGACCTCCCACGTCGGCGGAAATGGTCCATGACAAACCCA	chr4D	460776768		0
1017047|F|0-14:G>A-14:G>A	TGCAGCACTTCATAGAAGAGTAGCTTGCGTTCCTAAGCCAGCAGAGCATGTCATCCAAACAGGAAGAAC	TGCAGCACTTCATAGAAGAGTAGCTTGCGTTCCTAAGCCAGCAGAGCATGTCATCCAAACAGGAAGAAC	chr4D	460834159	ENA|KD862870|KD862870.1_C137411431	115
3938302|F|0-7:C>T-7:C>T	TGCAGGGCCTCGACTCGCTCATCATCCCCGAGATCGGAAGAGCGGTTCAGCAGGAATGCCGAGACCGAT	TGCAGGGCCTCGACTCGCTCATCATCCCCG	chr4D	460949277		0
2252617|F|0-26:C>G-26:C>G	TGCAGTTTCAGGTCGTCCACGAACATCGAGCCGACCCTCATCAGGGATCTTCCCAGCGTCAGGTCCTGC	TGCAGTTTCAGGTCGTCCACGAACATCGAGCCGACCCTCATCAGGGATCTTCCCAGCGTCAGGTCCTGC	chr4D	465157571	ENA|KD744866|KD744866.1_Scaffold246203	2548
4909553|F|0-44:C>T-44:C>T	TGCAGGTTCCAGGAACTCGATCATGGTGTGTACCTTTTCAAGCACGTACGACGGCGGCGACCTGTGATC	TGCAGGTTCCAGGAACTCGATCATGGTGTGTACCTTTTCAAGCACGTACGACGGCGGCGACCTGTGATC	chr4D	465185311		0
1209464|F|0-68:A>G-68:A>G	TGCAGGCGCCCTCGTTGCAGCCGTGGAGGGAGGAGCTTCTCGGTCCCGCAGCAGCAGCGGCGACGACCA	TGCAGGCGCCCTCGTTGCAGCCGTGGAGGGAGGAGCTTCTCGGTCCCGCAGCAGCAGCGGCGACGACCA	chr4D	465954983		0
1213652|F|0-52:C>T-52:C>T	TGCAGCCGCGGCGGAGCTCCATTGCAGTCACGAGGTGCTCCGACGAAGCACACGACGGCGACGAGCGGA	TGCAGCCGCGGCGGAGCTCCATTGCAGTCACGAGGTGCTCCGACGAAGCACACGACGGCGACGAGCGGA	chr4D	465955122		0
12419821|F|0-22:T>G-22:T>G	TGCAGTGGAGCGACAGGAGACATGCTCACAGACAGCGGGCAGTAGCAGCACCGAGATCGGAAGAGCGGT	TGCAGTGGAGCGACAGGAGACATGCTCACAGACAGCGGGCAGTAGCAGCACCG	chr4D	465955634		0
2241653|F|0-16:T>C-16:T>C	TGCAGATTACCGTGCGTGTGAGATCGATTGAATACAAATTATCTCGAAACAAGCATGCAAAGCATGTCA	TGCAGATTACCGTGCGTGTGAGATCGATTGAATACAAATTATCTCGAAACAAGCATGCAAAGCATGTCA	chr4D	466293001		0
1056320|F|0-14:T>C-14:T>C	TGCAGATTACCGTGTGCGTGAGATCAATTGAATACAAATTATCTTGAAACAAGCATGCAAAGCATGTCA	TGCAGATTACCGTGTGCGTGAGATCAATTGAATACAAATTATCTTGAAACAAGCATGCAAAGCATGTCA	chr4D	466730265		0
9721975|F|0-8:A>C-8:A>C	TGCAGCCGAGTGGTGCGGTAGACGCAGTGCTTCCACACCCCGCCGACCGACGGCGTCGCCTCGAACACG	TGCAGCCGAGTGGTGCGGTAGACGCAGTGCTTCCACACCCCGCCGACCGACGGCGTCGCCTCGAACACG	chr4D	466730631	ENA|KD823064|KD823064.1_C136271765	1
9721975|F|0-38:C>T-38:C>T	TGCAGCCGAGTGGTGCGGTAGACGCAGTGCTTCCACACCCCGCCGACCGACGGCGTCGCCTCGAACACG	TGCAGCCGAGTGGTGCGGTAGACGCAGTGCTTCCACACCCCGCCGACCGACGGCGTCGCCTCGAACACG	chr4D	466730631	ENA|KD823064|KD823064.1_C136271765	1
987419|F|0-12:G>A-12:G>A	TGCAGGTTGGCTGAGTTGTTGCGGATCAGAAGGAGGCTTTGAGTCTGTACGATGGTTTAGGTGTCTCAG	TGCAGGTTGGCTGAGTTGTTGCGGATCAGAAGGAGGCTTTGAGTCTGTACGATGGTTTAGGTGTCTCAG	chr4D	467794920	ENA|AOCO010097270|AOCO010097270.1_contig97270	7322
1220273|F|0-48:A>G-48:A>G	TGCAGCAAGCTAATGATGCACCCTCCCTTATTTATTTAGTAATGACACACTACTAGGAATATGTATGTA	TGCAGCAAGCTAATGATGCACCCTCCCTTATTTATTTAGTAATGACACACTACTAGGAATATGTATGTA	chr4D	468212413		0
1069342|F|0-44:A>G-44:A>G	TGCAGTTTCTTTGTACATATCTGTTTCAAGATCATGCAAGCAGTATTTTTTGGGCCTGGAGTGGACTCT	TGCAGTTTCTTTGTACATATCTGTTTCAAGATCATGCAAGCAGTATTTTTTGGGCCTGGAGTGGACTCT	chr4D	469162654		0
12766484|F|0-11:T>A-11:T>A	TGCAGAATGGGTTGCGCCAATCGTCTAGGCGAAGAGAAGCATATATAACGTACACAGACCGAGATCGGA	TGCAGAATGGGTTGCGCCAATCGTCTAGGCGAAGAGAAGCATATATAACGTACACAGACCG	chr4D	469858854	ENA|AOCO010004928|AOCO010004928.1_contig4928	11062
21311273|F|0-14:A>G-14:A>G	TGCAGCAGCAGATGACGAGGAAAACCGGAGACCTCGAGCTGGCTACCCCTTGAAGACCGAGATCGGAAG	TGCAGCAGCAGATGACGAGGAAAACCGGAGACCTCGAGCTGGCTACCCCTTGAAGACCG	chr4D	470147429		0
3950661|F|0-9:C>A-9:C>A	TGCAGGAGCCGCATGCGACGACGCTAGAGCTAGCCAGAAAGAGCGGTGCCACATCGATGGCGGCGGGCG	TGCAGGAGCCGCATGCGACGACGCTAGAGCTAGCCAGAAAGAGCGGTGCCACATCGATGGCGGCGGGCG	chr4D	474918619		0
7902549|F|0-28:C>T-28:C>T	TGCAGTGACGCCGGCCCGGAGATAACTGCGGCGGCCTCAGGTGTCCGAGATCGGAAGAGCGGTTCAGCA	TGCAGTGACGCCGGCCCGGAGATAACTGCGGCGGCCTCAGGTGTCCG	chr4D	478238885		0
4542874|F|0-12:T>G-12:T>G	TGCAGGCGTGATTGGGACAGGATCCAGCGGCGGCACTCAGAGATCGGAAGAGCGGTTCAGCAGGAATGC	TGCAGGCGTGATTGGGACAGGATCCAGCGGCGGCACTCCG	chr4D	478731377	ENA|AOCO010014451|AOCO010014451.1_contig14451	893
1044949|F|0-56:G>C-56:G>C	TGCAGAGTTTAGTATGTTTGGGTCTACTTGCCGTTAATTATTTTTCAGAAGAGACAGTGGTCCTCAACT	TGCAGAGTTTAGTATGTTTGGGTCTACTTGCCGTTAATTATTTTTCAGAAGAGACAGTGGTCCTCAACT	chr4D	482691919	ENA|AOCO010153897|AOCO010153897.1_contig153897	878
1038072|F|0-35:T>C-35:T>C	TGCAGGTTGATTAGCAAGAGAGGAGCATTTATAGGTGGTGTTGGACTGCTAAAAGAAATGAAAAAAAAA	TGCAGGTTGATTAGCAAGAGAGGAGCATTTATAGGTGGTGTTGGACTGCTAAAAGAAATGAAAAAAAAA	chr4D	483448542		0
1065325|F|0-53:C>G-53:C>G	TGCAGCCTGGATAAAGTGGAGGAGTAGCACAGCCTGAGGAGGATCATTTGTTACAGAATTAAGGTCAAG	TGCAGCCTGGATAAAGTGGAGGAGTAGCACAGCCTGAGGAGGATCATTTGTTACAGAATTAAGGTCAAG	chr4D	483472394		0
21311160|F|0-7:G>C-7:G>C	TGCAGCCGTGCGCCAAGAGGCCGCGAGCCGGCTGCGGCGGCGACGACGACGTCCACGCGTGGCTGGACT	TGCAGCCGTGCGCCAAGAGGCCGCGAGCCGGCTGCGGCGGCGACGACGACGTCCACGCGTGGCTGGACT	chr4D	483837532		0
2346323|F|0-37:T>C-37:T>C	TGCAGACGTTGGCGCAGTTGGACCTGCGCACGCAGGGTCCCCTGAACCTGTGGCTCCTCGACTCACACG	TGCAGACGTTGGCGCAGTTGGACCTGCGCACGCAGGGTCCCCTGAACCTGTGGCTCCTCGACTCACACG	chr4D	483966063		0
1091337|F|0-47:C>T-47:C>T	TGCAGGACCGAGGGCTTCTCCGACGGCAAGTGCCGCGGGTTCCGCCGCCGCTGCTTCTGCACCACCCAC	TGCAGGACCGAGGGCTTCTCCGACGGCAAGTGCCGCGGGTTCCGCCGCCGCTGCTTCTGCACCACCCAC	chr4D	483966129		0
991231|F|0-8:C>T-8:C>T	TGCAGCACCGTGCCATTGCGCGGGAGGAACACCAGGTTGGTGAGCCCTGCGCCATGCACGCCCATGATC	TGCAGCACCGTGCCATTGCGCGGGAGGAACACCAGGTTGGTGAGCCCTGCGCCATGCACGCCCATGATC	chr4D	484045492		0
1204820|F|0-36:A>G-36:A>G	TGCAGCTCCTCCTCCTGCGGGTGCTCCCGCGGCACCAGCTTGCTCCACCCATCACCACCACCACCATTA	TGCAGCTCCTCCTCCTGCGGGTGCTCCCGCGGCACCAGCTTGCTCCACCCATCACCACCACCACCATTA	chr4D	484271567	ENA|AOCO010030804|AOCO010030804.1_contig30804	1819
2248383|F|0-52:T>C-52:T>C	TGCAGCAAGATCGAGTGACAGGGGTTTGCAACTATGCTGAATCAAGTAGGGGTATAATAATCTAAAGTA	TGCAGCAAGATCGAGTGACAGGGGTTTGCAACTATGCTGAATCAAGTAGGGGTATAATAATCTAAAGTA	chr4D	484446950		0
12779494|F|0-25:T>C-25:T>C	TGCAGGAAGGCATAAGAGGAGTCTCTACTAGCACGGGACGCACCATGCACGGGTAGCCAACGTGCATGC	TGCAGGAAGGCATAAGAGGAGTCTCTACTAGCACGGGACGCACCATGCACGGGTAGCCAACGTGCATGC	chr4D	484467304		0
1099439|F|0-46:C>T-46:C>T	TGCAGGATATAGCCGTATTGCCTGAAACTTGTAGTACATGGAAGACCAAAAAAGAAATGCCACCCTACA	TGCAGGATATAGCCGTATTGCCTGAAACTTGTAGTACATGGAAGACCAAAAAAGAAATGCCACCCTACA	chr4D	484683378		0
21311167|F|0-37:C>G-37:C>G	TGCAGTTCAGGGTGGTGGTGACCGGCGGGTACGACGGCAAGTGGGTGTGGGCCGACCGGGAGGTGCTGC	TGCAGTTCAGGGTGGTGGTGACCGGCGGGTACGACGGCAAGTGGGTGTGGGCCGACCGGGAGGTGCTGC	chr4D	484771606		0
1005851|F|0-10:C>G-10:C>G	TGCAGGACGGCCGTACTGGGGCTGGGCCGCCACCAGGAGGACAGCGTCCCCGAGATCGGAAGAGCGGTT	TGCAGGACGGCCGTACTGGGGCTGGGCCGCCACCAGGAGGACAGCGTCCCCG	chr4D	484831863		0
1027464|F|0-29:A>G-29:A>G	TGCAGCTGACGTGTGAGATACTAGTATGTACAGTAGCAACCATGAAGCGATAACGGGTAGCGGACGGCG	TGCAGCTGACGTGTGAGATACTAGTATGTACAGTAGCAACCATGAAGCGATAACGGGTAGCGGACGGCG	chr4D	484888946		0
1064613|F|0-28:C>G-28:C>G	TGCAGCCAATGCCCTCTTTGTAGCTGCGCCCCAGAGACGGCGGCACACATGACCTTTCTACGCTGCTAC	TGCAGCCAATGCCCTCTTTGTAGCTGCGCCCCAGAGACGGCGGCACACATGACCTTTCTACGCTGCTAC	chr4D	485775749		0
12777510|F|0-32:A>C-32:A>C	TGCAGCTCGGGCCGTTCTTCAGGAAGCTTATGATGCTATCCCCATTTCAGAGGAGATCTGGTTAGCTGC	TGCAGCTCGGGCCGTTCTTCAGGAAGCTTATGATGCTATCCCCATTTCAGAGGAGATCTGGTTAGCTGC	chr4D	486317669	ENA|AOCO010132737|AOCO010132737.1_contig132737	10930
2246251|F|0-66:G>A-66:G>A	TGCAGGGACCGACGAACTCGACAAGTAGTGATTGTGACGAGGAGTCGTCCTATTCCATAAATAGTGGAA	TGCAGGGACCGACGAACTCGACAAGTAGTGATTGTGACGAGGAGTCGTCCTATTCCATAAATAGTGGAA	chr4D	486979515		0
1088984|F|0-16:T>G-16:T>G	TGCAGGCCATGCTCGCTCACCTGTGGCGCGCGGTGTGCCGCGCCAGGAGGCTGGCGCCAGAGCAGGACA	TGCAGGCCATGCTCGCTCACCTGTGGCGCGCGGTGTGCCGCGCCAGGAGGCTGGCGCCAGAGCAGGACA	chr4D	489467980	ENA|KD795957|KD795957.1_C135629195	92
3029471|F|0-17:C>T-17:C>T	TGCAGCGACGAAGGCGCCGAGTTCGTCCACGCCATGGCGCCGAGATCGGAAGAGCGGTTCAGCAGGAAT	TGCAGCGACGAAGGCGCCGAGTTCGTCCACGCCATGGCGCCG	chr4D	489506911		0
1024786|F|0-10:G>A-10:G>A	TGCAGGCCGTGCTCGCGCACCTGTGGCGCGCGGTGTGCCGCGCCTGGAGGCTGGCGCCTGAGGAGGAGA	TGCAGGCCGTGCTCGCGCACCTGTGGCGCGCGGTGTGCCGCGCCTGGAGGCTGGCGCCTGAGGAGGAGA	chr4D	489507446	ENA|AOCO010156370|AOCO010156370.1_contig156370	4673
21311254|F|0-38:T>C-38:T>C	TGCAGGTTGAAAAGAACAGAAGATCACATGCACATCTGTCGGCCGGCCGGCCGGGCTGCCGAGATCGGA	TGCAGGTTGAAAAGAACAGAAGATCACATGCACATCTGTCGGCCGGCCGGCCGGGCTGCCG	chr4D	489622342		0
1089471|F|0-38:C>G-38:C>G	TGCAGGCCATGCTCGCGCACCTGTGGCGCGCGGTGTTCCGCGCCAGGAGGCTGGCGCCAGAGCAGGACA	TGCAGGCCATGCTCGCGCACCTGTGGCGCGCGGTGTTCCGCGCCAGGAGGCTGGCGCCAGAGCAGGACA	chr4D	489622898	ENA|KD795957|KD795957.1_C135629195	92
5970328|F|0-47:A>G-47:A>G	TGCAGTGGAGCGAGATGGTTTGGCCGGCGCTGTCCCCGTGGTCGTTGACAGCGAGGCGGCCGAGATCGG	TGCAGTGGAGCGAGATGGTTTGGCCGGCGCTGTCCCCGTGGTCGTTGACAGCGAGGCGGCCG	chr4D	489628631		0
5410715|F|0-62:G>T-62:G>T	TGCAGGGAGGGGACGACGCCACTTCAACCGAGCGCGCGTACGTTCGTGTCGTGCTTCAGTGTGAATAAC	TGCAGGGAGGGGACGACGCCACTTCAACCGAGCGCGCGTACGTTCGTGTCGTGCTTCAGTGTGAATAAC	chr4D	490012256		0
1100952|F|0-43:G>C-43:G>C	TGCAGCGCCAAGTAGGATATTCCCATGGTGAATGGCCGTGATTGTAGTTGCGCGCGCATAGTGTTAGAC	TGCAGCGCCAAGTAGGATATTCCCATGGTGAATGGCCGTGATTGTAGTTGCGCGCGCATAGTGTTAGAC	chr4D	490149813		0
2252016|F|0-48:T>G-48:T>G	TGCAGGTCCTGAAGGATGCAAGCTGGAGGTGGATGCAAAATTTCTACATTAGACTCAAATTCCTTGATG	TGCAGGTCCTGAAGGATGCAAGCTGGAGGTGGATGCAAAATTTCTACATTAGACTCAAATTCCTTGATG	chr4D	490435217		0
1227202|F|0-62:G>A-62:G>A	TGCAGCACACAAGCGGCCGCATCGTCCACAGCTCCGCCTTTCCACCAGAGCAGAGTACACATGTCTGTC	TGCAGCACACAAGCGGCCGCATCGTCCACAGCTCCGCCTTTCCACCAGAGCAGAGTACACATGTCTGTC	chr4D	490522524		0
2251266|F|0-49:T>C-49:T>C	TGCAGTTTCACCATCTCATATACGTCACTTGTCGACCAGAGATAGGAGATGTGATCTAGTCCAATGTCG	TGCAGTTTCACCATCTCATATACGTCACTTGTCGACCAGAGATAGGAGATGTGATCTAGTCCAATGTCG	chr4D	490525181		0
1121246|F|0-40:G>C-40:G>C	TGCAGCACTACCGCTCCCGCTCCGCCTCCTACGCGCGCTCGCCCGACGCCGACGCCCTCCACGGCAGCC	TGCAGCACTACCGCTCCCGCTCCGCCTCCTACGCGCGCTCGCCCGACGCCGACGCCCTCCACGGCAGCC	chr4D	491726546		0
1100976|F|0-46:A>G-46:A>G	TGCAGCAACGCGCCAGGCTTCATCTAGTTAAATAGAATGAGGTACTAGATTGAATGCGCTAAAAAAAAT	TGCAGCAACGCGCCAGGCTTCATCTAGTTAAATAGAATGAGGTACTAGATTGAATGCGCTAAAAAAAAT	chr4D	491735130	ENA|AOCO010054660|AOCO010054660.1_contig54660	255
9723064|F|0-30:G>A-30:G>A	TGCAGATCTCCTCTGCTGACCCATGTATGCGAGTGTAGGCTGCCGCCGTCGCCACATTGAGGCCCTCGC	TGCAGATCTCCTCTGCTGACCCATGTATGCGAGTGTAGGCTGCCGCCGTCGCCACATTGAGGCCCTCGC	chr4D	492942468	ENA|AOCO010102644|AOCO010102644.1_contig102644	13158
1027196|F|0-60:C>A-60:C>A	TGCAGCCTCTAGCCACTGCCCCCACACTAGGAAGAGACAAAGAGCTGCCAGCTGAAATGTCTTTATATT	TGCAGCCTCTAGCCACTGCCCCCACACTAGGAAGAGACAAAGAGCTGCCAGCTGAAATGTCTTTATATT	chr4D	493018739		0
4542367|F|0-11:G>A-11:G>A	TGCAGAAGGATGAGATAGAGCGCCATGTTGTAGAAATGCTTCAGGCCGAGATCGGAAGAGCGGTTCAGC	TGCAGAAGGATGAGATAGAGCGCCATGTTGTAGAAATGCTTCAGGCCG	chr4D	493788900		0
4542367|F|0-7:G>A-7:G>A	TGCAGAAGGATGAGATAGAGCGCCATGTTGTAGAAATGCTTCAGGCCGAGATCGGAAGAGCGGTTCAGC	TGCAGAAGGATGAGATAGAGCGCCATGTTGTAGAAATGCTTCAGGCCG	chr4D	493788900		0
21311249|F|0-6:T>G-6:T>G	TGCAGGTGATTGATTGGCCAATGCCGGCCGCCGAGATCGGAAGAGCGGTTCAGCAGGAATGCCGAGACC	TGCAGGTGATTGATTGGCCAATGCCGGCCGCCG	chr4D	493907730		0
1098597|F|0-15:A>G-15:A>G	TGCAGCATGTTACCAACTACCCAGCCTACAATTGATCCTACACAGTGTGTTGCAATAGTAGGTGGATCG	TGCAGCATGTTACCAACTACCCAGCCTACAATTGATCCTACACAGTGTGTTGCAATAGTAGGTGGATCG	chr4D	493973010		0
1118356|F|0-22:G>T-22:G>T	TGCAGCTACGAATTGCAGCCGAGGACCTCTCCACATTTCAACCGTCGCATCATCTTCTTCTCCACCCAA	TGCAGCTACGAATTGCAGCCGAGGACCTCTCCACATTTCAACCGTCGCATCATCTTCTTCTCCACCCAA	chr4D	494025656		0
1051369|F|0-64:C>T-64:C>T	TGCAGCAGATTCACTGAATTATTGCTGACTTCCCACAAAAAAAATTGAATTATTGCTGAGGATGCTGCC	TGCAGCAGATTCACTGAATTATTGCTGACTTCCCACAAAAAAAATTGAATTATTGCTGAGGATGCTGCC	chr4D	494040989		0
1297011|F|0-14:T>G-14:T>G	TGCAGCTTGTCGGATCAAATTCCTTGGAACTGTTCTGTTGGTTCTCCAGAAGAGAGATGGTTCCGAGAT	TGCAGCTTGTCGGATCAAATTCCTTGGAACTGTTCTGTTGGTTCTCCAGAAGAGAGATGGTTCCGAGAT	chr4D	494271901		0
1241869|F|0-64:A>G-64:A>G	TGCAGTCGACGTTGGAGAGGTCGCCCTCGCACTGCGCCAGCGCGTACACCTGCTGGAAGCTGGTAGCGA	TGCAGTCGACGTTGGAGAGGTCGCCCTCGCACTGCGCCAGCGCGTACACCTGCTGGAAGCTGGTAGCGA	chr4D	496003155		0
1210444|F|0-28:T>C-28:T>C	TGCAGGCGAGCCGTGGTAGAGCTCACTGTGGGCGGCACATAGCGGTGTGCCCGAGATCGGAAGAGCGGT	TGCAGGCGAGCCGTGGTAGAGCTCACTGTGGGCGGCACATAGCGGTGTGCCCG	chr4D	497091197	ENA|AOCO010049748|AOCO010049748.1_contig49748	5747
1093021|F|0-44:C>G-44:C>G	TGCAGATGGAGCAGCAGACCCACCAGCCGCAGGTGATGATGATGCAGCAGCAGAGCCCGCCGAGATCGG	TGCAGATGGAGCAGCAGACCCACCAGCCGCAGGTGATGATGATGCAGCAGCAGAGCCCGCCG	chr4D	497126696		0
21311056|F|0-16:G>T-16:G>T	TGCAGCTGAATCGGATGCCGGGGGCGGGACACTGTTGTCCAGCCAATTCGGGCGTCTTGTAGTTACGCG	TGCAGCTGAATCGGATGCCGGGGGCGGGACACTGTTGTCCAGCCAATTCGGGCGTCTTGTAGTTACGCG	chr4D	497136677		0
2251349|F|0-14:A>G-14:A>G	TGCAGCAATGTGCAACCAGCTAGCTAGACACAGATAGAGCATTATATTGATTCTCAAAAAAAAAAGAAA	TGCAGCAATGTGCAACCAGCTAGCTAGACACAGATAGAGCATTATATTGATTCTCAAAAAAAAAAGAAA	chr4D	497136743		0
1004687|F|0-13:T>C-13:T>C	TGCAGCTTGTGCGTTTTCTGGTGGCCGCCGAGTGCCTGCGGGCTCCTGAACTTGGCGGGGCAGTAGCCG	TGCAGCTTGTGCGTTTTCTGGTGGCCGCCGAGTGCCTGCGGGCTCCTGAACTTGGCGGGGCAGTAGCCG	chr4D	497259816		0
12774045|F|0-10:A>G-10:A>G	TGCAGCATCGAGGACGCTTTTCCGGCATCGTCTACTACCGAGATCGGAAGAGCGGTTCAGCAGGAATGC	TGCAGCATCGAGGACGCTTTTCCGGCATCGTCTACTACCG	chr4D	497467473		0
1088365|F|0-29:T>C-29:T>C	TGCAGTCCTGCACTGCACACGCATGCATGTACGTGGCTCTGATGCATAATTGCATGTGCGCGCGCACGG	TGCAGTCCTGCACTGCACACGCATGCATGTACGTGGCTCTGATGCATAATTGCATGTGCGCGCGCACGG	chr4D	497610758		0
2244985|F|0-45:T>A-45:T>A	TGCAGGGCAGTACTCGAGGTTCCACAGCATTAAAATGCATTTCCATCACGTTCTAGCAGGGCCGAGATC	TGCAGGGCAGTACTCGAGGTTCCACAGCATTAAAATGCATTTCCATCACGTTCTAGCAGGGCCG	chr4D	497695965		0
2253202|F|0-51:T>A-51:T>A	TGCAGCTGCAGGGCAGTACTCGAGGTTCCACAGCATTAAAATGCATTTCCATCACGTTCTAGCAGGGCC	TGCAGCTGCAGGGCAGTACTCGAGGTTCCACAGCATTAAAATGCATTTCCATCACGTTCTAGCAGGGCC	chr4D	497695966		0
3024579|F|0-28:G>A-28:G>A	TGCAGAACATTAACCACACACATATCGGGCGCAGTTTAGCCGAGATCGGAAGAGCGGTTCAGCAGGAAT	TGCAGAACATTAACCACACACATATCGGGCGCAGTTTAGCCG	chr4D	498611638		0
1089941|F|0-5:C>T-5:C>T	TGCAGCAGAATGTAGAGGAAAACGGCGCCGACGAGGAATATGATGTACACGGTGGTGGTGATCCACCGA	TGCAGCAGAATGTAGAGGAAAACGGCGCCGACGAGGAATATGATGTACACGGTGGTGGTGATCCACCGA	chr4D	499459491		0
1089941|F|0-68:A>G-68:A>G	TGCAGCAGAATGTAGAGGAAAACGGCGCCGACGAGGAATATGATGTACACGGTGGTGGTGATCCACCGA	TGCAGCAGAATGTAGAGGAAAACGGCGCCGACGAGGAATATGATGTACACGGTGGTGGTGATCCACCGA	chr4D	499459491		0
1102177|F|0-27:T>G-27:T>G	TGCAGCGTCAAATAGGATTTGCCGATATCTCTCCCGTCGGGGAACCCCAGATGGCCCGAGATCGGAAGA	TGCAGCGTCAAATAGGATTTGCCGATATCTCTCCCGTCGGGGAACCCCAGATGGCCCG	chr4D	499573697		0
1057829|F|0-25:G>A-25:G>A	TGCAGGCAGAGATATACAGGCAGGAGCGGCACCATTTCCCGCCTCATGTTGCTCTATAAAACACCACAG	TGCAGGCAGAGATATACAGGCAGGAGCGGCACCATTTCCCGCCTCATGTTGCTCTATAAAACACCACAG	chr4D	499594542		0
5582072|F|0-24:C>A-24:C>A	TGCAGGTGCTGGCTAGTCTTGGCTCGACTCGTGTATGTCTACAAAAGCGCGATCTCCGAGATCGGAAGA	TGCAGGTGCTGGCTAGTCTTGGCTCGACTCGTGTATGTCTACAAAAGCGCGATCTCCG	chr4D	499706942		0
4909612|F|0-61:T>C-61:T>C	TGCAGCACAGGCTGGCCCTGCCGCCACTGGAGGTGGAGGACTTCCCGCACGACGTCAGCCTTGACACGA	TGCAGCACAGGCTGGCCCTGCCGCCACTGGAGGTGGAGGACTTCCCGCACGACGTCAGCCTTGACACGA	chr4D	500023003		0
12777702|F|0-29:G>A-29:G>A	TGCAGGGTGTGGGCCGGGAGCTGCCAGCCGTGCTTCCGCACCATGGTGCCCTCTCATCCGAGATCGGAA	TGCAGGGTGTGGGCCGGGAGCTGCCAGCCGTGCTTCCGCACCATGGTGCCCTCTCATCCG	chr4D	500037447		0
12777702|F|0-39:A>G-39:A>G	TGCAGGGTGTGGGCCGGGAGCTGCCAGCCGTGCTTCCGCACCATGGTGCCCTCTCATCCGAGATCGGAA	TGCAGGGTGTGGGCCGGGAGCTGCCAGCCGTGCTTCCGCACCATGGTGCCCTCTCATCCG	chr4D	500037447		0
1069263|F|0-40:A>G-40:A>G	TGCAGAATGATACTACGTACTTGGCAGCTTCCACTCCTAAACTAGCTCTAAGGTGTATGCAATAAGAAA	TGCAGAATGATACTACGTACTTGGCAGCTTCCACTCCTAAACTAGCTCTAAGGTGTATGCAATAAGAAA	chr4D	500312171		0
2244974|F|0-33:C>A-33:C>A	TGCAGGTCGGTCGATCGATTAGCCATGGCCGTGCGCTTAATCCGTCCAACACGCACCGCGCGCCAAGCG	TGCAGGTCGGTCGATCGATTAGCCATGGCCGTGCGCTTAATCCGTCCAACACGCACCGCGCGCCAAGCG	chr4D	500564791	ENA|AOCO010099574|AOCO010099574.1_contig99574	4106
2251526|F|0-50:C>A-50:C>A	TGCAGGGAAGGGCCCAATAAGGGCCTCAAATGCCCTGACGGCATCCCTTCCTACAGGCCATCGACACCG	TGCAGGGAAGGGCCCAATAAGGGCCTCAAATGCCCTGACGGCATCCCTTCCTACAGGCCATCGACACCG	chr4D	500572742	ENA|AOCO010099574|AOCO010099574.1_contig99574	12003
2257990|F|0-59:A>G-59:A>G	TGCAGAAAAGAAGGATCGATCATACATGGAGACTAGTGAACTACACTACTACAGTGGCAATGGCAGTGG	TGCAGAAAAGAAGGATCGATCATACATGGAGACTAGTGAACTACACTACTACAGTGGCAATGGCAGTGG	chr4D	501211161	ENA|AOCO010110224|AOCO010110224.1_contig110224	69
7865004|F|0-24:C>G-24:C>G	TGCAGCAACGGCCATATGCAGGATCTCCGCCAGCGGCAGCAGGGACATGAAGCGGCTGGTGGGCGAGCA	TGCAGCAACGGCCATATGCAGGATCTCCGCCAGCGGCAGCAGGGACATGAAGCGGCTGGTGGGCGAGCA	chr4D	502475208		0
3033919|F|0-10:T>C-10:T>C	TGCAGTGTGGTGACATGGATTGTATGCATGCATGCATAGTTGCCGAGATCGGAAGAGCGGTTCAGCAGG	TGCAGTGTGGTGACATGGATTGTATGCATGCATGCATAGTTGCCG	chr4D	503786546		0
1688941|F|0-10:T>C-10:T>C	TGCAGTGTGGTGACATGGATTGTATGCATGCATGCATAGTTGCCGGCCACGGCAGCGACCAAGTCCGAG	TGCAGTGTGGTGACATGGATTGTATGCATGCATGCATAGTTGCCGGCCACGGCAGCGACCAAGTCCGAG	chr4D	503786546		0
1219489|F|0-8:T>C-8:T>C	TGCAGTGCTTCACCATGCAGCTCGTGGAGTCTTGCTTCACCAACGCGTCTGCCATTATTTTGGTCCGAG	TGCAGTGCTTCACCATGCAGCTCGTGGAGTCTTGCTTCACCAACGCGTCTGCCATTATTTTGGTCCGAG	chr4D	504058921		0
1129225|F|0-54:A>G-54:A>G	TGCAGCGGGAACATCACCCAGGGGACCACCTCCTTGTAGCAGATGCAGAACCTCACGCCGATCTTCACC	TGCAGCGGGAACATCACCCAGGGGACCACCTCCTTGTAGCAGATGCAGAACCTCACGCCGATCTTCACC	chr4D	504475007		0
4910711|F|0-14:C>G-14:C>G	TGCAGGAGATGGTGCAGGAGGAGGAGGTGCTACGGCGGCTGGCCGAGATCGGAAGAGCGGTTCAGCAGG	TGCAGGAGATGGTGCAGGAGGAGGAGGTGCTACGGCGGCTGGCCG	chr4D	504704577		0
1201891|F|0-14:G>C-14:G>C	TGCAGCATCTCCTTGAGCTTCTGGTTCTCGTCGCTCACTCCTGTGTTGTTGCCGTCGTAGCTGCTCTTC	TGCAGCATCTCCTTGAGCTTCTGGTTCTCGTCGCTCACTCCTGTGTTGTTGCCGTCGTAGCTGCTCTTC	chr4D	506003268		0
2254682|F|0-28:A>G-28:A>G	TGCAGTGTACGGTCAGCGGTTCACATGTACAGTTTAAGAGGGTGCTTGATATATGTGTGCAGAGAAACT	TGCAGTGTACGGTCAGCGGTTCACATGTACAGTTTAAGAGGGTGCTTGATATATGTGTGCAGAGAAACT	chr4D	506003637		0
1077894|F|0-15:G>T-15:G>T	TGCAGCTAATAATGCGGGTTTGACGGCAAAAACTTTTTTGCAAGTGGCCAACCTAACTTGTCTGCTGGT	TGCAGCTAATAATGCGGGTTTGACGGCAAAAACTTTTTTGCAAGTGGCCAACCTAACTTGTCTGCTGGT	chr4D	506204033		0
2244583|F|0-33:A>C-33:A>C	TGCAGCACCCAGTTAGGGACAGATTCTCGAGCAAGGGGAACTCGTCCATCGGCAACGATGTGAAGCGTA	TGCAGCACCCAGTTAGGGACAGATTCTCGAGCAAGGGGAACTCGTCCATCGGCAACGATGTGAAGCGTA	chr4D	506222014		0
1089569|F|0-25:T>C-25:T>C	TGCAGTAACCGCTGTGTTGGGGCCGTGCGCTCGCAGCGTTTGCTGCCAATAGGCCAGCCAAGTTGGACA	TGCAGTAACCGCTGTGTTGGGGCCGTGCGCTCGCAGCGTTTGCTGCCAATAGGCCAGCCAAGTTGGACA	chr4D	506347889		0
1090619|F|0-16:C>T-16:C>T	TGCAGATGGTCCACACCTCCTGCATTTTCAGGTCGTATGCGCACACGTTAGAGTGTCAATGTTACACTT	TGCAGATGGTCCACACCTCCTGCATTTTCAGGTCGTATGCGCACACGTTAGAGTGTCAATGTTACACTT	chr4D	506471140	ENA|AOCO010110232|AOCO010110232.1_contig110232	11645
1090619|F|0-34:G>A-34:G>A	TGCAGATGGTCCACACCTCCTGCATTTTCAGGTCGTATGCGCACACGTTAGAGTGTCAATGTTACACTT	TGCAGATGGTCCACACCTCCTGCATTTTCAGGTCGTATGCGCACACGTTAGAGTGTCAATGTTACACTT	chr4D	506471140	ENA|AOCO010110232|AOCO010110232.1_contig110232	11645
2248633|F|0-11:C>T-11:C>T	TGCAGGCAGTTCGTGTACTCGTCGTCGACCTCCGAGGACTCGAAGCTCCCCGTGTTGGAGCTCAAGTCG	TGCAGGCAGTTCGTGTACTCGTCGTCGACCTCCGAGGACTCGAAGCTCCCCGTGTTGGAGCTCAAGTCG	chr4D	506482815	ENA|AOCO010110232|AOCO010110232.1_contig110232	11786
1213963|F|0-40:G>C-40:G>C	TGCAGGCCGACGCCGCCAAGTTCCAGCTGCTTCAGGGGCTGGTGCGCGCGCTCACCGCCGCCGCCGTGC	TGCAGGCCGACGCCGCCAAGTTCCAGCTGCTTCAGGGGCTGGTGCGCGCGCTCACCGCCGCCGCCGTGC	chr4D	506606462		0
1213963|F|0-58:C>G-58:C>G	TGCAGGCCGACGCCGCCAAGTTCCAGCTGCTTCAGGGGCTGGTGCGCGCGCTCACCGCCGCCGCCGTGC	TGCAGGCCGACGCCGCCAAGTTCCAGCTGCTTCAGGGGCTGGTGCGCGCGCTCACCGCCGCCGCCGTGC	chr4D	506606462		0
2250806|F|0-41:C>T-41:C>T	TGCAGCGCCAAATAGCATTCACCCAGCTTGCTGCCCGCACGCGTCAAATAGGAATTGCCCTCCGCATCG	TGCAGCGCCAAATAGCATTCACCCAGCTTGCTGCCCGCACGCGTCAAATAGGAATTGCCCTCCGCATCG	chr4D	506710482		0
1105487|F|0-31:T>C-31:T>C	TGCAGGCCCCTTTATCACTTCTATAACTGGATGCTGGTCACGAAGAACGTTCTGGATGCTTCCAGCCTG	TGCAGGCCCCTTTATCACTTCTATAACTGGATGCTGGTCACGAAGAACGTTCTGGATGCTTCCAGCCTG	chr4D	506940211		0
1078101|F|0-50:G>A-50:G>A	TGCAGCACGTTCCAGTGCCTGCTCGCGCACGTCTGGAAGAAGATCACCGCGGCACGGTGCCTGAAACCG	TGCAGCACGTTCCAGTGCCTGCTCGCGCACGTCTGGAAGAAGATCACCGCGGCACGGTGCCTGAAACCG	chr4D	507006414	ENA|AOCO010110228|AOCO010110228.1_contig110228	4653
983487|F|0-23:T>C-23:T>C	TGCAGGGGTAGGGCCGACCCTCCTGTGCCGATGAACTTCTTCGGCAACATGGTTTTGTGGGCATTCCCA	TGCAGGGGTAGGGCCGACCCTCCTGTGCCGATGAACTTCTTCGGCAACATGGTTTTGTGGGCATTCCCA	chr4D	507006516		0
7351295|F|0-36:C>T-36:C>T	TGCAGCGAGACGCATTGATGAGGATGCCGATGATCTCGTCCGAGTACTCGTGCCGAGATCGGAAGAGCG	TGCAGCGAGACGCATTGATGAGGATGCCGATGATCTCGTCCGAGTACTCGTGCCG	chr4D	507779279	ENA|KD703678|KD703678.1_Scaffold204924	7717
1265007|F|0-50:T>C-50:T>C	TGCAGAATGCCCATGGTGCCAAGGAGCAGCAGAAGATGCAAGGCATGCGCTCTTTATGTGCAACAGGGT	TGCAGAATGCCCATGGTGCCAAGGAGCAGCAGAAGATGCAAGGCATGCGCTCTTTATGTGCAACAGGGT	chr4D	508520264	ENA|AOCO010123467|AOCO010123467.1_contig123467	4838
1699316|F|0-29:G>A-29:G>A	TGCAGGTGCAGCTTAGCCCTGGCATTCCCGCACGCGCCGTCAAGCACACCCTCAAGAGGCCGAGATCAC	TGCAGGTGCAGCTTAGCCCTGGCATTCCCGCACGCGCCGTCAAGCACACCCTCAAGAGGCCG	chr4D	508938434		0
9721902|F|0-54:C>G-54:C>G	TGCAGCATTACCTTGTCTAGCAAAAGACCTCTCCTCCCAACGACACGACTTTGACGAGAAGACATTCAA	TGCAGCATTACCTTGTCTAGCAAAAGACCTCTCCTCCCAACGACACGACTTTGACGAGAAGACATTCAA	chr4D	509379981	ENA|AOCO010171020|AOCO010171020.1_contig171020	4622
14385447|F|0-41:G>C-41:G>C	TGCAGACGATCAGCAAGGCTGCCGTTCTCCATGTACTCGTAGACCAAGCAGCCCTTGTCCGAGATCGGA	TGCAGACGATCAGCAAGGCTGCCGTTCTCCATGTACTCGTAGACCAAGCAGCCCTTGTCCG	chr4D	509676069		0
1227130|F|0-50:G>A-50:G>A	TGCAGCAGCTCGCTCTCGGGCTGGAGGCCGCCGGGAAGCCCTTCCTGTGGGTGGTGAGGGACGCGGGGA	TGCAGCAGCTCGCTCTCGGGCTGGAGGCCGCCGGGAAGCCCTTCCTGTGGGTGGTGAGGGACGCGGGGA	chr4D	509838098		0
1027932|F|0-17:A>G-17:A>G	TGCAGACCGCCGCCAGCAGCCGCTCTCCTCTACACCAGCCCCACCCGCTAGCTGCTGCATGCTGGCGCC	TGCAGACCGCCGCCAGCAGCCGCTCTCCTCTACACCAGCCCCACCCGCTAGCTGCTGCATGCTGGCGCC	chr4D	509849686	ENA|AOCO010057087|AOCO010057087.1_contig57087	8620
1071059|F|0-50:T>C-50:T>C	TGCAGGGGTTGCTGGAGAAGCTGAGCAGGGACGCCGACCAGGCAGAGGACTTGCTGGATGAGGTCCACT	TGCAGGGGTTGCTGGAGAAGCTGAGCAGGGACGCCGACCAGGCAGAGGACTTGCTGGATGAGGTCCACT	chr4D	509854832	ENA|AOCO010052574|AOCO010052574.1_contig52574	1528
5367451|F|0-7:G>C-7:G>C	TGCAGGTGGAGGAGATCGGGCAGTCGGCCGCCGAGATCGGAAGAGCGGTTCAGCAGGAATGCCGAGACC	TGCAGGTGGAGGAGATCGGGCAGTCGGCCGCCG	chr5A	8057025		0
2257092|F|0-5:G>A-5:G>A	TGCAGGCGGCAGTCGAGCAACGCTTTTATCCAGGCCGGCGCGTGGGTGTCCTACACCATGTCGTTCCCT	TGCAGGCGGCAGTCGAGCAACGCTTTTATCCAGGCCGGCGCGTGGGTGTCCTACACCATGTCGTTCCCT	chr5A	17276772		0
3940056|F|0-6:T>A-6:T>A	TGCAGCTAGCTAGCAAGAGATGGATAGGCCGAGATCGGAAGAGCGGTTCAGCAGGAATGCCGAGACCGA	TGCAGCTAGCTAGCAAGAGATGGATAGGCCG	chr5A	320200407		0
1012455|F|0-51:T>C-51:T>C	TGCAGCCCGTTGGCGTTGCCATTGCGCTCCTTCAGTTTCTTGTTTGCTCCGTGTGAGGAGAGAGAAACC	TGCAGCCCGTTGGCGTTGCCATTGCGCTCCTTCAGTTTCTTGTTTGCTCCGTGTGAGGAGAGAGAAACC	chr5A	390268828		0
2251196|F|0-11:T>C-11:T>C	TGCAGCGTGCATCGACGGATGTGCGAGGACTTCCGCGCGAGCCGCCTCTCCTCGTCGAAGCGCTCGACG	TGCAGCGTGCATCGACGGATGTGCGAGGACTTCCGCGCGAGCCGCCTCTCCTCGTCGAAGCGCTCGACG	chr5A	485933512	ENA|AOCO010008163|AOCO010008163.1_contig8163	4141
1700629|F|0-43:A>T-43:A>T	TGCAGCCCAAGAGGATTTTTTCATTCTTATCAATACATGGTTCACCTTTTCTATCAACTTGATGGCACC	TGCAGCCCAAGAGGATTTTTTCATTCTTATCAATACATGGTTCACCTTTTCTATCAACTTGATGGCACC	chr5A	514265393		0
12777312|F|0-35:A>G-35:A>G	TGCAGGCCCAGGAGGGCGGCCGAGATGCGGAACAGACCGTCGGAGACGGGGCGCTGCGGGTTGGGCGGA	TGCAGGCCCAGGAGGGCGGCCGAGATGCGGAACAGACCGTCGGAGACGGGGCGCTGCGGGTTGGGCGGA	chr5A	552747834		0
5578017|F|0-7:G>C-7:G>C	TGCAGCCGTGCGCCAAGAGGCCGCGAGCCGAGATCGGAAGAGCGGTTCAGCAGGAATGCCGAGACCGAT	TGCAGCCGTGCGCCAAGAGGCCGCGAGCCG	chr5A	663769498		0
7167622|F|0-7:G>T-7:G>T	TGCAGCAGCTTGTCGTCCGAGTAGTACACCCCGAGATCGGAAGAGCGGTTCAGCAGGAATGCCGAGACC	TGCAGCAGCTTGTCGTCCGAGTAGTACACCCCG	chr5A	665467176		0
21311256|F|0-23:A>G-23:A>G	TGCAGGTTGCGGAGTGCGACACCACGCGTGAGGCGTGGGAGATGATCCGAGATCGGAAGAGCGGTTCAG	TGCAGGTTGCGGAGTGCGACACCACGCGTGAGGCGTGGGAGATGATCCG	chr5A	669730737		0
4262411|F|0-15:G>A-15:G>A	TGCAGCTTGGACATCGAGTATGATCAGGGCGAGGCCGAGATCGGAAGAGCGGTTCAGCAGGAATGCCGA	TGCAGCTTGGACATCGAGTATGATCAGGGCGAGGCCG	chr5A	675633137		0
2256308|F|0-15:G>A-15:G>A	TGCAGCTTGGACATCGAGTATGATCAGGGCGAGGCCGGCATATTCGGGTTCGGTGCCGCGCCGTCTTCT	TGCAGCTTGGACATCGAGTATGATCAGGGCGAGGCCGGCATATTCGGGTTCGGTGCCGCGCCGTCTTCT	chr5A	675633137		0
3957047|F|0-31:G>A-31:G>A	TGCAGCGCCTCTCCGCGTCCCCCGACGTCGCGCGCGCCATCGCCGAGATCGGAAGAGCGGTTCAGCAGG	TGCAGCGCCTCTCCGCGTCCCCCGACGTCGCGCGCGCCATCGCCG	chr5A	685013459		0
1111856|F|0-14:T>C-14:T>C	TGCAGGGGCAGGGCTGAGCCTCCCGTGCCGATGAACTTCTTCGGGAACATGGTTTTGTGGGCGTTCCCA	TGCAGGGGCAGGGCTGAGCCTCCCGTGCCGATGAACTTCTTCGGGAACATGGTTTTGTGGGCGTTCCCA	chr5A	702846723		0
6030243|F|0-9:C>T-9:C>T	TGCAGAGCTCCTTGTGCAAATACCAGCCCGAGATCGGAAGAGCGGTTCAGCAGGAATGCCGAGACCGAT	TGCAGAGCTCCTTGTGCAAATACCAGCCCG	chr5B	13486592		0
6038550|F|0-31:C>A-31:C>A	TGCAGGGCCTCCCCGCTCCTGCTGGGTGCATCGATCGACGGGGTGGACGCCGAGATCGGAAGAGCGGTT	TGCAGGGCCTCCCCGCTCCTGCTGGGTGCATCGATCGACGGGGTGGACGCCG	chr5B	36992540		0
995191|F|0-38:A>T-38:A>T	TGCAGCAGCCGACCATGATCAGGGGACTAGCCCGTCGGATCTGCGACCTGAAAGGGCAAAATAAGCGCC	TGCAGCAGCCGACCATGATCAGGGGACTAGCCCGTCGGATCTGCGACCTGAAAGGGCAAAATAAGCGCC	chr5B	43824418		0
1119252|F|0-26:C>A-26:C>A	TGCAGCAGGCTGATTTTTTGTCTCTTCACACAGAGAACTGAAAACTAGTTGGGCCGAGATCGGAAGAGC	TGCAGCAGGCTGATTTTTTGTCTCTTCACACAGAGAACTGAAAACTAGTTGGGCCG	chr5B	118963168		0
1086002|F|0-33:A>G-33:A>G	TGCAGGAACACGCGCATGCCAGTTCAAAGAGCAACAGCGTGAAGTTCTACCCCGAGGATAGCGTGCCCG	TGCAGGAACACGCGCATGCCAGTTCAAAGAGCAACAGCGTGAAGTTCTACCCCGAGGATAGCGTGCCCG	chr5B	159715823		0
2251432|F|0-7:G>A-7:G>A	TGCAGCTGATGGTCATCATGGTCGCGAGCCACGTACGCGGCGATACCACGATCGATGGAACGCAGGGGA	TGCAGCTGATGGTCATCATGGTCGCGAGCCACGTACGCGGCGATACCACGATCGATGGAACGCAGGGGA	chr5B	249714525	ENA|AOCO010010271|AOCO010010271.1_contig10271	146
21311412|F|0-44:A>G-44:A>G	TGCAGATTCAGTGCAAGAGGGCTACTTGATATAATTTGAGCCCGAAAGTTCCGAGATCGGAAGAGCGGT	TGCAGATTCAGTGCAAGAGGGCTACTTGATATAATTTGAGCCCGAAAGTTCCG	chr5B	333021686	ENA|AOCO010182626|AOCO010182626.1_contig182626	907
3025969|F|0-6:A>G-6:A>G	TGCAGCACCTCATGCGACAGAGAGACGCCGCGTTTGCCGAGATCGGAAGAGCGGTTCAGCAGGAATGCC	TGCAGCACCTCATGCGACAGAGAGACGCCGCGTTTGCCG	chr5B	339918769		0
3030373|F|0-8:G>A-8:G>A	TGCAGGCCGAGGTCGCGCGCCAGCCGCGCCTTGCGCTCCGAGATCGGAAGAGCGGTTCAGCAGGAATGC	TGCAGGCCGAGGTCGCGCGCCAGCCGCGCCTTGCGCTCCG	chr5B	428749062		0
992847|F|0-31:A>G-31:A>G	TGCAGGAGCCGCGCGAACAGCATGACGGTGAAGAGGGTGCCGAGCGCGATCCCGAGATCGGAAGAGCGG	TGCAGGAGCCGCGCGAACAGCATGACGGTGAAGAGGGTGCCGAGCGCGATCCCG	chr5B	456637444	ENA|AOCO010111220|AOCO010111220.1_contig111220	86
2246529|F|0-32:T>C-32:T>C	TGCAGTAGTGGGGTGCTGAGTTCGAATCCTCCTACATGCACTGTTTTTCTTCACGTATTCCTTTTTGTG	TGCAGTAGTGGGGTGCTGAGTTCGAATCCTCCTACATGCACTGTTTTTCTTCACGTATTCCTTTTTGTG	chr5B	466433943		0
1027811|F|0-32:C>G-32:C>G	TGCAGCGGCAGCGGCATCAAGAGGCGCGTCCTCAGGAGCCTCCCCGTGGAGGTGTATGGCTCCGAGATC	TGCAGCGGCAGCGGCATCAAGAGGCGCGTCCTCAGGAGCCTCCCCGTGGAGGTGTATGGCTCCG	chr5B	491272962		0
3025203|F|0-26:C>T-26:C>T	TGCAGCAGCGAAATTCAAAACCCGGACGAACATATCCGAGATCGGAAGAGCGGTTCAGCAGGAATGCCG	TGCAGCAGCGAAATTCAAAACCCGGACGAACATATCCG	chr5B	496296636	ENA|AOCO010061030|AOCO010061030.1_contig61030	6060
1021876|F|0-20:G>A-20:G>A	TGCAGCAGGGCCGCATCACCGAACTGCCATCCGATCTCTTGCGGTGCATCGCCCAGAGGCTCCCGTCCG	TGCAGCAGGGCCGCATCACCGAACTGCCATCCGATCTCTTGCGGTGCATCGCCCAGAGGCTCCCGTCCG	chr5B	535214575	ENA|AOCO010017576|AOCO010017576.1_contig17576	176
4910205|F|0-10:C>T-10:C>T	TGCAGAAGATCGAGGAGCGGACGGCGGCGAGGAAGGCGAAGCAGTTCGGTCGGTCGGACGAGATCCGAG	TGCAGAAGATCGAGGAGCGGACGGCGGCGAGGAAGGCGAAGCAGTTCGGTCGGTCGGACGAGATCCGAG	chr5B	539469986		0
7350577|F|0-21:C>T-21:C>T	TGCAGCCTCTAGCTGGAACAGCCGTTCCGAGATCGGAAGAGCGGTTCAGCAGGAATGCCGAGACCGATC	TGCAGCCTCTAGCTGGAACAGCCGTTCCG	chr5B	543866637		0
12774591|F|0-47:A>G-47:A>G	TGCAGCTAACCGACCCCCTATAACTTAATCTCTTGGAACTGACATTTATTTACTCAATTCATCGAGCAC	TGCAGCTAACCGACCCCCTATAACTTAATCTCTTGGAACTGACATTTATTTACTCAATTCATCGAGCAC	chr5B	546532446		0
4009199|F|0-17:G>C-17:G>C	TGCAGTACTACCTGCGCGTCTTCGGCTCCTCCGAGAACCTCCTCCGAGATCGGAAGAGCGGTTCAGCAG	TGCAGTACTACCTGCGCGTCTTCGGCTCCTCCGAGAACCTCCTCCG	chr5B	556795266		0
1250784|F|0-35:C>G-35:C>G	TGCAGGTGGACGGCGATCACGCAGCTGGCGCACCACGGCATGCTGTTCGTGCCCATCGGGTACACCTTC	TGCAGGTGGACGGCGATCACGCAGCTGGCGCACCACGGCATGCTGTTCGTGCCCATCGGGTACACCTTC	chr5B	571186781		0
1053873|F|0-48:T>A-48:T>A	TGCAGTAATTGAAGACGGCCATGGAATGCCTACAGAACAAACTAAAAATACTATATCTGGTACTGTTTC	TGCAGTAATTGAAGACGGCCATGGAATGCCTACAGAACAAACTAAAAATACTATATCTGGTACTGTTTC	chr5B	633166454		0
4261020|F|0-20:T>C-20:T>C	TGCAGCCCGGCCTTGACGGATCGCGCCACCGCCTTCTTCCTAGGGCCGCCGCCAAGCTTGCGCCCCACC	TGCAGCCCGGCCTTGACGGATCGCGCCACCGCCTTCTTCCTAGGGCCGCCGCCAAGCTTGCGCCCCACC	chr5B	633171495		0
3939530|F|0-8:A>G-8:A>G	TGCAGCTCAAAGAAGCCATGCTGGATACCGAGATCGGAAGAGCGGTTCAGCAGGAATGCCGAGACCGAT	TGCAGCTCAAAGAAGCCATGCTGGATACCG	chr5B	641834179		0
1094527|F|0-33:T>C-33:T>C	TGCAGGAGGACTGCATCACGTGGTGGTTAGTGGTGCGGGGAAGGCTGGCCCCGTAACTGGCGCCGAGAT	TGCAGGAGGACTGCATCACGTGGTGGTTAGTGGTGCGGGGAAGGCTGGCCCCGTAACTGGCGCCGAGAT	chr5B	696459471		0
7351595|F|0-47:A>G-47:A>G	TGCAGGAGGACTGCATCACGTGGTGGTTAGTGGCGCGGGGAAGGCTGACCCCGTAACTGGCGCCGAGAT	TGCAGGAGGACTGCATCACGTGGTGGTTAGTGGCGCGGGGAAGGCTGACCCCGTAACTGGCGCCGAGAT	chr5B	696459471		0
4407908|F|0-7:C>G-7:C>G	TGCAGGGCGTTCACCTCGTCGTAGTCGTAGTAGACGGTGGCGCCGAGATCGGAAGAGCGGTTCAGCAGG	TGCAGGGCGTTCACCTCGTCGTAGTCGTAGTAGACGGTGGCGCCG	chr5B	704310456		0
977406|F|0-48:A>G-48:A>G	TGCAGCTTCCTAAACCTTAGTTAACACTGCACTGCAAATGTATTCGGGACTTCTGAACCATGCAACCAG	TGCAGCTTCCTAAACCTTAGTTAACACTGCACTGCAAATGTATTCGGGACTTCTGAACCATGCAACCAG	chr5D	32176		0
1091611|F|0-26:G>C-26:G>C	TGCAGGACGGCACCGAGGAAGCATGCGTGGAAGGTGGACTCTGTTAGCCCACACCCGACGCCGTGTACT	TGCAGGACGGCACCGAGGAAGCATGCGTGGAAGGTGGACTCTGTTAGCCCACACCCGACGCCGTGTACT	chr5D	160694		0
7478373|F|0-57:T>C-57:T>C	TGCAGCACATCTGAATCAGCCACAATCTCAGTGTCCCTAGAGTACAGATCATCCAGTTTTTCTGTCACA	TGCAGCACATCTGAATCAGCCACAATCTCAGTGTCCCTAGAGTACAGATCATCCAGTTTTTCTGTCACA	chr5D	3143089		0
1216955|F|0-7:T>C-7:T>C	TGCAGTTTGAAGAGCGCGCGAGGCACCAGCAATGGTGTTGATAGGCTCAGCAGCCTTCCCGACGAGCTG	TGCAGTTTGAAGAGCGCGCGAGGCACCAGCAATGGTGTTGATAGGCTCAGCAGCCTTCCCGACGAGCTG	chr5D	5567750		0
3944272|F|0-37:C>T-37:C>T	TGCAGGGGATTGAAGCTAGCTCTGACATTTCATCAAACAGCCGAGATCGGAAGAGCGGTTCAGCAGGAA	TGCAGGGGATTGAAGCTAGCTCTGACATTTCATCAAACAGCCG	chr5D	5793513		0
1122853|F|0-60:C>T-60:C>T	TGCAGATTGTCTTCGTAGGCGGCCATGGAGATTATCATCCTCCCAGGGCGCTCCTCCCGTCGCTCTCTG	TGCAGATTGTCTTCGTAGGCGGCCATGGAGATTATCATCCTCCCAGGGCGCTCCTCCCGTCGCTCTCTG	chr5D	6113074		0
1131274|F|0-29:A>C-29:A>C	TGCAGCGAGGAATGACGCTCACGTGAGGAAGGAAGGCGACAGACACGCGGACAAAGAGTGAGATGGCCA	TGCAGCGAGGAATGACGCTCACGTGAGGAAGGAAGGCGACAGACACGCGGACAAAGAGTGAGATGGCCA	chr5D	8640744		0
3946807|F|0-26:G>T-26:G>T	TGCAGCAGTTTCTCGCGTGTCTAGATGGGCCGAGATCGGAAGAGCGGTTCAGCAGGAATGCCGAGACCG	TGCAGCAGTTTCTCGCGTGTCTAGATGGGCCG	chr5D	9107350		0
1093152|F|0-9:T>A-9:T>A	TGCAGCAACTGCGCGATGGAGGCCGCGCCGCTCATGGGCGACGGCGGCAGTTCCGAGATCGGAAGAGCG	TGCAGCAACTGCGCGATGGAGGCCGCGCCGCTCATGGGCGACGGCGGCAGTTCCG	chr5D	9280110		0
1216156|F|0-19:A>G-19:A>G	TGCAGACTCGTGGGTGGGAACTGGCACGTGGACATTAAAAAGAACTGGCACAGCTGCACTGTATGACTA	TGCAGACTCGTGGGTGGGAACTGGCACGTGGACATTAAAAAGAACTGGCACAGCTGCACTGTATGACTA	chr5D	10786189		0
12773887|F|0-16:A>G-16:A>G	TGCAGAATCCGCCCCCACTGCCGCGCCTCCTCAGGCCATCCACGGCCCGAGATCGGAAGAGCGGTTCAG	TGCAGAATCCGCCCCCACTGCCGCGCCTCCTCAGGCCATCCACGGCCCG	chr5D	11614042		0
21311224|F|0-37:C>T-37:C>T	TGCAGCGTCGTGCAGGTCGCGTACGTCGCCGGAATCTCGCCGAGATCGGAAGAGCGGTTCAGCAGGAAT	TGCAGCGTCGTGCAGGTCGCGTACGTCGCCGGAATCTCGCCG	chr5D	11951504		0
1200596|F|0-57:T>A-57:T>A	TGCAGAAGGAGCATGGCCCGATCCTGATGGAGTTCACGTACGGCGTTGAGGGATTTTTGAAGCTTGTCC	TGCAGAAGGAGCATGGCCCGATCCTGATGGAGTTCACGTACGGCGTTGAGGGATTTTTGAAGCTTGTCC	chr5D	13289127	ENA|AOCO010062518|AOCO010062518.1_contig62518	2993
1088569|F|0-31:A>G-31:A>G	TGCAGCGATTTTACACTACCTTCGGTTTACAATATGTGTCCTGTTTTCACACGATACTATACTACCGAG	TGCAGCGATTTTACACTACCTTCGGTTTACAATATGTGTCCTGTTTTCACACGATACTATACTACCGAG	chr5D	13909597		0
2251958|F|0-54:C>G-54:C>G	TGCAGGTGCCAATGGTTGCCCTCAATATCGATGGCCTTTGGCAGGAATTGTTGCCTTTGGATCGCTTTC	TGCAGGTGCCAATGGTTGCCCTCAATATCGATGGCCTTTGGCAGGAATTGTTGCCTTTGGATCGCTTTC	chr5D	14337667	ENA|AOCO010003717|AOCO010003717.1_contig3717	1050
3945376|F|0-13:C>T-13:C>T	TGCAGTCCAAGATCGGGACAAAGTACCCGAGATCGGAAGAGCGGTTCAGCAGGAATGCCGAGACCGATC	TGCAGTCCAAGATCGGGACAAAGTACCCG	chr5D	14535236		0
2267601|F|0-23:G>C-23:G>C	TGCAGATTCGGCGGCGGGTGATTGTTGGGGCCGAATCATCGAGCGCCGCGCATGAGTAACTGGAGATTC	TGCAGATTCGGCGGCGGGTGATTGTTGGGGCCGAATCATCGAGCGCCGCGCATGAGTAACTGGAGATTC	chr5D	14965814		0
2244922|F|0-10:G>C-10:G>C	TGCAGTACCTGATTCTTTGGGAGTGTTTCTCGACGATGGTACTGAACCCAGAGATGGAAGATAGAGTTC	TGCAGTACCTGATTCTTTGGGAGTGTTTCTCGACGATGGTACTGAACCCAGAGATGGAAGATAGAGTTC	chr5D	15359826		0
1105385|F|0-26:T>C-26:T>C	TGCAGGGTGTGAGACGAGTGATGTATTGCAACTGGGAAAGGGCCAACCATGATGAAGATAGTGGCCGAG	TGCAGGGTGTGAGACGAGTGATGTATTGCAACTGGGAAAGGGCCAACCATGATGAAGATAGTGGCCGAG	chr5D	16115455	ENA|AOCO010107773|AOCO010107773.1_contig107773	569
1072510|F|0-25:T>G-25:T>G	TGCAGTGGTCGGTGGAGGTGGTGGCTGTGCGGTAACAGTGGTGCTCGTGCTAGTCCGAGATCGGAAGAG	TGCAGTGGTCGGTGGAGGTGGTGGCTGTGCGGTAACAGTGGTGCTCGTGCTAGTCCG	chr5D	16115761	ENA|AOCO010107773|AOCO010107773.1_contig107773	875
1863223|F|0-47:C>G-47:C>G	TGCAGATCAAAGACAAGGTCAAGAGTCTCGAGCGCCGCTACTTCTCTCCCACCGAGATCGGAAGAGCGG	TGCAGATCAAAGACAAGGTCAAGAGTCTCGAGCGCCGCTACTTCTCTCCCACCG	chr5D	16120485	ENA|AOCO010107773|AOCO010107773.1_contig107773	5598
977418|F|0-18:T>G-18:T>G	TGCAGCTGTTGAAAGGAATTGAACACTATTGTACCATCGCCAATACCAGGCGAGCCTCCGAGATCGGAA	TGCAGCTGTTGAAAGGAATTGAACACTATTGTACCATCGCCAATACCAGGCGAGCCTCCG	chr5D	17853264	ENA|AOCO010056942|AOCO010056942.1_contig56942	9003
1101046|F|0-26:T>G-26:T>G	TGCAGTGCCATGGACGCCATGCAGTATGAGATGAGGCTCCCGCAAACAAGGGCGACCTTCTTTCTTTGA	TGCAGTGCCATGGACGCCATGCAGTATGAGATGAGGCTCCCGCAAACAAGGGCGACCTTCTTTCTTTGA	chr5D	18193565		0
1088565|F|0-46:G>A-46:G>A	TGCAGTGACATGTTGCACACGGATATCTTCATGTTTTTGTGGGAAGGCCTCATTAGCAAAAGCCCGAGA	TGCAGTGACATGTTGCACACGGATATCTTCATGTTTTTGTGGGAAGGCCTCATTAGCAAAAGCCCGAGA	chr5D	21144882		0
1056247|F|0-15:T>C-15:T>C	TGCAGTGAAAAGAGCTGTGCTGCTGGCGACAACTGCAAAGGTGTAACGCAGGGCACAAGGTGCAGCGAC	TGCAGTGAAAAGAGCTGTGCTGCTGGCGACAACTGCAAAGGTGTAACGCAGGGCACAAGGTGCAGCGAC	chr5D	21249692		0
1090732|F|0-38:A>G-38:A>G	TGCAGAAGAAGCCCAAGGCGAAGGACGCCTCGGCCTCTAGCGACGGCGAGGTCGGGCAGCCGAGATCGG	TGCAGAAGAAGCCCAAGGCGAAGGACGCCTCGGCCTCTAGCGACGGCGAGGTCGGGCAGCCG	chr5D	21558294		0
12769913|F|0-6:A>G-6:A>G	TGCAGCAAGCGGCACGTCCTCGGCAGGCACGTCCGCGGCGAGCACGCCCGCAACGGCCACGCCCAGCAC	TGCAGCAAGCGGCACGTCCTCGGCAGGCACGTCCGCGGCGAGCACGCCCGCAACGGCCACGCCCAGCAC	chr5D	23425029		0
3941524|F|0-5:A>G-5:A>G	TGCAGATGGCAGTCGAGCAACGCTTTTATCCAGGCCGAGATCGGAAGAGCGGTTCAGCAGGAATGCCGA	TGCAGATGGCAGTCGAGCAACGCTTTTATCCAGGCCG	chr5D	23675769		0
1091723|F|0-30:T>C-30:T>C	TGCAGAACGCCATCAGAGTCACCCTGGAGTTCCGAATGGCCGCCGCCGTTGGCCGAGATCGGAAGAGCG	TGCAGAACGCCATCAGAGTCACCCTGGAGTTCCGAATGGCCGCCGCCGTTGGCCG	chr5D	23840539		0
7352361|F|0-35:C>G-35:C>G	TGCAGCAAGACGGGCGGCCTGTCGACGGCGGCCTGCTGCCCCGCCTCCTGATCCGACAGAGCGACCCAC	TGCAGCAAGACGGGCGGCCTGTCGACGGCGGCCTGCTGCCCCGCCTCCTGATCCGACAGAGCGACCCAC	chr5D	23864008	ENA|AOCO010116984|AOCO010116984.1_contig116984	2249
3034012|F|0-22:T>G-22:T>G	TGCAGAACAAATCACAATAAAGTTCATCCAGATCTGCCGAGATCGGAAGAGCGGTTCAGCAGGAATGCC	TGCAGAACAAATCACAATAAAGTTCATCCAGATCTGCCG	chr5D	24815223	ENA|AOCO010061576|AOCO010061576.1_contig61576	4287
2242654|F|0-12:A>G-12:A>G	TGCAGGTTGTTCAGTTTCAGCGCCTTCCGCACTGCATCCGCCCAGATCGACGGACGCCAGCCTGGGGGG	TGCAGGTTGTTCAGTTTCAGCGCCTTCCGCACTGCATCCGCCCAGATCGACGGACGCCAGCCTGGGGGG	chr5D	25334729		0
9722885|F|0-25:A>G-25:A>G	TGCAGCTGTATGCCACAGAAGGTGCAATGAGCGGCCGAGATCGGAAGAGCGGTTCAGCAGGAATGCCGA	TGCAGCTGTATGCCACAGAAGGTGCAATGAGCGGCCG	chr5D	26923404		0
1061427|F|0-65:C>G-65:C>G	TGCAGCAGCACCGCGTTGGTGCGCAGGAAGAAGAAGTTTGTGAGCGCGGCCCCGTGCACACCCATCAGC	TGCAGCAGCACCGCGTTGGTGCGCAGGAAGAAGAAGTTTGTGAGCGCGGCCCCGTGCACACCCATCAGC	chr5D	27470847	ENA|AOCO010123225|AOCO010123225.1_contig123225	69
1002312|F|0-57:T>C-57:T>C	TGCAGAAGGCATGCCATGCCCAAGAGTAGGACAAGGCAAGGCATGGAGGAAGCCATGTTGTGGTTGTTT	TGCAGAAGGCATGCCATGCCCAAGAGTAGGACAAGGCAAGGCATGGAGGAAGCCATGTTGTGGTTGTTT	chr5D	27540108	ENA|AOCO010123237|AOCO010123237.1_contig123237	2461
1051580|F|0-8:G>A-8:G>A	TGCAGTATGGAAGCTCAGGTCACGATCTACCAATCCATTTTCCTTGAGGAACTTGAGAACATAGTACCG	TGCAGTATGGAAGCTCAGGTCACGATCTACCAATCCATTTTCCTTGAGGAACTTGAGAACATAGTACCG	chr5D	27978274	ENA|KD716496|KD716496.1_Scaffold217774	18499
1094430|F|0-27:G>A-27:G>A	TGCAGCGAGCGGGCTGCCGTGGGCAGCGGAGCACGTAGATGGTGGAGGTGACCGCGCTTGGAGTCCGAG	TGCAGCGAGCGGGCTGCCGTGGGCAGCGGAGCACGTAGATGGTGGAGGTGACCGCGCTTGGAGTCCGAG	chr5D	28928029		0
1094430|F|0-67:A>G-67:A>G	TGCAGCGAGCGGGCTGCCGTGGGCAGCGGAGCACGTAGATGGTGGAGGTGACCGCGCTTGGAGTCCGAG	TGCAGCGAGCGGGCTGCCGTGGGCAGCGGAGCACGTAGATGGTGGAGGTGACCGCGCTTGGAGTCCGAG	chr5D	28928029		0
1079831|F|0-50:A>T-50:A>T	TGCAGAAAATCACACCACAGAACCAACGATACGCCTATCGGAGCAGAGTAATTTTTTTCACTGTTACGA	TGCAGAAAATCACACCACAGAACCAACGATACGCCTATCGGAGCAGAGTAATTTTTTTCACTGTTACGA	chr5D	29163370		0
3960760|F|0-12:C>T-12:C>T	TGCAGCGGCAGTCGGGCAGAGGCAAGGCGGTGGTGGCGAGATCCGAGATCGGAAGAGCGGTTCAGCAGG	TGCAGCGGCAGTCGGGCAGAGGCAAGGCGGTGGTGGCGAGATCCG	chr5D	32938826	ENA|AOCO010110348|AOCO010110348.1_contig110348	1470
1072828|F|0-37:G>C-37:G>C	TGCAGGCTCCGCTTTCTGGCAAACTTACTACTGACACGAAACCTGAAGCAACAAGCAATCGTATAAAAG	TGCAGGCTCCGCTTTCTGGCAAACTTACTACTGACACGAAACCTGAAGCAACAAGCAATCGTATAAAAG	chr5D	35291490		0
2242963|F|0-38:A>G-38:A>G	TGCAGCAATATAGTAATTTTCGAAACTTTCGATGTAGAAATGCCTAGTTAGCTTGTCCGTACGTCGAGC	TGCAGCAATATAGTAATTTTCGAAACTTTCGATGTAGAAATGCCTAGTTAGCTTGTCCGTACGTCGAGC	chr5D	35291710		0
1051954|F|0-37:C>T-37:C>T	TGCAGTGCATCTCTGCAAGAGACTAACGCCCTCCATGCAGAAAACATGACCGCACCCATATTGTTGCGT	TGCAGTGCATCTCTGCAAGAGACTAACGCCCTCCATGCAGAAAACATGACCGCACCCATATTGTTGCGT	chr5D	35526990		0
1062937|F|0-42:A>G-42:A>G	TGCAGCCTGCGAGCAACGGAAATCATCATGATCCACAAAGCTAAGAAGAACATCAAAGGTAAATGGACC	TGCAGCCTGCGAGCAACGGAAATCATCATGATCCACAAAGCTAAGAAGAACATCAAAGGTAAATGGACC	chr5D	37125003		0
2242137|F|0-66:C>T-66:C>T	TGCAGTTCAGGTTAGATTTAACTAGTGCCGAATTAATTATCTTGATTTGATCGAGTTGCTAGTTGACAG	TGCAGTTCAGGTTAGATTTAACTAGTGCCGAATTAATTATCTTGATTTGATCGAGTTGCTAGTTGACAG	chr5D	40952880		0
1111388|F|0-11:A>G-11:A>G	TGCAGGATGATAAGCGGCAGCGCGTAGTCCAGGGGGCTCTCCCCCTGGAACGCGCCGTGCGACGCCACC	TGCAGGATGATAAGCGGCAGCGCGTAGTCCAGGGGGCTCTCCCCCTGGAACGCGCCGTGCGACGCCACC	chr5D	40967665		0
1199637|F|0-20:A>G-20:A>G	TGCAGGCCGGGGAGGGTGGCACGGAAGGCGAAGGAGGTGCCGATGCCGATGGCGAAGGGGACGGCGATG	TGCAGGCCGGGGAGGGTGGCACGGAAGGCGAAGGAGGTGCCGATGCCGATGGCGAAGGGGACGGCGATG	chr5D	40969074		0
1092010|F|0-8:A>C-8:A>C	TGCAGTAAATAGATATCACGGCGGCGGCAGGATTACACGCCTCCAGTAGAACGAAAACAATAGATCAAC	TGCAGTAAATAGATATCACGGCGGCGGCAGGATTACACGCCTCCAGTAGAACGAAAACAATAGATCAAC	chr5D	41751328		0
3950927|F|0-31:A>G-31:A>G	TGCAGACGAGGGTGGCATGGTGGTCGACGGCAACGTCTAATGACCGAGATCGGAAGAGCGGTTCAGCAG	TGCAGACGAGGGTGGCATGGTGGTCGACGGCAACGTCTAATGACCG	chr5D	42021466		0
4539894|F|0-32:A>G-32:A>G	TGCAGCGCAGTTCCGAGTTCCGAATCTCTGAAATGGGGCTGGAGCCGAGATCGGAAGAGCGGTTCAGCA	TGCAGCGCAGTTCCGAGTTCCGAATCTCTGAAATGGGGCTGGAGCCG	chr5D	42076907		0
6027600|F|0-31:A>C-31:A>C	TGCAGGGCCTCCCCGCTCCTGCTGGGTGCATAGATCGACGGGGTGGACGCCGGCGGACCGTCTGGACAC	TGCAGGGCCTCCCCGCTCCTGCTGGGTGCATAGATCGACGGGGTGGACGCCGGCGGACCGTCTGGACAC	chr5D	42141445		0
2245839|F|0-34:C>T-34:C>T	TGCAGCGGAAGTAGCAATTGCCGCGTGTGCTCGACCATGGAGAAGCAGTCTTCGTGCGACGTGTCCAGA	TGCAGCGGAAGTAGCAATTGCCGCGTGTGCTCGACCATGGAGAAGCAGTCTTCGTGCGACGTGTCCAGA	chr5D	43132939		0
21311075|F|0-13:T>C-13:T>C	TGCAGGACACGGGTGCGAGAAAGGGTCAGGGAGGAAGAGGGGAAAAGCGAAGGAGGAGCAGGGCCACAC	TGCAGGACACGGGTGCGAGAAAGGGTCAGGGAGGAAGAGGGGAAAAGCGAAGGAGGAGCAGGGCCACAC	chr5D	44537092	ENA|KD702240|KD702240.1_Scaffold203482	6326
1117389|F|0-42:A>G-42:A>G	TGCAGAGAGATGAAGGCGAGGGGAGTGTTGCCAGATTGTTGCATGTTGGAATAAGCCACGGCGCGTGTG	TGCAGAGAGATGAAGGCGAGGGGAGTGTTGCCAGATTGTTGCATGTTGGAATAAGCCACGGCGCGTGTG	chr5D	45600716		0
2243314|F|0-12:T>G-12:T>G	TGCAGGCAAACATAGCAATAGGCAAAAATCAGCTGTGCAGATCGATTCAGAAGCAGGATTAATGCGGGA	TGCAGGCAAACATAGCAATAGGCAAAAATCAGCTGTGCAGATCGATTCAGAAGCAGGATTAATGCGGGA	chr5D	46434338		0
3960013|F|0-25:A>G-25:A>G	TGCAGCGGCGCCGCCCTACAGGAACAGCGGCTTTAGCGCCGTCCCGAGATCGGAAGAGCGGTTCAGCAG	TGCAGCGGCGCCGCCCTACAGGAACAGCGGCTTTAGCGCCGTCCCG	chr5D	52265013		0
1102394|F|0-21:A>G-21:A>G	TGCAGGACGAAATCGCCCAGCATCGCGTCCGACGAGGGAGCACTGAGCCACGGCGAGGGGATCCCATCC	TGCAGGACGAAATCGCCCAGCATCGCGTCCGACGAGGGAGCACTGAGCCACGGCGAGGGGATCCCATCC	chr5D	54222113		0
1093560|F|0-46:A>G-46:A>G	TGCAGACGGCGGAGGCACGGATGAGCGAGGAGGGCTGCGGAGGGAGAGGGCGGCCCCGAGATCGGAAGA	TGCAGACGGCGGAGGCACGGATGAGCGAGGAGGGCTGCGGAGGGAGAGGGCGGCCCCG	chr5D	54689298		0
3026916|F|0-13:G>A-13:G>A	TGCAGCGACTAGCGAAACTACTGTAGCGACTAAGGAACCGAGATCGGAAGAGCGGTTCAGCAGGAATGC	TGCAGCGACTAGCGAAACTACTGTAGCGACTAAGGAACCG	chr5D	57182196		0
2356127|F|0-52:A>C-52:A>C	TGCAGAAGGACAAGGCCAGGCCGGGCGCGTCGCCCCTCGGCGCCGGGATGGCAGGGGACGACGAGGACG	TGCAGAAGGACAAGGCCAGGCCGGGCGCGTCGCCCCTCGGCGCCGGGATGGCAGGGGACGACGAGGACG	chr5D	57843965		0
1036610|F|0-66:G>C-66:G>C	TGCAGTAACATTTTCATGTCAATGCACTGTTAACGCATGCATGGTTATGTCCTTGAGTAGCAAGTGGCT	TGCAGTAACATTTTCATGTCAATGCACTGTTAACGCATGCATGGTTATGTCCTTGAGTAGCAAGTGGCT	chr5D	57851810	ENA|AOCO010051502|AOCO010051502.1_contig51502	4235
1111318|F|0-50:C>G-50:C>G	TGCAGCAGCAAAGATCAAAAGGGGTGCCAGCATCAGCCCCTGCGTGGGGGCAAGGCAAGCGCGCACCAC	TGCAGCAGCAAAGATCAAAAGGGGTGCCAGCATCAGCCCCTGCGTGGGGGCAAGGCAAGCGCGCACCAC	chr5D	58419720		0
980168|F|0-20:C>T-20:C>T	TGCAGGTGAGGTGGACGCAGCGGAAGGGCCCCTGGTGCGCGGCGAGTATGCGGGAGACGGCCGCGGTGA	TGCAGGTGAGGTGGACGCAGCGGAAGGGCCCCTGGTGCGCGGCGAGTATGCGGGAGACGGCCGCGGTGA	chr5D	58659425	ENA|AOCO010103854|AOCO010103854.1_contig103854	3257
1699471|F|0-61:T>C-61:T>C	TGCAGTGCGTCTCTGCGCTCTCCATGGGCAAAACCACCCGAGTACGTCGTCCCATATGGCATGGGCAAA	TGCAGTGCGTCTCTGCGCTCTCCATGGGCAAAACCACCCGAGTACGTCGTCCCATATGGCATGGGCAAA	chr5D	59231050		0
1025586|F|0-46:G>C-46:G>C	TGCAGCAGCCCATGAAGACGACCCCAAACGCCAGGAAAGGGTAGACGATCCCGTGCTTGTATCGCGCCC	TGCAGCAGCCCATGAAGACGACCCCAAACGCCAGGAAAGGGTAGACGATCCCGTGCTTGTATCGCGCCC	chr5D	59584849		0
1094240|F|0-29:T>C-29:T>C	TGCAGCACGGGAGCCGCCGCGAGGAGACGTCCCGCCGCCGCCGTCGGCCGCGAGGGCTTCGCCCGAGAT	TGCAGCACGGGAGCCGCCGCGAGGAGACGTCCCGCCGCCGCCGTCGGCCGCGAGGGCTTCGCCCGAGAT	chr5D	80189072		0
3028984|F|0-9:C>T-9:C>T	TGCAGTTGACATCATGTGATCCGCCGCTGCCGGCAGTACCGAGATCGGAAGAGCGGTTCAGCAGGAATG	TGCAGTTGACATCATGTGATCCGCCGCTGCCGGCAGTACCG	chr5D	84822470		0
1102926|F|0-30:C>G-30:C>G	TGCAGTGGCACCATGCGTGACATCTAAGGGCATCTTCAAGACGACTCGTAAACCTCCCGCAACCATCCG	TGCAGTGGCACCATGCGTGACATCTAAGGGCATCTTCAAGACGACTCGTAAACCTCCCGCAACCATCCG	chr5D	84889392		0
1126298|F|0-47:T>A-47:T>A	TGCAGCGCCAGGGGGCCGCGCTACGGGCACGTTGGCACTGGTTACGCTGGACGGACGACGCCAGGCCAT	TGCAGCGCCAGGGGGCCGCGCTACGGGCACGTTGGCACTGGTTACGCTGGACGGACGACGCCAGGCCAT	chr5D	91618906	ENA|AOCO010014550|AOCO010014550.1_contig14550	194
990707|F|0-10:C>T-10:C>T	TGCAGAGCACCATGCCATTGCCCGTTGCCGCCGCTGCCGCATGCCATTGCCAGCGCACCACACAAGGTA	TGCAGAGCACCATGCCATTGCCCGTTGCCGCCGCTGCCGCATGCCATTGCCAGCGCACCACACAAGGTA	chr5D	102023978	ENA|AOCO010175397|AOCO010175397.1_contig175397	4436
987983|F|0-25:G>A-25:G>A	TGCAGCTCCGCGAAGTAGAGCAGCAGGAGGTAGGCTGCGCTGCTGCTGTCATTGTTCTGGGAGGTGTCC	TGCAGCTCCGCGAAGTAGAGCAGCAGGAGGTAGGCTGCGCTGCTGCTGTCATTGTTCTGGGAGGTGTCC	chr5D	104599035		0
3950482|F|0-20:G>T-20:G>T	TGCAGCGCCTCCCCGATGTTGCTGGGCGCGACTATGCAAATGGGCCGAGATCGGAAGAGCGGTTCAGCA	TGCAGCGCCTCCCCGATGTTGCTGGGCGCGACTATGCAAATGGGCCG	chr5D	113648084		0
12778404|F|0-39:C>A-39:C>A	TGCAGTACACGGTGTCAGCACCGAGGTGTGATGCGCCGGCAGGCTAGCCGAGATCGGAAGAGCGGTTCA	TGCAGTACACGGTGTCAGCACCGAGGTGTGATGCGCCGGCAGGCTAGCCG	chr5D	113851371	ENA|AOCO010169614|AOCO010169614.1_contig169614	3276
12778404|F|0-6:A>G-6:A>G	TGCAGTACACGGTGTCAGCACCGAGGTGTGATGCGCCGGCAGGCTAGCCGAGATCGGAAGAGCGGTTCA	TGCAGTACACGGTGTCAGCACCGAGGTGTGATGCGCCGGCAGGCTAGCCG	chr5D	113851371	ENA|AOCO010169614|AOCO010169614.1_contig169614	3276
1073008|F|0-25:G>C-25:G>C	TGCAGCTCCTCTTCCTGTCACCGCAGCTGCGCCACCACCTGGCTCTTTAAATCCGAGATCGGAAGAGCG	TGCAGCTCCTCTTCCTGTCACCGCAGCTGCGCCACCACCTGGCTCTTTAAATCCG	chr5D	116661456	ENA|KD922058|KD922058.1_C140682448	165
1099993|F|0-32:G>A-32:G>A	TGCAGAACTTCTGGAGAAATTTACATTAATTAGTTATTAAGACACGTCATGCGTGTATTGCCTGCAATA	TGCAGAACTTCTGGAGAAATTTACATTAATTAGTTATTAAGACACGTCATGCGTGTATTGCCTGCAATA	chr5D	117344107		0
1218432|F|0-61:G>T-61:G>T	TGCAGGAACAAGCTGGGATGGTTCCCTAGTCTCTCAGCTTCTTTGGTTTTCTCGGGCCAAAGTAGAACG	TGCAGGAACAAGCTGGGATGGTTCCCTAGTCTCTCAGCTTCTTTGGTTTTCTCGGGCCAAAGTAGAACG	chr5D	119000615		0
1127407|F|0-31:T>G-31:T>G	TGCAGCGCGTGATCACATTAGCACTTTCGCATGGAGAAGTGCTACTGGTCCGAGATCGGAAGAGCGGTT	TGCAGCGCGTGATCACATTAGCACTTTCGCATGGAGAAGTGCTACTGGTCCG	chr5D	133279910		0
1400937|F|0-23:G>A-23:G>A	TGCAGATCCCCAACCCAAATACGGAACTATGTAAGCACTCAATCCCGATGAACAACCAAGATGGATGAT	TGCAGATCCCCAACCCAAATACGGAACTATGTAAGCACTCAATCCCGATGAACAACCAAGATGGATGAT	chr5D	143838637	ENA|KD924745|KD924745.1_C140970196	191
14822006|F|0-20:T>C-20:T>C	TGCAGTCCATCGCTGGCTCATACGGGGGATGCGATGCTGCTCCGAGATCGGAAGAGCGGTTCAGCAGGA	TGCAGTCCATCGCTGGCTCATACGGGGGATGCGATGCTGCTCCG	chr5D	150780586		0
2263988|F|0-20:C>T-20:C>T	TGCAGTCCATCGCTGGCTCACACGGGGGATGCGATGCTGCTCCGGTTACCTCTGCATCACCGAGATCGG	TGCAGTCCATCGCTGGCTCACACGGGGGATGCGATGCTGCTCCGGTTACCTCTGCATCACCG	chr5D	150780586		0
21311079|F|0-47:C>T-47:C>T	TGCAGGAGCTCTTGCTTGACTACACACACTGCAATAAAACTGGAAAGCCGTCGGCAGTGTTATCAGTAC	TGCAGGAGCTCTTGCTTGACTACACACACTGCAATAAAACTGGAAAGCCGTCGGCAGTGTTATCAGTAC	chr5D	156574254		0
1201584|F|0-37:A>G-37:A>G	TGCAGGAAGGTCGGGCGAAGGAGGCTGAGCTCCAGAGAAGACTGAAAAGTGCTTGAGTTCAGATTGCGG	TGCAGGAAGGTCGGGCGAAGGAGGCTGAGCTCCAGAGAAGACTGAAAAGTGCTTGAGTTCAGATTGCGG	chr5D	169563598		0
2255027|F|0-22:A>G-22:A>G	TGCAGCATCCGTCAAAGCTTCCAGCAGCTCGGCAAGGAAGAACCGCTAAGCGTGGCCTCGAGGGCGGCA	TGCAGCATCCGTCAAAGCTTCCAGCAGCTCGGCAAGGAAGAACCGCTAAGCGTGGCCTCGAGGGCGGCA	chr5D	178508866	ENA|KD839733|KD839733.1_C136711457	140
1110142|F|0-21:C>A-21:C>A	TGCAGAGCACGCAACAAGGACCCCTCCACCACAGGCCCACAAAAACCTAGATCAGACCCGAGATCGGAA	TGCAGAGCACGCAACAAGGACCCCTCCACCACAGGCCCACAAAAACCTAGATCAGACCCG	chr5D	181634097		0
1204511|F|0-24:A>T-24:A>T	TGCAGCAGGGGCCTCCCTCCTCCGATTCCCAGAGCCCGCAGCTAATTCGCCATCCGAGATCGGAAGAGC	TGCAGCAGGGGCCTCCCTCCTCCGATTCCCAGAGCCCGCAGCTAATTCGCCATCCG	chr5D	184480579	ENA|AOCO010119523|AOCO010119523.1_contig119523	3703
1056805|F|0-23:C>T-23:C>T	TGCAGCCACGGGTGGCCTGCATGCAGCATAGAACATTTGCAAGATGTCAGTAGGTCTAGGTCTAAGTGC	TGCAGCCACGGGTGGCCTGCATGCAGCATAGAACATTTGCAAGATGTCAGTAGGTCTAGGTCTAAGTGC	chr5D	184874142		0
7491274|F|0-21:C>T-21:C>T	TGCAGGTGTTGCTGCTGCTGGCTGGTGGATGGAGGACATCCAGAGGAGAACGCTGGTTGGCTAGCTTCG	TGCAGGTGTTGCTGCTGCTGGCTGGTGGATGGAGGACATCCAGAGGAGAACGCTGGTTGGCTAGCTTCG	chr5D	196143337	ENA|AOCO010007686|AOCO010007686.1_contig7686	121
3937707|F|0-6:T>C-6:T>C	TGCAGCTCGACGGCCGCGGCGAACTTCTCGAGCGTCGCCTCCGAGATCGGAAGAGCGGTTCAGCAGGAA	TGCAGCTCGACGGCCGCGGCGAACTTCTCGAGCGTCGCCTCCG	chr5D	207178679		0
1068833|F|0-30:G>A-30:G>A	TGCAGCTTTGGCCCGCTCGCTCGTCTACGGGTGAGGATGGATGGATGGACGACGGCCAACTGCGAAGCG	TGCAGCTTTGGCCCGCTCGCTCGTCTACGGGTGAGGATGGATGGATGGACGACGGCCAACTGCGAAGCG	chr5D	213555837	ENA|AOCO010072386|AOCO010072386.1_contig72386	5657
1210625|F|0-24:C>T-24:C>T	TGCAGGGGAGGCAGCGGCTTGGGGCCAGAGGAGCCCGTTCTCGCTGCGGTGTTCGTGGCCGAGATCGGA	TGCAGGGGAGGCAGCGGCTTGGGGCCAGAGGAGCCCGTTCTCGCTGCGGTGTTCGTGGCCG	chr5D	217000663		0
1090548|F|0-14:G>C-14:G>C	TGCAGGTGGTGAACGTGACGCACGCCCTGTGGACGTGGCACCGAAACGACGACGACGAGCCCGTGGTGG	TGCAGGTGGTGAACGTGACGCACGCCCTGTGGACGTGGCACCGAAACGACGACGACGAGCCCGTGGTGG	chr5D	217326302		0
2259580|F|0-28:T>C-28:T>C	TGCAGCTCCTAAGCCACCAACAGGCCTCTGTGTGCCTCTATGGTGAGCTCCTCGACCGATTCCCCTCGT	TGCAGCTCCTAAGCCACCAACAGGCCTCTGTGTGCCTCTATGGTGAGCTCCTCGACCGATTCCCCTCGT	chr5D	227242969	ENA|KD826671|KD826671.1_C136363195	122
1071988|F|0-49:C>T-49:C>T	TGCAGCTAAAGCATTACCCAATTGTATTGTTTTAGATACATAATCTACACCTTGCAACTGCAATACCTT	TGCAGCTAAAGCATTACCCAATTGTATTGTTTTAGATACATAATCTACACCTTGCAACTGCAATACCTT	chr5D	228071071		0
1099271|F|0-25:G>A-25:G>A	TGCAGCGGGAGCCAACCATATATTTGTGAAGAGAACTTGAACCACCAGTGGGTCACCCGAGATCGGAAG	TGCAGCGGGAGCCAACCATATATTTGTGAAGAGAACTTGAACCACCAGTGGGTCACCCG	chr5D	228783175		0
2245687|F|0-56:C>T-56:C>T	TGCAGGGCTGGAAGGGGAAGAGCCAGCTGATGGAGGACGAGGCTTTCTTCGACGCACTGGTCTCCGAGA	TGCAGGGCTGGAAGGGGAAGAGCCAGCTGATGGAGGACGAGGCTTTCTTCGACGCACTGGTCTCCGAGA	chr5D	232136452		0
21311189|F|0-6:A>T-6:A>T	TGCAGCAAGCTAGCAAGAGATGGATAGGCCGGATCGATGGTATGGCAGTGATGCGGTCCGAGATCGGAA	TGCAGCAAGCTAGCAAGAGATGGATAGGCCGGATCGATGGTATGGCAGTGATGCGGTCCG	chr5D	234157774		0
12852245|F|0-49:A>G-49:A>G	TGCAGTTTAGTGGCTGCAAAAAGTAGTGTGTGCTGCTTCGGGTGAGCTCACTTCCGTCCGAGATCGGAA	TGCAGTTTAGTGGCTGCAAAAAGTAGTGTGTGCTGCTTCGGGTGAGCTCACTTCCGTCCG	chr5D	235653393		0
2246065|F|0-8:A>G-8:A>G	TGCAGACGATCCTAACCCCTACGTGAGTGACTAGTCACACGTCTGTATACACACTCACTCTTCGAAAAA	TGCAGACGATCCTAACCCCTACGTGAGTGACTAGTCACACGTCTGTATACACACTCACTCTTCGAAAAA	chr5D	236946743	ENA|AOCO010006413|AOCO010006413.1_contig6413	20029
1104798|F|0-25:A>C-25:A>C	TGCAGCCGTCGTCATCATCAGTAGAAGGCACGTCACAGGAGCAGAGGCGGCCGAGCATGTCCGAGATCG	TGCAGCCGTCGTCATCATCAGTAGAAGGCACGTCACAGGAGCAGAGGCGGCCGAGCATGTCCG	chr5D	238185922		0
2252741|F|0-28:G>C-28:G>C	TGCAGACACGAGCGAGAAAGACGATCGAGCTGCCAAAAGGAGAAGAGATCAAAGAAGGTGGTCGGTCGA	TGCAGACACGAGCGAGAAAGACGATCGAGCTGCCAAAAGGAGAAGAGATCAAAGAAGGTGGTCGGTCGA	chr5D	238557793		0
1097628|F|0-6:T>C-6:T>C	TGCAGGTCTCTCCACGCCAACCAGGTCAGGTTCATCCACCCGCCTCTTTCCCCTCCCCGATTCGGCGGC	TGCAGGTCTCTCCACGCCAACCAGGTCAGGTTCATCCACCCGCCTCTTTCCCCTCCCCGATTCGGCGGC	chr5D	238709315		0
7351923|F|0-39:T>G-39:T>G	TGCAGCGTCTCGGCGGCCAGCCGCAGCTGCTGCCCGACGTTGCCCATGCGGAACACCCCGAGATCGGAA	TGCAGCGTCTCGGCGGCCAGCCGCAGCTGCTGCCCGACGTTGCCCATGCGGAACACCCCG	chr5D	238950412		0
3938683|F|0-8:T>C-8:T>C	TGCAGGCATGTGAGCAGCACGTGGTGGGAGTGGTAATGCCACCGAGATCGGAAGAGCGGTTCAGCAGGA	TGCAGGCATGTGAGCAGCACGTGGTGGGAGTGGTAATGCCACCG	chr5D	239278765	ENA|AOCO010155094|AOCO010155094.1_contig155094	11089
978745|F|0-21:C>T-21:C>T	TGCAGGCATCTCGCTGCTTCTCCAAGTTAGTATCTGATCCTAACCAGCTCTGTTGTCTTTCCCCGCACC	TGCAGGCATCTCGCTGCTTCTCCAAGTTAGTATCTGATCCTAACCAGCTCTGTTGTCTTTCCCCGCACC	chr5D	239938719		0
1070671|F|0-5:T>C-5:T>C	TGCAGTCAACACCAAGCAGAGACCGATCAGGAGGAGCCTCAGCAAGGAGCTCGCCGAGATCGGAAGAGC	TGCAGTCAACACCAAGCAGAGACCGATCAGGAGGAGCCTCAGCAAGGAGCTCGCCG	chr5D	241113520	ENA|AOCO010067375|AOCO010067375.1_contig67375	5946
1093066|F|0-5:C>T-5:C>T	TGCAGCGACTCCAGTGTGTCTGACTTGTCGCCGTCTGTGGCCGCCGTGGCCGCGCGCACCACGATGCAG	TGCAGCGACTCCAGTGTGTCTGACTTGTCGCCGTCTGTGGCCGCCGTGGCCGCGCGCACCACGATGCAG	chr5D	244404257		0
1087107|F|0-53:C>T-53:C>T	TGCAGCTTCGCCTCCGCCGACGACGCCGACGTGCCCTCGCCCGCCGGGAGCATCGCCGAGATCGGAAGA	TGCAGCTTCGCCTCCGCCGACGACGCCGACGTGCCCTCGCCCGCCGGGAGCATCGCCG	chr5D	249793251		0
1098362|F|0-59:G>A-59:G>A	TGCAGCAGGTACGCAGCGAGCCACCTGCTCGGAGTATGCAGGGGCGTTGACCTGTAGGCGCACCACATC	TGCAGCAGGTACGCAGCGAGCCACCTGCTCGGAGTATGCAGGGGCGTTGACCTGTAGGCGCACCACATC	chr5D	256742545	ENA|AOCO010156101|AOCO010156101.1_contig156101	2815
1696455|F|0-6:A>C-6:A>C	TGCAGCATAGCCGCTCTTGCCTGCGCTGATGCTGCTCCTGCTTGCAGTCGCAGCTGCCGCTGCTCCCGC	TGCAGCATAGCCGCTCTTGCCTGCGCTGATGCTGCTCCTGCTTGCAGTCGCAGCTGCCGCTGCTCCCGC	chr5D	257075119		0
12764384|F|0-7:A>G-7:A>G	TGCAGACATCATGATAGCGGCCACCGGCCGGCGTCGCCTCCCTCCGTCCGTCGTTGCGGGTCCCCTTCG	TGCAGACATCATGATAGCGGCCACCGGCCGGCGTCGCCTCCCTCCGTCCGTCGTTGCGGGTCCCCTTCG	chr5D	258715914	ENA|AOCO010073840|AOCO010073840.1_contig73840	-2
3938104|F|0-17:C>T-17:C>T	TGCAGATGGCCCTGGTGCGGCGATCGACTCGGCTGCGCCGAGATCGGAAGAGCGGTTCAGCAGGAATGC	TGCAGATGGCCCTGGTGCGGCGATCGACTCGGCTGCGCCG	chr5D	265689970		0
1207779|F|0-40:G>C-40:G>C	TGCAGCTGGTCCCGCCGCTCAACTTCGCGATGGTGGACCAGGGCGTGTACCGCTCCGAGATCGGAAGAG	TGCAGCTGGTCCCGCCGCTCAACTTCGCGATGGTGGACCAGGGCGTGTACCGCTCCG	chr5D	267082912		0
17577496|F|0-41:G>A-41:G>A	TGCAGAATGTAGACAGGAGGCCCGACCACAGGCCAGTGCACGGCCGAGATCGGAAGAGCGGTTCAGCAG	TGCAGAATGTAGACAGGAGGCCCGACCACAGGCCAGTGCACGGCCG	chr5D	278138394		0
1202478|F|0-22:A>G-22:A>G	TGCAGCAGCACCAGAAAGGCACAGCCTGAGCATTCTTTCTTTGGGAGGATAGGAGAGAGCTTGCACGTG	TGCAGCAGCACCAGAAAGGCACAGCCTGAGCATTCTTTCTTTGGGAGGATAGGAGAGAGCTTGCACGTG	chr5D	281896011		0
1056480|F|0-22:G>A-22:G>A	TGCAGTTGCGTTGAGCCACCCTGTCGCGTGTAGAGTCGCCCCGACTCACGCACCTCCATTTAAGCCGCC	TGCAGTTGCGTTGAGCCACCCTGTCGCGTGTAGAGTCGCCCCGACTCACGCACCTCCATTTAAGCCGCC	chr5D	287252742	ENA|KD916079|KD916079.1_C140111326	197
1077530|F|0-65:T>C-65:T>C	TGCAGGTGCTCATCCTCCGCCTCCGCTCCCGCGGGAAGGAGGTCATATCGTCGCACATCTCCACCTACT	TGCAGGTGCTCATCCTCCGCCTCCGCTCCCGCGGGAAGGAGGTCATATCGTCGCACATCTCCACCTACT	chr5D	287429698		0
7348354|F|0-29:G>A-29:G>A	TGCAGCTATGCCCTCGAACCGTCGCAGCCGCAACCTGGCTTGCTCCGAGATCGGAAGAGCGGTTCAGCA	TGCAGCTATGCCCTCGAACCGTCGCAGCCGCAACCTGGCTTGCTCCG	chr5D	290670520	ENA|AOCO010010313|AOCO010010313.1_contig10313	11631
2259698|F|0-25:G>A-25:G>A	TGCAGTTGAGGAGGCCTGCGGAAGCGCGGCCATCGACAGTAGAAACGCGGGGACTCGCAGCACCGTAGA	TGCAGTTGAGGAGGCCTGCGGAAGCGCGGCCATCGACAGTAGAAACGCGGGGACTCGCAGCACCGTAGA	chr5D	290670564	ENA|KD772209|KD772209.1_C135122204	86
1105320|F|0-33:T>C-33:T>C	TGCAGCCATGGAATGCAACAAACAAGCCTTTTTTCCCCCTCTTCCGATCGTTCAAAACCGAGATCGGAA	TGCAGCCATGGAATGCAACAAACAAGCCTTTTTTCCCCCTCTTCCGATCGTTCAAAACCG	chr5D	293003490	ENA|AOCO010044581|AOCO010044581.1_contig44581	11637
12780499|F|0-17:A>G-17:A>G	TGCAGCCCGGCCTTGACAGACCGCGCCACCGCCTTCTTCCTGGGGCCGCCGCCAAGCTTGCGCCCCACC	TGCAGCCCGGCCTTGACAGACCGCGCCACCGCCTTCTTCCTGGGGCCGCCGCCAAGCTTGCGCCCCACC	chr5D	296965179	ENA|KD837128|KD837128.1_C136640161	51
1082646|F|0-24:G>C-24:G>C	TGCAGGAGTCGAGGACGATGTAGCGGAGCCAGCAGGGTTCATGGACGATGTAGCGGGGCCAGCAGTAGT	TGCAGGAGTCGAGGACGATGTAGCGGAGCCAGCAGGGTTCATGGACGATGTAGCGGGGCCAGCAGTAGT	chr5D	298987402	ENA|AOCO010167622|AOCO010167622.1_contig167622	7053
1082646|F|0-44:A>T-44:A>T	TGCAGGAGTCGAGGACGATGTAGCCGAGCCAGCAGGGTTCATGGACGATGTAGCGGGGCCAGCAGTAGT	TGCAGGAGTCGAGGACGATGTAGCCGAGCCAGCAGGGTTCATGGACGATGTAGCGGGGCCAGCAGTAGT	chr5D	298987402		0
1211444|F|0-51:T>C-51:T>C	TGCAGGCGCGAGCGGCCTAGCTGCGTTGCTCGCGGCTCCTAATACAGCTAGTGTTTAGTAGCGTTGTAT	TGCAGGCGCGAGCGGCCTAGCTGCGTTGCTCGCGGCTCCTAATACAGCTAGTGTTTAGTAGCGTTGTAT	chr5D	302877813		0
7165147|F|0-27:C>G-27:C>G	TGCAGCCCCAGCGGCCGGCCGCACACACTCTCCGAGATCGGAAGAGCGGTTCAGCAGGAATGCCGAGAC	TGCAGCCCCAGCGGCCGGCCGCACACACTCTCCG	chr5D	307968276		0
1210121|F|0-27:G>A-27:G>A	TGCAGCATGGAGGGACGCCATGCCACCGTACCCTGTTGGTAATTGGAGAAACGCGACTTTCTTCAAGGG	TGCAGCATGGAGGGACGCCATGCCACCGTACCCTGTTGGTAATTGGAGAAACGCGACTTTCTTCAAGGG	chr5D	312358300		0
4544414|F|0-13:A>G-13:A>G	TGCAGGCAGAACCAAAGTAGACGGGTCTCCGAGATCGGAAGAGCGGTTCAGCAGGAATGCCGAGACCGA	TGCAGGCAGAACCAAAGTAGACGGGTCTCCG	chr5D	312358412		0
1211007|F|0-19:C>T-19:C>T	TGCAGCTGCCATGGCATGCCGCCTCCAGCAGCTCGGGATGCATGCTAGGTGCGTTTGCCACAGCAGCCA	TGCAGCTGCCATGGCATGCCGCCTCCAGCAGCTCGGGATGCATGCTAGGTGCGTTTGCCACAGCAGCCA	chr5D	312361793		0
3951170|F|0-25:C>T-25:C>T	TGCAGGAGCACCAGCGCGGCGGCGACGGGGCTACCAGCTGCCCGCCGAGATCGGAAGAGCGGTTCAGCA	TGCAGGAGCACCAGCGCGGCGGCGACGGGGCTACCAGCTGCCCGCCG	chr5D	315485563		0
21311239|F|0-25:T>C-25:T>C	TGCAGGAGCACCAGCGCGGCGGCGATGGGGCTACCAGCTGCCCGCCGGACGCGGCCCCGAGATCGGAAG	TGCAGGAGCACCAGCGCGGCGGCGATGGGGCTACCAGCTGCCCGCCGGACGCGGCCCCG	chr5D	315485563		0
1215073|F|0-12:C>T-12:C>T	TGCAGCCCGCAGCTCATGACTGACGGGCTCGCCTCGGGCAGGCTCGCCTCCCTGTCCTCCCTGGCGCGA	TGCAGCCCGCAGCTCATGACTGACGGGCTCGCCTCGGGCAGGCTCGCCTCCCTGTCCTCCCTGGCGCGA	chr5D	321614944		0
2252519|F|0-20:G>A-20:G>A	TGCAGGAGAAGACGGAGGAGGGGAGGGTGGGGAACGTGTCGTTGAAGCTGAGGTCCAGGATCTCGACAC	TGCAGGAGAAGACGGAGGAGGGGAGGGTGGGGAACGTGTCGTTGAAGCTGAGGTCCAGGATCTCGACAC	chr5D	324102199		0
1395963|F|0-60:C>T-60:C>T	TGCAGGCGAATCATATACATTTTAGCTTCCATCACATTCACATGGCAGCCAAGAGATATACCGTGGCGG	TGCAGGCGAATCATATACATTTTAGCTTCCATCACATTCACATGGCAGCCAAGAGATATACCGTGGCGG	chr5D	324760103		0
1179478|F|0-17:T>G-17:T>G	TGCAGAACCAGCATCTTTGAAGACATCAGGTCACCGACAGTTGCAATCTCCTTCTGAATGCCCACGGCC	TGCAGAACCAGCATCTTTGAAGACATCAGGTCACCGACAGTTGCAATCTCCTTCTGAATGCCCACGGCC	chr5D	325086630		0
6040490|F|0-53:C>A-53:C>A	TGCAGGCGGAGGCCTTCAAGCACAGCACGGAGCGGCTGGTGAACGACCTGACGCGGTCGTCCAAGTCGG	TGCAGGCGGAGGCCTTCAAGCACAGCACGGAGCGGCTGGTGAACGACCTGACGCGGTCGTCCAAGTCGG	chr5D	325087014		0
2243334|F|0-50:C>T-50:C>T	TGCAGCTGGTGGCACAGCGTGTTGGTCTCCAGGAAGAACTCGAGGAACACCTTGCTCTCCGAGTCGCCC	TGCAGCTGGTGGCACAGCGTGTTGGTCTCCAGGAAGAACTCGAGGAACACCTTGCTCTCCGAGTCGCCC	chr5D	325087080		0
992254|F|0-34:C>A-34:C>A	TGCAGCTCTTTGGCTTTGCCGAGGCCATCAGCATCGGCCGCCGCTCACCGAGATCGGAAGAGCGGTTCA	TGCAGCTCTTTGGCTTTGCCGAGGCCATCAGCATCGGCCGCCGCTCACCG	chr5D	327991368		0
1078143|F|0-17:T>C-17:T>C	TGCAGCAAATCCTTGACTTTGGTGGACGGGAAGTTGTCAACCACGACCACCTTTCCACCATAGAAGATG	TGCAGCAAATCCTTGACTTTGGTGGACGGGAAGTTGTCAACCACGACCACCTTTCCACCATAGAAGATG	chr5D	328609204		0
9724991|F|0-8:A>C-8:A>C	TGCAGCTCAAGCTCCCAGAGCTTGGCCCAGAGCGCGTCGTGGTCGTGTCCTCCGTGGCTCGCCATCGGT	TGCAGCTCAAGCTCCCAGAGCTTGGCCCAGAGCGCGTCGTGGTCGTGTCCTCCGTGGCTCGCCATCGGT	chr5D	328725129		0
1114166|F|0-45:G>C-45:G>C	TGCAGCGTGGGCCCGTCAGCCACAGAATCCTCCCCGTCCAGCACGGCACACAAAAACACGTCGCTCTCC	TGCAGCGTGGGCCCGTCAGCCACAGAATCCTCCCCGTCCAGCACGGCACACAAAAACACGTCGCTCTCC	chr5D	328913180		0
2246506|F|0-15:T>G-15:T>G	TGCAGTCACGTGATGTGGGCCCGTCCTCCCTTGTCCGTTGCTCACTGTCGCTGGGTCTGTCTCGATTTG	TGCAGTCACGTGATGTGGGCCCGTCCTCCCTTGTCCGTTGCTCACTGTCGCTGGGTCTGTCTCGATTTG	chr5D	328913246		0
7166035|F|0-11:G>T-11:G>T	TGCAGTAAAATGCAGTAAAATCCCACCCCCATGCTGCGTCTCAAACCGAGATCGGAAGAGCGGTTCAGC	TGCAGTAAAATGCAGTAAAATCCCACCCCCATGCTGCGTCTCAAACCG	chr5D	329613736		0
3023217|F|0-25:C>G-25:C>G	TGCAGTCCGTCCAGATGGACAGGTCCTTCAGCCTCCGAGATCGGAAGAGCGGTTCAGCAGGAATGCCGA	TGCAGTCCGTCCAGATGGACAGGTCCTTCAGCCTCCG	chr5D	331212702		0
1056046|F|0-37:G>C-37:G>C	TGCAGGTTGTCTCAGAAGCTAAAAACGGCATGTCTTGGTGACCAGTTGCAACTTGTAACCAATCAAGTT	TGCAGGTTGTCTCAGAAGCTAAAAACGGCATGTCTTGGTGACCAGTTGCAACTTGTAACCAATCAAGTT	chr5D	331259110		0
1056569|F|0-52:T>C-52:T>C	TGCAGTAGTTGGCCAGATTCAGTGTAAGCACCTGTTGATATAAGTTAATCTGTATCCCCGAGATCGGAA	TGCAGTAGTTGGCCAGATTCAGTGTAAGCACCTGTTGATATAAGTTAATCTGTATCCCCG	chr5D	332039869		0
1125844|F|0-11:C>T-11:C>T	TGCAGATGTGCCCAAGAGCCTGTGCATCCTCCGTCAATAGGCTGGACCTATGCCTTCTGATAAGGGTGT	TGCAGATGTGCCCAAGAGCCTGTGCATCCTCCGTCAATAGGCTGGACCTATGCCTTCTGATAAGGGTGT	chr5D	332222415		0
1094795|F|0-22:A>C-22:A>C	TGCAGCCCGACGACGACGTCGGAGGCGGCGTCTCCCCCTACTCGCCGCAGCCGAGATCGGAAGAGCGGT	TGCAGCCCGACGACGACGTCGGAGGCGGCGTCTCCCCCTACTCGCCGCAGCCG	chr5D	332428886		0
1092000|F|0-17:G>C-17:G>C	TGCAGCGCGTACGCCAGGCGCACGATGTCCCGCCGCTCGCGCCGCTTGGGCGTGGTCAGCACCCCGACG	TGCAGCGCGTACGCCAGGCGCACGATGTCCCGCCGCTCGCGCCGCTTGGGCGTGGTCAGCACCCCGACG	chr5D	332581766		0
1097523|F|0-48:T>A-48:T>A	TGCAGCGCGGCCCAGGGCGCCTGCCCTGCTTTTCGTGCCGTGGCAGCCTGCCTGCCCCGAGTGCAGGCC	TGCAGCGCGGCCCAGGGCGCCTGCCCTGCTTTTCGTGCCGTGGCAGCCTGCCTGCCCCGAGTGCAGGCC	chr5D	332917568		0
12772390|F|0-39:A>T-39:A>T	TGCAGGATGAGCACCACGAAGACCCAGACGAGCACCACGAACCTGGAGAGGTTGCTCTTGAGCGTCTCC	TGCAGGATGAGCACCACGAAGACCCAGACGAGCACCACGAACCTGGAGAGGTTGCTCTTGAGCGTCTCC	chr5D	334419285		0
3953965|F|0-45:A>G-45:A>G	TGCAGACGTTCGACGCGGCGGTGGCGGACATCACCATGACGGCGAACCGAGATCGGAAGAGCGGTTCAG	TGCAGACGTTCGACGCGGCGGTGGCGGACATCACCATGACGGCGAACCG	chr5D	334419626		0
1108485|F|0-65:A>G-65:A>G	TGCAGATTCTAACCCGCCCCACGATATGCAGTTAACTGTACCAGATGATTCAGATGGCTACGCCTACCA	TGCAGATTCTAACCCGCCCCACGATATGCAGTTAACTGTACCAGATGATTCAGATGGCTACGCCTACCA	chr5D	334701455		0
1054232|F|0-22:C>T-22:C>T	TGCAGAATCCCGTCCGCTCGCTCAAACCCTCGCAAGGAGCCTTGTAACAGCTGTTTGTCAGCCTACCAG	TGCAGAATCCCGTCCGCTCGCTCAAACCCTCGCAAGGAGCCTTGTAACAGCTGTTTGTCAGCCTACCAG	chr5D	335123559		0
1141319|F|0-42:T>A-42:T>A	TGCAGGTCATGTGCTGCCGATGCGTCGTTGCGTGATGGCGCCTCGGCCGAGATCGGAAGAGCGGTTCAG	TGCAGGTCATGTGCTGCCGATGCGTCGTTGCGTGATGGCGCCTCGGCCG	chr5D	335666761	ENA|AOCO010002911|AOCO010002911.1_contig2911	3772
1202959|F|0-5:C>T-5:C>T	TGCAGCTCAAGACAATTAGTCACAGCTCGCTCACACTAATCAGTCCGCTTCTGCGGTGCCGAGATCGGA	TGCAGCTCAAGACAATTAGTCACAGCTCGCTCACACTAATCAGTCCGCTTCTGCGGTGCCG	chr5D	335771525		0
1103496|F|0-48:A>G-48:A>G	TGCAGGTAGAACGTCACGCCTGACCCAACCGCGCCCTGCATGCCCAACAATCCACATTGTTCAACAGTT	TGCAGGTAGAACGTCACGCCTGACCCAACCGCGCCCTGCATGCCCAACAATCCACATTGTTCAACAGTT	chr5D	335868680		0
1070729|F|0-39:T>A-39:T>A	TGCAGGGAGGCATTTTCAGTTAGCCAACGCTCTTTGACATTTTTATGTTTTTATTAATGAATATCATCC	TGCAGGGAGGCATTTTCAGTTAGCCAACGCTCTTTGACATTTTTATGTTTTTATTAATGAATATCATCC	chr5D	336055555		0
1012061|F|0-20:T>C-20:T>C	TGCAGGTGCGACCGACCCATTGCAGGACTGATCGCGCTAGCACCGTCGGTGTGGAGAAAAATGTGGCCG	TGCAGGTGCGACCGACCCATTGCAGGACTGATCGCGCTAGCACCGTCGGTGTGGAGAAAAATGTGGCCG	chr5D	337306827		0
1862592|F|0-31:G>C-31:G>C	TGCAGAGCAACATGCGGCGGATCGTGCGGCGGGCGCGGCTCCCGCAGGACCTGGCGCCGCCGAGATCGG	TGCAGAGCAACATGCGGCGGATCGTGCGGCGGGCGCGGCTCCCGCAGGACCTGGCGCCGCCG	chr5D	340744651		0
4262574|F|0-44:G>C-44:G>C	TGCAGCGGCGGTGCTCTCCCCTCGGTCGACGACTCGATGGAGTGGCGCTCTTGCACGTGACGGCAGTGC	TGCAGCGGCGGTGCTCTCCCCTCGGTCGACGACTCGATGGAGTGGCGCTCTTGCACGTGACGGCAGTGC	chr5D	342605801	ENA|AOCO010155839|AOCO010155839.1_contig155839	18855
2243396|F|0-18:C>T-18:C>T	TGCAGTCACTCTCCTCATCGACGCTCGCGAAACAATGGCCTCTTGCTGAAGCAGCCGCATAGCCATATC	TGCAGTCACTCTCCTCATCGACGCTCGCGAAACAATGGCCTCTTGCTGAAGCAGCCGCATAGCCATATC	chr5D	345099932		0
1298573|F|0-53:G>C-53:G>C	TGCAGTTTGTGAGCCCCTTGTGTAGTTGCTTTCATCACAATAAGTGAATCGTCGGCGAAGAATAAATGG	TGCAGTTTGTGAGCCCCTTGTGTAGTTGCTTTCATCACAATAAGTGAATCGTCGGCGAAGAATAAATGG	chr5D	347021107		0
21311228|F|0-31:C>T-31:C>T	TGCAGCTCGATCGATCAGAAGACCCAAAACACTCCGAGATCGGAAGAGCGGTTCAGCAGGAATGCCGAG	TGCAGCTCGATCGATCAGAAGACCCAAAACACTCCG	chr5D	349379540		0
2246280|F|0-45:G>A-45:G>A	TGCAGGAGCTAGCTATACTCGCAAGTATGTTTTTTCTTTTTTTGCGAAGTAAATAATATATTCGCAAGT	TGCAGGAGCTAGCTATACTCGCAAGTATGTTTTTTCTTTTTTTGCGAAGTAAATAATATATTCGCAAGT	chr5D	354260553		0
1121685|F|0-24:G>C-24:G>C	TGCAGCGCCGCCTATGCTAACCTAGCCATCTGTGTAGGCCTTCAATAACGGCGCACCAAGGTGACCGAG	TGCAGCGCCGCCTATGCTAACCTAGCCATCTGTGTAGGCCTTCAATAACGGCGCACCAAGGTGACCGAG	chr5D	354738483		0
1041082|F|0-6:G>A-6:G>A	TGCAGTGCAGCCAGGCAAATGAGAAGCAGGGAGAAGGAAGAAATGCTCTTCATCTTGGGTGAGATGGCT	TGCAGTGCAGCCAGGCAAATGAGAAGCAGGGAGAAGGAAGAAATGCTCTTCATCTTGGGTGAGATGGCT	chr5D	357017042	ENA|AOCO010069256|AOCO010069256.1_contig69256	1061
6036598|F|0-57:C>T-57:C>T	TGCAGATGCAGGCTGTATGTTGTCGAGTTATACTTTGTACGCAAGCTTAGAACAGCTCACAGTTAGGAG	TGCAGATGCAGGCTGTATGTTGTCGAGTTATACTTTGTACGCAAGCTTAGAACAGCTCACAGTTAGGAG	chr5D	357062684		0
1206500|F|0-36:C>A-36:C>A	TGCAGGCCACGTGGGCAAAGTCAGCCGACATGCAACCGAGCCGCTAGCTGGCCGCGGAAAAGCGTGGGG	TGCAGGCCACGTGGGCAAAGTCAGCCGACATGCAACCGAGCCGCTAGCTGGCCGCGGAAAAGCGTGGGG	chr5D	357439647		0
1221521|F|0-23:T>C-23:T>C	TGCAGGCAGACCCAGTCCATGAGTGAGTCCACGTCCTTGGCGAAGTCCAGCAGGTACCAGTGCAGCAGC	TGCAGGCAGACCCAGTCCATGAGTGAGTCCACGTCCTTGGCGAAGTCCAGCAGGTACCAGTGCAGCAGC	chr5D	357510018		0
1221267|F|0-14:C>A-14:C>A	TGCAGTGTATGCGACTGTTGCTGCATCTGGTAAGGACCGTGCGGGGCCAGCTGGATCCGAGATCGGAAG	TGCAGTGTATGCGACTGTTGCTGCATCTGGTAAGGACCGTGCGGGGCCAGCTGGATCCG	chr5D	358994122		0
21311108|F|0-68:C>G-68:C>G	TGCAGGTGAGGATCTAATCTGATTAAAGCATCTATATGACGATGAAGCAGTCGGTGCCCATTTGCTCTC	TGCAGGTGAGGATCTAATCTGATTAAAGCATCTATATGACGATGAAGCAGTCGGTGCCCATTTGCTCTC	chr5D	360369915	ENA|KD715702|KD715702.1_Scaffold216979	9831
4910250|F|0-20:C>T-20:C>T	TGCAGGAGCGCCTCGAGCCTCTGGCGCCGCAGCCGAGATCGGAAGAGCGGTTCAGCAGGAATGCCGAGA	TGCAGGAGCGCCTCGAGCCTCTGGCGCCGCAGCCG	chr5D	360548679		0
984014|F|0-47:G>T-47:G>T	TGCAGCCCCCCTCCACTATTCGGTCAATCATGCTTACATGGAAATGGGAAAAGGCTATTCCGAGATCGG	TGCAGCCCCCCTCCACTATTCGGTCAATCATGCTTACATGGAAATGGGAAAAGGCTATTCCG	chr5D	361610638		0
1103486|F|0-13:C>T-13:C>T	TGCAGTGTCTTCGCCCTGACCATACTCACCCACGATGACGGGCTTTCATCAGAATGGTGCGAGCACGAT	TGCAGTGTCTTCGCCCTGACCATACTCACCCACGATGACGGGCTTTCATCAGAATGGTGCGAGCACGAT	chr5D	362038443		0
4544226|F|0-34:G>A-34:G>A	TGCAGACTGCGGCAGCGGCAGGCAGGGGGAAAAGGCAGGCCGCTTCGATTGGTCGGGGATCAGAAAGGC	TGCAGACTGCGGCAGCGGCAGGCAGGGGGAAAAGGCAGGCCGCTTCGATTGGTCGGGGATCAGAAAGGC	chr5D	362408505	ENA|AOCO010150389|AOCO010150389.1_contig150389	1148
1044331|F|0-49:T>C-49:T>C	TGCAGCCCTTCTCATCTCTCTTCTCACGCCCCACCATTGTTTCCTCCTATGGTACGACTCCAGCATGCG	TGCAGCCCTTCTCATCTCTCTTCTCACGCCCCACCATTGTTTCCTCCTATGGTACGACTCCAGCATGCG	chr5D	362509906		0
9724076|F|0-32:T>G-32:T>G	TGCAGAGGAGCTTCGACCACTTCGCCTACTTTTCACTGGTACTGTTCATGACCATGATGCTGGTGGAGG	TGCAGAGGAGCTTCGACCACTTCGCCTACTTTTCACTGGTACTGTTCATGACCATGATGCTGGTGGAGG	chr5D	363979665	ENA|AOCO010021996|AOCO010021996.1_contig21996	3087
2248160|F|0-12:G>T-12:G>T	TGCAGCTTCAGAGATGCTGCTGCTGACAGATTACAGACGTCACTACCCCTCCAAGCACGGCGCAACCAA	TGCAGCTTCAGAGATGCTGCTGCTGACAGATTACAGACGTCACTACCCCTCCAAGCACGGCGCAACCAA	chr5D	365322459		0
21310989|F|0-47:G>A-47:G>A	TGCAGACGTGCGTGCGACTACTCGTACAGCGGCACTCACTTCCCCGCGCTGCATGCACCTGCTATTCTT	TGCAGACGTGCGTGCGACTACTCGTACAGCGGCACTCACTTCCCCGCGCTGCATGCACCTGCTATTCTT	chr5D	365334436		0
4262137|F|0-42:C>G-42:C>G	TGCAGAATTTAAATTTCAGTACGGTTGTCTGGTTTGGTCCAACCTCCGAGATCGGAAGAGCGGTTCAGC	TGCAGAATTTAAATTTCAGTACGGTTGTCTGGTTTGGTCCAACCTCCG	chr5D	367384385	ENA|AOCO010018338|AOCO010018338.1_contig18338	6122
4262137|F|0-27:G>T-27:G>T	TGCAGAATTTAAATTTCAGTACGGTTGGCTGGTTTGGTCCAACCTCCGAGATCGGAAGAGCGGTTCAGC	TGCAGAATTTAAATTTCAGTACGGTTGGCTGGTTTGGTCCAACCTCCG	chr5D	367417246		0
988588|F|0-67:G>A-67:G>A	TGCAGAGGGGCTCGCCCTAGCTGTTCTGAATCAAGGTATGTTCAAATACAAACTCCTCCCCACTTCGGT	TGCAGAGGGGCTCGCCCTAGCTGTTCTGAATCAAGGTATGTTCAAATACAAACTCCTCCCCACTTCGGT	chr5D	367609330	ENA|AOCO010053825|AOCO010053825.1_contig53825	741
2246037|F|0-22:G>A-22:G>A	TGCAGGCTTCTTCTCCTTGGCCGCGAGCTTTCTCCCTCTGAGAATCGCAGTCGAGCGGATCTCGTCAGC	TGCAGGCTTCTTCTCCTTGGCCGCGAGCTTTCTCCCTCTGAGAATCGCAGTCGAGCGGATCTCGTCAGC	chr5D	369307564		0
1354879|F|0-10:C>T-10:C>T	TGCAGAGCGCCTCCTCCTGGATGACCCCGCGTGTGCGCCGCCCGCCGCTTCACACGTCAGCGCCGCCAC	TGCAGAGCGCCTCCTCCTGGATGACCCCGCGTGTGCGCCGCCCGCCGCTTCACACGTCAGCGCCGCCAC	chr5D	371277384	ENA|KD718021|KD718021.1_Scaffold219303	1104
2242596|F|0-16:C>T-16:C>T	TGCAGTCGACGTACCGCTAAAGCTGCGTAAATGCATGATGATGAAGTAGTCCTCGAGCGGAATTACGTT	TGCAGTCGACGTACCGCTAAAGCTGCGTAAATGCATGATGATGAAGTAGTCCTCGAGCGGAATTACGTT	chr5D	374705865		0
5364121|F|0-12:C>A-12:C>A	TGCAGTTCATGGCGGAGCTGGTGTGGCCGAGATCGGAAGAGCGGTTCAGCAGGAATGCCGAGACCGATC	TGCAGTTCATGGCGGAGCTGGTGTGGCCG	chr5D	375164873		0
1131020|F|0-65:A>T-65:A>T	TGCAGGACTTGTTTGGCTGTTGCTTTGCATAAAAGGGCGAACCAAGTGTTAGGGGCGTGAAGAATATGG	TGCAGGACTTGTTTGGCTGTTGCTTTGCATAAAAGGGCGAACCAAGTGTTAGGGGCGTGAAGAATATGG	chr5D	375191551		0
2266020|F|0-14:T>G-14:T>G	TGCAGTGTAGTACGTGCGAAACATCCAACATGATGCCCCAAACTCGACGTGAGTAGCAGCCGAGATCGG	TGCAGTGTAGTACGTGCGAAACATCCAACATGATGCCCCAAACTCGACGTGAGTAGCAGCCG	chr5D	377170640		0
3950944|F|0-32:T>C-32:T>C	TGCAGCAGGAGGACGAACTGGTACAGCGGGTCTGGCCGAGATCGGAAGAGCGGTTCAGCAGGAATGCCG	TGCAGCAGGAGGACGAACTGGTACAGCGGGTCTGGCCG	chr5D	378044998	ENA|KD711589|KD711589.1_Scaffold212859	3952
7352068|F|0-24:T>C-24:T>C	TGCAGGGTTACGCGGAACGGCGAGTGTCCCCCCGTCGGTGATCGCCGAGATCGGAAGAGCGGTTCAGCA	TGCAGGGTTACGCGGAACGGCGAGTGTCCCCCCGTCGGTGATCGCCG	chr5D	378045115	ENA|KD711589|KD711589.1_Scaffold212859	4069
1034700|F|0-24:G>A-24:G>A	TGCAGCCATCGGTGAACGCGAGCAGCCAGTTCCTCATCTACTTCCTCAAAGGTGGCTTCAGTCACCACC	TGCAGCCATCGGTGAACGCGAGCAGCCAGTTCCTCATCTACTTCCTCAAAGGTGGCTTCAGTCACCACC	chr5D	378898196		0
4992217|F|0-21:T>G-21:T>G	TGCAGCGGAGGGAAGGATGCTTGACGGATCCGAGATCGGAAGAGCGGTTCAGCAGGAATGCCGAGACCG	TGCAGCGGAGGGAAGGATGCTTGACGGATCCG	chr5D	379114848		0
9766859|F|0-8:A>G-8:A>G	TGCAGATCAAATCCAGCGCCGCCGCCGTCGCCGAGATCGGAAGAGCGGTTCAGCAGGAATGCCGAGACC	TGCAGATCAAATCCAGCGCCGCCGCCGTCGCCG	chr5D	379115060		0
2264151|F|0-37:G>A-37:G>A	TGCAGGAGCTGCTCGATCTGCTCGTCGAGGCCGCCACGCGGATTCCCCATCCTCCCCTCCGCCTACCAG	TGCAGGAGCTGCTCGATCTGCTCGTCGAGGCCGCCACGCGGATTCCCCATCCTCCCCTCCGCCTACCAG	chr5D	380840274		0
2249477|F|0-51:C>A-51:C>A	TGCAGCAGCATCGTGGATTTGGCAAATCTCGAGGAAGTTTCATCGCACTCGCCCGCCGAGATCGGAAGA	TGCAGCAGCATCGTGGATTTGGCAAATCTCGAGGAAGTTTCATCGCACTCGCCCGCCG	chr5D	381018966		0
1332186|F|0-22:G>T-22:G>T	TGCAGTGCTGCCGGGATGGGTAGATAGCAAGCAGATCCTGTGCGTGGCAGCAGGCACAGTGTAGCTAGG	TGCAGTGCTGCCGGGATGGGTAGATAGCAAGCAGATCCTGTGCGTGGCAGCAGGCACAGTGTAGCTAGG	chr5D	381019021		0
3222151|F|0-36:A>G-36:A>G	TGCAGTGGACATGTCGCCGCGATTCTCCTACTGCAAACCTGTGAGTAAATTGGATTTGTCTTGCAAACT	TGCAGTGGACATGTCGCCGCGATTCTCCTACTGCAAACCTGTGAGTAAATTGGATTTGTCTTGCAAACT	chr5D	381022559		0
3031429|F|0-14:C>T-14:C>T	TGCAGGATTTCATCCTTGGGATCCAACGCCGCGACACACCGAGATCGGAAGAGCGGTTCAGCAGGAATG	TGCAGGATTTCATCCTTGGGATCCAACGCCGCGACACACCG	chr5D	381161801		0
1063492|F|0-59:A>C-59:A>C	TGCAGGTGAAGGTGCTGGTGCTGTCGTCGTAGGCGTAGCTGTAGGCGCGCGGGCACGCCATCTTGAAGA	TGCAGGTGAAGGTGCTGGTGCTGTCGTCGTAGGCGTAGCTGTAGGCGCGCGGGCACGCCATCTTGAAGA	chr5D	384471954	ENA|KD869210|KD869210.1_C137630887	25
21310976|F|0-58:C>T-58:C>T	TGCAGAAAAAGATGCATGGTTTCGGTACCCGAAGTGTAAGTATTAAGTACTCCCTCAGCCCGAAAATAC	TGCAGAAAAAGATGCATGGTTTCGGTACCCGAAGTGTAAGTATTAAGTACTCCCTCAGCCCGAAAATAC	chr5D	386126405		0
3022741|F|0-29:A>G-29:A>G	TGCAGCAGAATATATACACACACGTACATATCGTTTTTCGATCGCCGAGATCGGAAGAGCGGTTCAGCA	TGCAGCAGAATATATACACACACGTACATATCGTTTTTCGATCGCCG	chr5D	387789048		0
1069052|F|0-19:C>A-19:C>A	TGCAGCACCGACAGCTGCACGACGATGTCGCGCGCCCACTTGCCGTACATGGCGTCCAGCAGCGGCACG	TGCAGCACCGACAGCTGCACGACGATGTCGCGCGCCCACTTGCCGTACATGGCGTCCAGCAGCGGCACG	chr5D	390371888		0
21311358|F|0-18:A>G-18:A>G	TGCAGGTTGGGGACGGAGAGGATGTGCTCGCTTGGACGGACCATCCGAGATCGGAAGAGCGGTTCAGCA	TGCAGGTTGGGGACGGAGAGGATGTGCTCGCTTGGACGGACCATCCG	chr5D	391378322	ENA|AOCO010198232|AOCO010198232.1_contig198232	3254
1080004|F|0-36:A>T-36:A>T	TGCAGCAGAACAAAGCAAAGCTTGCAGCAGTGAAAGATAGGTTCATAAATTTTGATTTAGCCATTCTGC	TGCAGCAGAACAAAGCAAAGCTTGCAGCAGTGAAAGATAGGTTCATAAATTTTGATTTAGCCATTCTGC	chr5D	393552987		0
1128270|F|0-27:T>A-27:T>A	TGCAGCAGTCGGCGTCGTGGGCCCTCATCACGTCGCGCGCCGCCGCGGAGGAAGAGACAACCACCGTCG	TGCAGCAGTCGGCGTCGTGGGCCCTCATCACGTCGCGCGCCGCCGCGGAGGAAGAGACAACCACCGTCG	chr5D	393619153		0
7352078|F|0-20:T>C-20:T>C	TGCAGGTCGCCACTTGTGGCTGGGGATCCTACCGAGATCGGAAGAGCGGTTCAGCAGGAATGCCGAGAC	TGCAGGTCGCCACTTGTGGCTGGGGATCCTACCG	chr5D	394837445		0
998330|F|0-49:A>G-49:A>G	TGCAGCTCGGCCGTGTCGTCCATGGCTGATGGTGATGGATCCCGAGGGGAACGGGCGAGGACCGCCAAA	TGCAGCTCGGCCGTGTCGTCCATGGCTGATGGTGATGGATCCCGAGGGGAACGGGCGAGGACCGCCAAA	chr5D	396795808		0
1221327|F|0-21:A>G-21:A>G	TGCAGGGACCAAACACCACATATGGATCTGCGCCTAGATCCCTGCCGTGAGCTCGTACCGTCGTACTAC	TGCAGGGACCAAACACCACATATGGATCTGCGCCTAGATCCCTGCCGTGAGCTCGTACCGTCGTACTAC	chr5D	397654943		0
1206665|F|0-68:T>C-68:T>C	TGCAGATGGGGCACCTGTCAATCTTCTCAAGGGCGAGCTTCAAGCACGCACCGTGGAAAACGTGGGGCT	TGCAGATGGGGCACCTGTCAATCTTCTCAAGGGCGAGCTTCAAGCACGCACCGTGGAAAACGTGGGGCT	chr5D	398420894		0
3020559|F|0-17:A>G-17:A>G	TGCAGAACAGATTAAACAAGGAGCAACAAGTCAAGCCGAGATCGGAAGAGCGGTTCAGCAGGAATGCCG	TGCAGAACAGATTAAACAAGGAGCAACAAGTCAAGCCG	chr5D	398530622		0
3942271|F|0-26:T>C-26:T>C	TGCAGCAGCAGTTCAGTGGCAGGGGATGGGGCTGCACCGAGATCGGAAGAGCGGTTCAGCAGGAATGCC	TGCAGCAGCAGTTCAGTGGCAGGGGATGGGGCTGCACCG	chr5D	399265606		0
1212760|F|0-11:G>C-11:G>C	TGCAGCAGGGGGCTCCCTCCTCCGTTTCCCAGAGCCCGCAGCTGATTCGCCATCCGAGATCGGAAGAGC	TGCAGCAGGGGGCTCCCTCCTCCGTTTCCCAGAGCCCGCAGCTGATTCGCCATCCG	chr5D	401281873	ENA|AOCO010124389|AOCO010124389.1_contig124389	1129
1109849|F|0-20:C>G-20:C>G	TGCAGTTTTTATTGACTGCGCCCTAGTTGGTCGTATCCGCCTTCATTGGTGGTGGTGCCGAGATCGGAA	TGCAGTTTTTATTGACTGCGCCCTAGTTGGTCGTATCCGCCTTCATTGGTGGTGGTGCCG	chr5D	401326661		0
4990723|F|0-28:T>C-28:T>C	TGCAGCGGCTGTTCGGGATGAGCACGGGTGCGACAGCCTTGTCCCGAGATCGGAAGAGCGGTTCAGCAG	TGCAGCGGCTGTTCGGGATGAGCACGGGTGCGACAGCCTTGTCCCG	chr5D	403804849		0
2261301|F|0-17:T>C-17:T>C	TGCAGCGCCTCGTCGAATTCCGCCGCACGCACGAGCGCGTCGATCATGGCGCTCCAAGACACCAGGTTC	TGCAGCGCCTCGTCGAATTCCGCCGCACGCACGAGCGCGTCGATCATGGCGCTCCAAGACACCAGGTTC	chr5D	405211258		0
4393953|F|0-23:T>G-23:T>G	TGCAGGCGCGGCATGCGGCCAGGTGCGAGGCCGGCATGAAGCACCCGAGATCGGAAGAGCGGTTCAGCA	TGCAGGCGCGGCATGCGGCCAGGTGCGAGGCCGGCATGAAGCACCCG	chr5D	406110014		0
2248796|F|0-42:G>A-42:G>A	TGCAGCTTGGTGTACGCAGGCGCAGCGCGCCCGTCGACGTGGGTGAGCTTGAGCTGGAAACCGACGTCG	TGCAGCTTGGTGTACGCAGGCGCAGCGCGCCCGTCGACGTGGGTGAGCTTGAGCTGGAAACCGACGTCG	chr5D	406198253		0
7353292|F|0-26:G>C-26:G>C	TGCAGCCAGTTCATCTCCTTGCAGTCGGCGTGCGTCACGCCGAGCTCCGAGATCGGAAGAGCGGTTCAG	TGCAGCCAGTTCATCTCCTTGCAGTCGGCGTGCGTCACGCCGAGCTCCG	chr5D	406350945		0
7353292|F|0-30:T>C-30:T>C	TGCAGCCAGTTCATCTCCTTGCAGTCGGCGTGCGTCACGCCGAGCTCCGAGATCGGAAGAGCGGTTCAG	TGCAGCCAGTTCATCTCCTTGCAGTCGGCGTGCGTCACGCCGAGCTCCG	chr5D	406350945		0
7353292|F|0-9:T>C-9:T>C	TGCAGCCAGTTCATCTCCTTGCAGTCGGCGTGCGTCACGCCGAGCTCCGAGATCGGAAGAGCGGTTCAG	TGCAGCCAGTTCATCTCCTTGCAGTCGGCGTGCGTCACGCCGAGCTCCG	chr5D	406350945		0
7169338|F|0-24:G>A-24:G>A	TGCAGCAGCGGCCTCATCGTCCGTGGCAGAGACCACCGTCCCGAGATCGGAAGAGCGGTTCAGCAGGAA	TGCAGCAGCGGCCTCATCGTCCGTGGCAGAGACCACCGTCCCG	chr5D	406602525		0
1141501|F|0-24:G>A-24:G>A	TGCAGCAGCGGCCTCATCGTCCGTGGCAGAGACCACCGTCCCGGCGTCGCTGGCCGCTGAGCATTCCGA	TGCAGCAGCGGCCTCATCGTCCGTGGCAGAGACCACCGTCCCGGCGTCGCTGGCCGCTGAGCATTCCGA	chr5D	406602525		0
2252899|F|0-22:T>A-22:T>A	TGCAGCTGGAGCTCGCAGTCGCTGGCCTGTGCCACTACGAGTGAACGAAGGTAGGGAGCCTCGACATGG	TGCAGCTGGAGCTCGCAGTCGCTGGCCTGTGCCACTACGAGTGAACGAAGGTAGGGAGCCTCGACATGG	chr5D	407347758		0
4909924|F|0-5:A>C-5:A>C	TGCAGAGGCTCGCAACGTCGGCACGGCGACGGAGGTACCGCCGAGATCGGAAGAGCGGTTCAGCAGGAA	TGCAGAGGCTCGCAACGTCGGCACGGCGACGGAGGTACCGCCG	chr5D	407708860		0
3029774|F|0-22:A>C-22:A>C	TGCAGGGAAGAAACGTGGAGATATTTTTACAGCGTTCTAGGATCCGAGATCGGAAGAGCGGTTCAGCAG	TGCAGGGAAGAAACGTGGAGATATTTTTACAGCGTTCTAGGATCCG	chr5D	407976252		0
3024415|F|0-17:G>A-17:G>A	TGCAGGGAAGAAACGTGGAGATCTTTTTACAGCGTTCTATGATCCGAGATCGGAAGAGCGGTTCAGCAG	TGCAGGGAAGAAACGTGGAGATCTTTTTACAGCGTTCTATGATCCG	chr5D	407987353		0
1091124|F|0-8:T>C-8:T>C	TGCAGCGGTAGCGGCATCAAGAGGTGCGTCCTGAGGAGCCTCCCCGTAGAGGTGTATGGCTCCGAGATC	TGCAGCGGTAGCGGCATCAAGAGGTGCGTCCTGAGGAGCCTCCCCGTAGAGGTGTATGGCTCCG	chr5D	409523520		0
1091124|F|0-29:C>G-29:C>G	TGCAGCGGTAGCGGCATCAAGAGGCGCGTCCTGAGGAGCCTCCCCGTAGAGGTGTATGGCTCCGAGATC	TGCAGCGGTAGCGGCATCAAGAGGCGCGTCCTGAGGAGCCTCCCCGTAGAGGTGTATGGCTCCG	chr5D	409523520		0
1091124|F|0-24:C>T-24:C>T	TGCAGCGGTAGCGGCATCAAGAGGCGCGTCCTGAGGAGCCTCCCCGTAGAGGTGTATGGCTCCGAGATC	TGCAGCGGTAGCGGCATCAAGAGGCGCGTCCTGAGGAGCCTCCCCGTAGAGGTGTATGGCTCCG	chr5D	409523520		0
2259537|F|0-36:C>A-36:C>A	TGCAGGGCGCTGGCTTTCGACGACGCCGCTGGCGCCCTTCTCGATGACCGAGATCGGAAGAGCGGTTCA	TGCAGGGCGCTGGCTTTCGACGACGCCGCTGGCGCCCTTCTCGATGACCG	chr5D	409542781		0
1053364|F|0-19:A>G-19:A>G	TGCAGTAGCAATGGACATGACCGGCTCCGATCAGCAGGGGAGCTCCCCTTCCTCCCCTTCGTCCTCCTC	TGCAGTAGCAATGGACATGACCGGCTCCGATCAGCAGGGGAGCTCCCCTTCCTCCCCTTCGTCCTCCTC	chr5D	411196738		0
6036016|F|0-45:T>C-45:T>C	TGCAGCTGAGCTGAGGCCTGAGGGGGGCTCGAAATCGAATGGCGCTCACAGAACATGGTGGTGGGGCGG	TGCAGCTGAGCTGAGGCCTGAGGGGGGCTCGAAATCGAATGGCGCTCACAGAACATGGTGGTGGGGCGG	chr5D	412069041		0
2246952|F|0-19:T>C-19:T>C	TGCAGTGTCCTTGTGTGTGTGCGTGATCGATGCTATACTGCGGTAGTAGCTTTGCTAGGCTAGGCTAGG	TGCAGTGTCCTTGTGTGTGTGCGTGATCGATGCTATACTGCGGTAGTAGCTTTGCTAGGCTAGGCTAGG	chr5D	413693844		0
11309541|F|0-27:C>G-27:C>G	TGCAGCACGACACATGCGGCGAGCGGCCGGCGTGTCCCCCGAGATCGGAAGAGCGGTTCAGCAGGAATG	TGCAGCACGACACATGCGGCGAGCGGCCGGCGTGTCCCCCG	chr5D	414240280		0
1132107|F|0-51:T>A-51:T>A	TGCAGATCCTTAAGCGGCGGACCCAAGTATAGCGCAAATGGAGCAGGAGACTCCGTCGGGACATAGGCA	TGCAGATCCTTAAGCGGCGGACCCAAGTATAGCGCAAATGGAGCAGGAGACTCCGTCGGGACATAGGCA	chr5D	417725920		0
1091791|F|0-51:T>C-51:T>C	TGCAGCAGCAGGTGCCCCCGTTGCAGGGCGTGCGGCCTAGGAAGGTACCGATCAGAGGGCAAGTTCCAG	TGCAGCAGCAGGTGCCCCCGTTGCAGGGCGTGCGGCCTAGGAAGGTACCGATCAGAGGGCAAGTTCCAG	chr5D	417732783		0
4261480|F|0-22:G>A-22:G>A	TGCAGAAGCGCGGGTATCGGGCGAGCTGGGCGGCGATGCCGAGATCGGAAGAGCGGTTCAGCAGGAATG	TGCAGAAGCGCGGGTATCGGGCGAGCTGGGCGGCGATGCCG	chr5D	421089893		0
1208960|F|0-17:C>T-17:C>T	TGCAGGCGATCATTGCACCATAGCCGATTATGGTGCAGCAGCCAGCTGAACATCTTTGTATGCCCGAGA	TGCAGGCGATCATTGCACCATAGCCGATTATGGTGCAGCAGCCAGCTGAACATCTTTGTATGCCCGAGA	chr5D	421113185		0
1216785|F|0-46:G>C-46:G>C	TGCAGGAGGTCTCGCAGTAGCTGCATGACATCTCGCAGGACTTGGGGCAGAGGTCCGAGATCGGAAGAG	TGCAGGAGGTCTCGCAGTAGCTGCATGACATCTCGCAGGACTTGGGGCAGAGGTCCG	chr5D	421654595		0
3027375|F|0-44:G>C-44:G>C	TGCAGCCTGTGCGTCTCCACACGAGGCTCCTCCGATGATGCATCGCCGAGATCGGAAGAGCGGTTCAGC	TGCAGCCTGTGCGTCTCCACACGAGGCTCCTCCGATGATGCATCGCCG	chr5D	422449557		0
1673556|F|0-54:T>C-54:T>C	TGCAGTGGTCGAGGGCTTGGGGGGGAGCACGGACTCGCCTACATCGCCGCGGTATGGGCCAGGCCTAGC	TGCAGTGGTCGAGGGCTTGGGGGGGAGCACGGACTCGCCTACATCGCCGCGGTATGGGCCAGGCCTAGC	chr5D	423328610		0
1237589|F|0-64:G>C-64:G>C	TGCAGTCCTCCTTCATTCTGCCGTGCATCCAGCTGACGGACGCGGCGAAAGCCAGGCTAATCGCGCTCT	TGCAGTCCTCCTTCATTCTGCCGTGCATCCAGCTGACGGACGCGGCGAAAGCCAGGCTAATCGCGCTCT	chr5D	423474609		0
[truncated: 1,935 more rows]
