# Supplementary material for: Characterization of a dominant mutation for the liguleless trait: Aegilops tauschii liguleless (Lgt)
Source: BMC Plant Biol. 2019 Feb 15;19(Suppl 1):55. doi: 10.1186/s12870-019-1635-z (PMC6393956; doi:10.1186/s12870-019-1635-z)
Supplement: Supplementary file 2 — Table S6. SSR-analysis of the Lgt-locus in Liguleless Mutant and its SIB-line. (XLSX 10 kb) [file 12870_2019_1635_MOESM2_ESM.xlsx]

## Sheet: Лист1
	TableS2. Marker information for molecular-genetic maps of Ae. tauschii
	Chr.	No. skeleton markers	No. markers	Genetic distance (cM)	Average distance (cM)	Max. gap	<5 cM gap
	1	35	93	132.87	3.9	16.52	11
	2	64	160	191.15	2.7	10.61	12
	3	40	117	113.68	2.9	21.29	5
	4	41	84	137.13	3.4	22.93	8
	5	68	150	180.05	3	15.08	5
	6	29	109	142.89	5.1	18.19	9
	7	50	169	190.12	3.8	13.04	18
	total	327	882	1087.89	3.54286	22.93	68
