# Supplementary material for: Characterization of a dominant mutation for the liguleless trait: Aegilops tauschii liguleless (Lgt)
Source: BMC Plant Biol. 2019 Feb 15;19(Suppl 1):55. doi: 10.1186/s12870-019-1635-z (PMC6393956; doi:10.1186/s12870-019-1635-z)
Supplement: Supplementary file 4 — Table S2. Marker information for molecular-genetic maps of Ae. tauschii. (XLSX 33 kb) [file 12870_2019_1635_MOESM4_ESM.xlsx]

## Sheet: Chr1
TableS3. Positions of markers on Ae. tauschii molecular-genetic maps
Skeletons marker	Distance (cM)
12769566_0044	0
1090823_0025	0
5573312_0020	0
1233512_0030	0
4990570_008	0
1400979_0013	0
1671204_0027	0
1699157_0045	0
S_7352169_0015	0
2241839_0040	6.27
S_2253393_0024	6.27
S_7335942_0011	6.82
S_2369449_0046	7.92
4909967_0022	15.41
S_3020455_0027	15.41
S_2252708_009	21.1
S_1068180_0021	35.79
986079_0031	36.34
6045148_0058	36.34
7352376_0038	36.34
3021667_008	36.34
1054094_0056	36.34
1037118_0021	36.34
1260193_0013	36.34
1669316_0033	36.34
S_3952470_006	36.34
12776437_0011	36.89
1257043_0045	53.41
2264524_0054	53.41
3024987_0018	53.41
S_1071569_0019	53.41
3028184_0034	56.75
S_7352867_0061	56.75
2244291_0035	58.41
S_4910802_005	58.41
9724915_0061	59.51
S_1863241_0033	59.51
1163090_0050	60.61
S_2241811_0023	60.61
1209909_0016	62.27
S_1009511_0022	62.27
3021953_006	63.37
S_1151378_0035	63.37
2253649_0042	66.16
3028300_0032	66.16
2242230_0033	66.16
3026388_008	66.16
S_986900_0010	66.16
3222178_007	72.4
S_3942866_0014	72.4
1044508_0023	72.95
1103193_0028	72.95
S_7351501_0050	72.95
1091966_0034	74.61
S_4261991_008	74.61
2242181_009	76.27
983585_0055	76.27
S_1215154_0022	76.27
S_1080209_0037	83.14
S_5566543_0012	90.62
1033070_0011	96.88
S_1206930_0031	96.88
1004716_0041	100.23
3944852_0014	100.23
S_1039253_0034	100.23
4993725_009	104.14
S_2242083_0064	104.14
7352665_0020	106.93
S_7352306_0011	106.93
12772230_0023	110.28
1862555_0051	110.28
S_12766517_0011	110.28
3028154_0039	111.38
S_992509_0023	111.38
1669231_0031	113.6
984947_0035	113.6
S_3028857_006	113.6
1217134_0034	114.7
3024104_0018	114.7
1073380_0037	114.7
4909575_0025	114.7
998251_0050	114.7
S_3020878_0014	114.7
6049819_0036	121.56
S_2244795_0037	121.56
S_21311098_0044	124.91
S_3951341_0020	131.77
1400216_0066	132.87
5581525_0026	132.87
4909906_0021	132.87
1083229_0015	132.87
S_983834_0019	132.87

## Sheet: Chr2
Skeletons marker	Distance
21311205_007	0
S_3027483_0019	0
7352012_008	0.55
S_3385430_0020	0.55
1360555_0028	1.65
7353303_0027	1.65
S_1231649_0013	1.65
S_7352158_0028	2.75
S_21311118_0056	3.3
1696033_0053	12.6
1089342_0027	12.6
S_1023613_0028	12.6
S_7350173_005	17.1
1208130_005	18.76
1396589_0058	18.76
2247268_0038	18.76
1126200_0028	18.76
1025512_0019	18.76
1375251_0023	18.76
1087756_0056	18.76
7353508_0018	18.76
S_1201940_0046	18.76
S_1114735_0047	19.31
2251425_0012	20.97
S_3020847_0029	20.97
3020365_0010	29.05
S_2249388_0055	29.05
6030886_0023	30.15
12773934_0030	30.15
S_1107211_0018	30.15
1233645_0014	30.7
S_5411700_0056	30.7
S_2252376_0060	35.79
S_1093504_0022	39.7
1076975_0028	40.8
S_7345404_0022	40.8
4993394_0010	47.06
1257788_0051	47.06
6048082_0028	47.06
1101263_0012	47.06
7492283_0032	47.06
3222139_0041	47.06
1242261_0043	47.06
S_7352925_0038	47.06
S_2242195_0016	49.84
S_1093255_0053	53.81
S_12769519_0028	56.05
1031825_0033	56.6
1141443_0057	56.6
1130310_0019	56.6
2243256_0044	56.6
2246319_0055	56.6
6036213_0036	56.6
1037710_0031	56.6
S_3222457_0028	56.6
7352989_0025	57.7
3025191_0026	57.7
S_7352828_0023	57.7
S_12778302_0014	60.48
S_1087119_0059	66.17
1238701_0034	67.83
7865039_0016	67.83
S_21311208_0032	67.83
1092979_0010	68.38
S_6039868_0024	68.38
12773245_0015	70.6
S_1130145_0015	70.6
S_1065023_0065	71.7
1089819_0031	72.8
7350373_009	72.8
7353016_0028	72.8
S_2243710_0068	72.8
S_1220180_0052	74.46
S_1715047_009	77.24
12775923_0039	78.34
S_6026284_0031	78.34
1040478_0029	80.56
1114268_0045	80.56
1207964_0052	80.56
12777852_0016	80.56
3028629_0022	80.56
1051309_0014	80.56
979655_0052	80.56
2248735_0052	80.56
S_4909385_0024	80.56
S_12774872_0051	89.89
1033552_0066	100.5
S_3937638_0015	100.5
1070875_0020	102.16
2248023_0052	102.16
1080506_0054	102.16
S_7353375_0025	102.16
2246533_0041	103.26
2246556_0016	103.26
1090688_0028	103.26
S_1147583_0038	103.26
12766942_0047	107.19
S_3023313_0031	107.19
14385091_006	111.11
3944053_0010	111.11
6046834_0038	111.11
S_3064460_009	111.11
S_1698750_0027	116.79
S_7353528_005	119.01
S_5350120_008	122.37
S_1373755_0050	123.47
S_1673701_005	130.33
4909956_008	139.07
S_4909454_0025	139.07
2252780_0065	143.58
S_1005662_0062	143.58
4993918_0013	148.1
3943055_0023	148.1
S_4909945_0026	148.1
S_2255427_006	152.04
S_4993846_006	153.7
S_1110551_0032	156.48
1666178_009	160.4
S_3959524_0010	160.4
2248022_0014	163.18
21311389_005	163.18
S_1237787_0047	163.18
1094906_0013	166.54
1666899_0040	166.54
4992154_009	166.54
1075799_0013	166.54
1244852_009	166.54
S_9724061_0028	166.54
1104107_0046	168.2
S_6049599_0012	168.2
1142662_0037	169.3
1238409_0046	169.3
4540240_006	169.3
21311428_0023	169.3
S_2242784_0062	169.3
21311188_0021	171.52
S_1105287_0042	171.52
1097975_0053	172.62
S_994831_0043	172.62
1062041_0018	174.84
S_1116299_0067	174.84
2245037_0058	176.5
3222135_0022	176.5
S_21311195_0013	176.5
1019883_0059	178.72
S_1862964_0014	178.72
1008666_0023	183.81
S_12777226_0036	183.81
12766082_0022	189.5
S_21311252_0026	189.5
1699428_0017	190.6
1069017_0037	190.6
5410558_0019	190.6
3020479_005	190.6
1113169_0019	190.6
S_1193685_0018	190.6
4909682_005	191.15
2250553_0053	191.15
S_12776892_007	191.15

## Sheet: Chr3
Skeletons marker	Distance
1113267_008	0
S_4663962_0025	0
1236008_0033	1.1
1128904_0028	1.1
1260678_0016	1.1
1087778_0034	1.1
S_7940658_0033	1.1
1380537_0064	1.65
3956967_0031	1.65
15328340_0023	1.65
S_1257659_0052	1.65
1138658_009	4.43
1087696_0059	4.43
S_1092256_006	4.43
1318750_0016	7.22
5346466_0010	7.22
S_3938672_0020	7.22
1698943_0066	10
19483779_0055	10
S_12776972_0010	10
1024174_0063	11.1
1665806_0055	11.1
S_1073040_0051	11.1
S_1217653_0049	15.61
2252533_0019	16.16
S_2254505_0032	16.16
S_1092103_0010	19.52
5324886_0020	25.21
S_3028783_0031	25.21
S_1407498_0029	26.31
1211617_0026	26.86
S_1101573_0015	26.86
4910316_0063	28.52
S_4261538_0016	28.52
14385473_0012	29.62
1379775_0029	29.62
2253769_0015	29.62
S_1102864_0036	29.62
2245920_008	30.72
S_12766940_0047	30.72
7352587_0019	31.82
S_1099242_0045	31.82
3948467_009	36.93
S_2248813_0016	36.93
12779904_008	39.15
1094439_0039	39.15
S_1218492_0017	39.15
S_1218602_005	41.93
1088206_0021	44.16
S_1088206_0019	44.16
S_1082994_006	48.66
986643_0011	52.59
1123058_0044	52.59
6036538_0019	52.59
985257_0010	52.59
S_7351719_0018	52.59
3945728_005	53.69
S_1128268_0025	53.69
21310999_0049	54.24
2244538_0033	54.24
S_12772970_006	54.24
1050821_0018	54.79
2246762_0016	54.79
2251925_0014	54.79
3948998_0018	54.79
1327347_0034	54.79
1090268_0032	54.79
4262308_0034	54.79
4909508_0014	54.79
S_996693_0015	54.79
1092339_0034	57.57
S_1054413_0034	57.57
1099721_0044	59.79
1217237_0012	59.79
1022931_0019	59.79
2243701_0035	59.79
5363833_0019	59.79
1092477_0035	59.79
2247106_0021	59.79
989250_0045	59.79
1071314_0031	59.79
S_1046882_0023	59.79
21311356_0045	61.45
1100275_0028	61.45
978401_0032	61.45
S_1125840_0024	61.45
1288026_0064	82.74
1003174_0011	82.74
S_3571029_0012	82.74
1088889_005	83.84
1091629_0063	83.84
S_6046287_0058	83.84
2242391_0030	85.5
2242647_0029	85.5
S_1126747_0033	85.5
989017_0022	90
S_9723547_0041	90
S_1123742_0046	91.66
7913215_0043	95.02
3953645_0010	95.02
S_6035965_0028	95.02
1123892_0023	101.3
S_1123892_0045	101.3
S_12773920_0018	101.85
2269568_0045	106.36
S_2258340_0024	106.36
4988914_0031	108.59
3026282_0011	108.59
S_1120006_0037	108.59
12766947_0015	113.68
2247994_0021	113.68
16794987_0026	113.68
986749_0025	113.68
1088312_0058	113.68
1136264_009	113.68
S_4991984_0016	113.68

## Sheet: Chr4
Skeletons marker	Distance
1140432_0046	0
1057614_0065	0
S_7352852_0019	0
S_12764726_0032	1.1
992191_0035	5.03
S_2356313_0013	5.03
3938366_0013	5.58
4910404_0030	5.58
S_12768466_0056	5.58
S_1093567_0057	17.53
S_3950773_0023	24.39
S_1251214_0040	27.18
2261222_0053	34.65
S_2242527_0043	34.65
S_1099473_0020	36.31
S_2253330_0036	41.4
S_3533520_0040	47.66
6047919_0023	48.21
12764387_0065	48.21
S_1001438_0046	48.21
3020940_0028	51.57
S_1062901_0026	51.57
S_1203139_0042	53.23
S_3955716_0027	54.33
S_21311248_0023	55.43
3942998_0016	55.98
3943497_0031	55.98
S_1247354_009	55.98
21311204_0016	59.33
1014637_0035	59.33
3024090_0013	59.33
2246529_0032	59.33
21311362_0026	59.33
S_3024549_0020	59.33
S_7156068_0021	60.99
1085853_0031	61.54
S_1076448_009	61.54
3222326_0021	62.64
S_1099784_0018	62.64
S_990502_0059	63.74
1089425_0048	64.84
1088185_0064	64.84
1103974_0012	64.84
S_1233472_0052	64.84
5411477_0016	66.51
S_1089850_0053	66.51
1036968_0065	68.73
S_12774425_0046	68.73
2249887_0057	70.39
S_3938302_007	70.39
S_4909553_0044	71.49
5412057_006	72.04
2241653_0016	72.04
S_1213652_0052	72.04
S_1069342_0044	72.59
3950661_009	74.81
S_5579067_009	74.81
S_1044949_0056	79.3
991231_008	83.79
2346323_0037	83.79
S_1091337_0047	83.79
12779494_0025	85.45
S_2248383_0052	85.45
S_1099439_0046	86
S_4909612_0061	108.94
S_1089941_005	110.04
21311159_0040	114.52
21311159_0040	114.52
S_2257990_0059	114.52
2244974_0033	123.75
4910711_0014	123.75
980721_0010	123.75
S_5573493_0026	123.75
S_14385447_0041	135.48
S_21311350_009	136.58
1078101_0050	137.13
12775561_0034	137.13
2248633_0011	137.13
2244583_0033	137.13
1077894_0015	137.13
1213963_0058	137.13
S_5411942_0030	137.13

## Sheet: Chr5
Skeletons marker	Distance
S_1088565_0046	0
S_1090732_0038	1.1
S_12778226_0019	1.65
12769913_006	3.31
7353120_0017	3.31
3941524_005	3.31
S_7352361_0035	3.31
S_9722885_0025	4.41
1061427_0065	4.96
S_1002312_0057	4.96
S_1051954_0037	8.9
S_3950927_0031	17.6
S_3960013_0025	32.68
1036610_0066	35.46
3026916_0013	35.46
1111318_0050	35.46
S_1025586_0046	35.46
1202478_0022	38.24
1098362_0059	38.24
4993852_007	38.24
S_1077530_0065	38.24
1211007_0019	39.9
4544414_0013	39.9
S_3951170_0025	39.9
S_12773826_0019	44.42
1041082_006	45.52
21311108_0068	45.52
1221521_0023	45.52
4910250_0020	45.52
984014_0047	45.52
1206500_0036	45.52
S_6036598_0057	45.52
S_3030373_008	46.07
7343501_0010	55.39
2249477_0051	55.39
S_5346445_007	55.39
S_1221327_0021	63.46
S_6036016_0045	67.96
S_2246952_0019	71.32
1237589_0064	74.1
S_1673556_0054	74.1
S_3938478_005	77.46
S_2244743_008	80.81
S_1103132_0037	83.59
6035574_0066	86.38
S_2246132_0024	86.38
1056174_0065	90.89
1088162_0036	90.89
1066550_0031	90.89
1021876_0020	90.89
3955925_0029	90.89
12775567_005	90.89
S_1013294_0049	90.89
S_1088162_0028	91.99
S_1025326_0017	93.09
1697601_0063	95.31
5411179_009	95.31
S_7352409_0065	95.31
1228894_006	96.41
S_12774591_0047	96.41
S_1093110_009	99.77
1023947_0023	111.07
1122233_0058	111.07
1250784_0035	111.07
S_3028795_0025	111.07
4910122_0016	113.29
S_1110252_0056	113.29
3026725_0028	114.39
S_1697662_0043	114.39
1083010_0020	114.94
S_4910497_0046	114.94
S_12774427_0017	115.49
S_1025639_0050	116.59
1076821_0066	117.14
2241641_0034	117.14
S_1067343_0060	117.14
S_2249359_0060	120.49
1021704_0059	121.04
1077416_0051	121.04
S_3025890_0022	121.04
17577119_009	122.14
S_1117622_0048	122.14
5332706_0019	123.24
S_1183607_009	123.24
1097720_0013	127.74
1046707_0036	127.74
S_7351852_0017	127.74
1090937_0033	128.84
S_7351592_0011	128.84
S_1699261_0029	129.95
3951015_0034	130.5
S_6043156_0015	130.5
S_3944964_0016	133.84
1093735_0024	134.94
1113524_0025	134.94
1217892_0041	134.94
9724089_0064	134.94
2253187_0050	134.94
1093576_0015	134.94
S_1035860_008	134.94
S_988016_0059	136.04
7352676_0022	137.14
S_1219172_0052	137.14
1079337_0065	138.24
1046275_0045	138.24
991735_0040	138.24
1089076_0022	138.24
3025332_0015	138.24
1063332_007	138.24
1092838_0017	138.24
S_7350509_007	138.24
S_1091672_0030	139.34
4396230_0029	142.12
S_3941844_0015	142.12
1235304_0034	142.67
S_5332647_009	142.67
1032770_0032	146.03
1243138_0030	146.03
S_3952069_0041	146.03
S_1014913_0057	147.13
1094651_0025	149.35
1149816_0023	149.35
2243205_0065	149.35
980728_0055	149.35
S_1159458_0015	149.35
S_3222251_0011	153.28
7487581_0015	157.78
1054707_0011	157.78
S_1205529_0019	157.78
7352220_0014	161.13
S_1091493_005	161.13
995974_0023	165.04
14385334_0017	165.04
S_4543455_0022	165.04
2248233_0027	166.7
S_12777787_009	166.7
3022670_008	167.8
S_7353459_0015	167.8
995698_0026	168.35
4992199_0010	168.35
S_1696154_0023	168.35
S_1054436_0037	170.58
1094527_0033	171.68
S_1673199_0015	171.68
3948355_005	173.34
2247174_0040	173.34
S_1072114_0046	173.34
S_2245842_0063	176.12
5050446_0034	180.05
S_3026574_0029	180.05

## Sheet: Chr6
Skeletons marker	Distance
1131035_0040	0
S_3385221_0017	0
7352478_0019	2.22
S_1133388_0039	2.22
6036106_0053	4.44
S_1025731_0018	4.44
1401522_0053	18.48
2243394_0048	18.48
2243394_008	18.48
S_7351941_0013	18.48
1400324_0034	20.14
2257595_0052	20.14
2245473_0047	20.14
S_14924958_0026	20.14
12772951_0068	38.33
3030698_0014	38.33
5993077_0024	38.33
5411516_0011	38.33
14385313_0017	38.33
1107137_0014	38.33
997645_0019	38.33
1103799_0043	38.33
7478703_0010	38.33
S_1092410_0026	38.33
4989065_0017	42.25
5411441_0010	42.25
7352464_0018	42.25
S_4261721_0038	42.25
1087931_006	56.79
1087931_0011	56.79
1388363_0012	56.79
12767508_0025	56.79
S_5360218_0016	56.79
1104144_0039	59.01
1093379_0025	59.01
1080845_0017	59.01
4909520_0022	59.01
5573291_0013	59.01
7350971_0014	59.01
S_7350070_0043	59.01
1074720_0051	62.36
12779936_0045	62.36
S_1004338_0051	62.36
1049979_0021	64.02
2242513_0066	64.02
S_1030556_0016	64.02
2242961_0055	68.54
1666805_0028	68.54
1296641_0054	68.54
1103836_0026	68.54
1058792_0012	68.54
S_6030358_0026	68.54
21311035_0045	71.32
S_3025408_0034	71.32
21311080_0056	72.98
S_4909340_0013	72.98
12764658_0021	81.68
12771044_0028	81.68
6030947_0027	81.68
S_2241789_0032	81.68
7350152_006	84.46
S_1099802_0056	84.46
5580114_0017	86.12
3961132_0038	86.12
12766710_006	86.12
S_1088288_0032	86.12
3944238_0018	88.34
2243307_0026	88.34
4910089_008	88.34
S_5411974_009	88.34
1000000_001	97.65
1000000_001	97.65
S_1037356_0044	97.65
12470469_0036	104.53
3943809_0016	104.53
S_12462558_0016	104.53
4909380_006	112.05
S_6045159_0044	112.05
1319006_006	116.57
1108648_0017	116.57
S_7351774_0042	116.57
1410698_0022	126.6
S_3034146_0032	126.6
2262297_0028	129.97
S_4395783_005	129.97
1256581_0027	134.48
1212647_0026	134.48
1212647_0037	134.48
S_7352486_007	134.48
7353450_0014	135.58
S_4911181_008	135.58
1664918_0044	140.68
1120783_0062	140.68
1699771_007	140.68
2244598_0024	140.68
1099949_0025	140.68
1092097_0025	140.68
6044149_0020	140.68
S_1107976_009	140.68
986453_0033	141.23
3064783_0016	141.23
12010305_0024	141.23
S_1266881_0044	141.23
1051504_0057	142.89
1103144_0034	142.89
1107840_0025	142.89
S_4911065_0013	142.89

## Sheet: Chr7
Skeletons marker	Distance
1133878_007	0
4019283_0026	0
S_1133878_0053	0
17577138_0028	1.1
S_1671402_0028	1.1
1699129_0016	1.65
1318849_0048	1.65
S_12777595_0017	1.65
1130300_0016	6.75
3027672_0019	6.75
6041268_0010	6.75
2271944_0016	6.75
S_1124500_0046	6.75
5324487_0012	8.41
S_1017093_0037	8.41
1214869_0011	10.07
S_1165511_0028	10.07
7354330_0039	11.17
1020262_0011	11.17
1233384_0064	11.17
S_1216250_0011	11.17
1093502_005	13.39
1086776_0025	13.39
3943981_0023	13.39
S_1072868_0045	13.39
1410827_0031	14.49
7353546_005	14.49
S_1052282_0066	14.49
1264639_0010	24.42
S_4396239_0011	24.42
1031423_0039	24.97
6048253_0028	24.97
4538139_0040	24.97
1024978_0039	24.97
S_984837_0025	24.97
1118282_0023	27.75
3935991_0044	27.75
S_2259263_0034	27.75
1125419_005	28.3
S_1125419_0039	28.3
1072102_0022	32.8
1256295_0018	32.8
S_1236297_0066	32.8
3937448_0026	39.05
S_1043399_0049	39.05
1698674_0050	41.82
4909399_0026	41.82
3951465_0035	41.82
S_12776521_0032	41.82
7489079_0040	44.03
S_3944475_0024	44.03
1102530_0014	57.07
S_1202174_0014	57.07
3959682_006	62.72
7351584_0047	62.72
S_1205351_0046	62.72
1110888_0026	64.94
S_4993657_0014	64.94
1087913_0025	66.04
1064204_0062	66.04
4006063_0018	66.04
1036796_0011	66.04
S_2243966_0016	66.04
1153800_0020	71.14
S_1094890_0020	71.14
21311003_0053	78.04
3949012_0041	78.04
7352182_0013	78.04
4329338_0031	78.04
1380865_0017	78.04
S_12769789_0013	78.04
1104573_0045	79.14
3222537_0017	79.14
S_1222971_0053	79.14
1093146_0037	80.24
1091504_0019	80.24
21311392_005	80.24
S_1073900_0039	80.24
7317388_0050	85.34
3025019_0013	85.34
1074729_0034	85.34
1202374_0050	85.34
S_1055946_0050	85.34
1249661_0011	87
1046879_0051	87
1089872_0053	87
3020822_0050	87
1107694_0013	87
1150088_0038	87
1103360_0066	87
S_11863201_007	87
2243078_0029	89.8
2251428_009	89.8
16793126_0015	89.8
S_1024641_0040	89.8
3950860_0057	94.91
4910786_0013	94.91
1236843_0067	94.91
S_6050121_0029	94.91
3022355_0020	96.58
7353504_0017	96.58
12773081_0018	96.58
1102218_0012	96.58
S_1075109_0053	96.58
1240505_0013	101.11
S_6046291_0028	101.11
3023038_0011	106.22
1697214_0010	106.22
1112089_0046	106.22
7352384_0035	106.22
4910111_0028	106.22
3064806_0036	106.22
S_1094640_0023	106.22
2244660_0014	108.44
979450_0047	108.44
S_1052637_0064	108.44
3222278_0036	118.44
983675_0034	118.44
7350577_0021	118.44
S_3957967_005	118.44
1209718_0040	120.66
S_6046267_0026	120.66
6026758_0013	124.6
7491399_009	124.6
S_1201039_0055	124.6
1221372_0029	125.15
S_1200582_0021	125.15
7350901_0016	135.17
S_977515_0041	135.17
7353385_0016	145.23
S_5582855_008	145.23
1063870_0049	153.37
S_1071186_007	153.37
3027376_0031	155.6
14385702_008	155.6
14385702_0033	155.6
4394744_0016	155.6
1074846_0059	155.6
3939658_0013	155.6
3957515_0038	155.6
S_5972114_0028	155.6
1666692_0047	158.95
3025414_0025	158.95
S_3533611_0012	158.95
1128549_006	159.5
3023557_0017	159.5
S_12778148_0048	159.5
978381_0065	161.16
S_4910193_005	161.16
981584_008	166.24
S_3222507_006	166.24
1273534_0027	169.02
984552_0061	169.02
1074121_0023	169.02
S_3939845_0057	169.02
1088721_0066	174.69
1670642_0020	174.69
S_1051559_0044	174.69
3955624_0039	182.14
S_1088884_005	182.14
3222131_0013	189.02
S_1218328_0034	189.02
4006067_0027	189.57
981083_0048	189.57
S_2247643_0029	189.57
1261375_0011	190.12
1090251_0011	190.12
S_1267250_0033	190.12
