# Supplementary material for: Characterization of a dominant mutation for the liguleless trait: Aegilops tauschii liguleless (Lgt)
Source: BMC Plant Biol. 2019 Feb 15;19(Suppl 1):55. doi: 10.1186/s12870-019-1635-z (PMC6393956; doi:10.1186/s12870-019-1635-z)
Supplement: Supplementary file 7 — Figure S2. Partial SNP and microsatellite maps of chromosome 2D, indicating position of the Xgwm301 marker. (XLSX 13 kb) [file 12870_2019_1635_MOESM7_ESM.xlsx]

## Sheet: Лист1
	TableS4. Primers for sequencing regions, containing DArTseq-derived SNPs
	DArTseq-derived SNP	Genetic distance (cM)	Coordinates on pseudomolocule		Gene (HC)	Е-value	Sequence	Primers F (5'-3')	Primers R(5'-3')
	3950927|F|0-31:A>G-31:A>G	17.6	45480910	45480955	AET5Gv20108100	1e-13	*CGGCACCAGCTACTACTTCCTCCCTCCTCATGGGGAGTGCTCCTAGCAAAGCAAACAATGGCCACCAAACAGAGCCCCAGACACATCCATGGGCCCGGTCATTAGACGTCGCCGTCGACCACCATGCCACCCTCGTCTGCAGCGGTGTGCTGCAGCCGCTGGATCGCCTTCTCCACCTGCACACATACATGACATAGCCGCGTCGCCATGAGCACCACGATAAACAGAAACTGAGCAGAA	-	-
	3960013|F|0-25:A>G-25:A>G	32.68	55803742	55803787	AET5Gv20138700	2e-15	TTCGAGTGGCCGCCGCGGTGGCAGAGGCCGGCCCGGCGTGTGCCGTTCAGTTGGCGGACGTACGATCATGATCCGCCGGTCGTCGCTGCAGCGGCGCCGCCCTACAGGAACAGCGGCTTTAGCGCCGTCCCGGCGTCGGAGAAGGCCATCGCTGGCCTACCCTACAGGGAGAAGGGCTGCTCCGTGTGCATGGAGGCCTTCGAGGAGGGGGAGATGCTCAGGGGATTGGAATGCTCCCACGCGTTCCACGAGGACTGCATCTCCGTGTGGCTCAGCGTCAGCCACCTCTGCCCGCTCTGCCGCTTCGCGCTGCGTACCCA	CCGTTCAGTTGGCGGACGTA	AACGCGTGGGAGCATTCCAA
	1025586|F|0-46:G>C-46:G>C	35.46	63099251	63099319		2e-26	*TGTCGTTGCGACGAGACACCATGCACACAAGCAGAAGACCAGCAGCGGCAACAGAAGCAGCAAACTGAGATAGAAACTCCCAACCATTACCCGCCGCGCCAAACTGCAGCAGCCCATGAAGACGACCCCAAACGCCAGGAAAGGGTAGACCATCCCGTGCTTGTATCGCGCCCTCAGGTACTGCTCCGTGACGCTCGCCCTAAGCTCGTCCGGCGCGGCGTCCCAGTAGGCATCCATGAGCATGTGCTTCCACCGCGCGATCTCTGTCCTGGCTCGCTCGTCGTACTCCGGCCAGTTGTTTAGTCCGAGTTTGCGCAGGG	-	-
	1036610|F|0-66:G>C-66:G>C	35.46	61374360	61374425	AET5Gv20151000	2e-26	CATTTCCGCATTCGCGTCGTGAGATTTGCGACAACGTAAGGAAGTTCTGAGGAACGAGCAACTTGTACCATCAAGGATACTCTGTAAAAGGATGCTCACTTTGCCACCTATATAGCTAAACTGTTCTTCAGTCTATATCTGCAGTAACATTTTCATGTCAATGCACTGTTAACGCATGCATGGTTATGTCCTTGAGTAGCAAGTGCTTGTGTACCTGAAACCGGTTGCTTCAGCAGAGAGGACTGCTTTTACATGATCATCGTTTTGTTGCGCTATCTTTGGTTATCTTAGCAACCAAGCTTAGCCTTAATTAATCACCA	TCGCGTCGTGAGATTTGCGA	TCCTCTCTGCTGAAGCAACCG
	3026916|F|0-13:G>A-13:G>A	35.46	60712555	60712516		5e-12	ATCTCGCCCTCCTTATTGATTTAAAAGAATGTTCATCTCGTACAAAAATGTTCATCCTTTTTTTAGAACAATGTTCATCCCGGGCACAGGGACGTTGCGGGTCCTTGGGTGGGCCAGCCCATTTGCACCTACTGCAGCGACTAGCGAAACTACTGTAGCGACTAAGGAACCGGGTTACTGTAGAGGATCGCTGAGTTGTATTTGAACCGGTGCTCTATAGCAAACCGGCGGATTCTCAAAAAAAAAGCAAACCGGGAAATGTAGCGTCCATAACTCAACATTTTGAGGAGACATTTTTAAAAAGTGAATGTTTTGAAATC	GGCCAGCCCATTTGCACCTA	TGGACGCTACATTTCCCGGTT
	1111318|F|0-50:C>G-50:C>G	35.46	61992041	61992109	AET5Gv20153400	4e-28	ACGTACACAGGATGAGCCAAGTCGTACGTGGTGGTGATATGCGTGTGGATGCTCGCAAAAAAAACAAAAAAAAAAAACGTGTGTAGTACGTGCGCAGGATGAGTGGAGGGGCGTGGTCGTTTCGTTTGTCCTGTCAAACACTGCAGCAGCAAAGATCAAAAGGGGTGCCAGCATCAGCCCCTGCGTGGGGGCAAGGCAAGCGCGCACCACCACTCGTCACGGCTCAAGACCAGACGCCGGCCGGCCGAGCTTGCTCGGACGTAAGCTAGCTAGATTCCGTGAGATATGCGGGGCACGGCCGGACTGTCGCTGCCGCTGCT	GGGCGTGGTCGTTTCGTTTG	TTGAGCCGTGACGAGTGGTG
	1077530|F|0-65:T>C-65:T>C	38.24	294516700	294516768	AET5Gv20450500	2e-26	**CCTCCTCCTCACCGGAGGAGCTGGTGGCCGCCTCATCGGAGCTCTCGTCCTCGTCCTCGCCCTCGCCGTCGGAGTCGGACTCGTCGTCCCCGGAGGAGTAGTGGGTGGAGATGTGCGACGATATGACCTCCTTCCCGCGGGAGCGGAGGCGGAGGATGAGCACCTGCAGCCTGCCGAGCAGGCTGGGCAGCGTCGCGAGCGCCGCCAGCGCGACGGCCAGCGGCGCCCACATCTCCGCGAGCAGCGCTGCGAGGCTCGGCCCCCGGAACCGGCCCACCCCGGCCTCCAGCATCGTCGCCGCGGCCGCCTCCATCATGGCT	-	-
	1202478|F|0-22:A>G-22:A>G	38.24	288896936	288897004		2e-26	GCTTACTTACCTGATCAACATTCTAATTACTCTCGTCCTCTGATGGTCGTCCGTTCATGCATCTCTCGCGGACAAGTCGTGCATGCATGATGCGTTCAACCCACACACGACACCGGTGAGACACGTGCAAGCTCTCTCCTATCCTCCCAAAGAAAGAATGCTCAGGCCGTGCCTTTCTGGTGCTGCTGCAGAGTAATGCCAGGAGGACATATGGACCATAAAGCAGATATCTACTGGACCTATCAGCGAGACGCTGGCCAGATTTTAGAAGCGGGGCAGACAGTCCAGCAACAAGCCAGTGCCATGTTTGGCTAACTGTC	TGCGTTCAACCCACACACGA	AGCCAAACATGGCACTGGCT
	1098362|F|0-59:G>A-59:G>A	38.24	263454645	263454713	AET5Gv20404800	4e-28	*GGAGCATGCGAACTGCAGCAGGTACGCAGCGAGCCACCTGCTCGGAGTATGCAGGGGCGTTGACCTGTAGGCGCACCACATCCACGGGGAAGACAGCGACGGCCGGTGGGAGAAGGCAGCGGCCGTACGAGATGAGATTGGATCGGAGAGCACGAGTTGCGCGTGCCAAAAAAAAAAAACCTAAGGCTCTAATACCATGTTA	-	-
	1211007|F|0-19:C>T-19:C>T	39.9	319714947	319715015	AET5Gv20490000	2e-26	CATAAACCACTTTTTTGCTGCCCATTCATTTTTTTTTGCTGCCCATTCATTGAGTGTTGGCGGATGCAAACAAGGCCTTGCAAGCCAAGCATAAAGGAATGCTCTCCTGATTTAGATTGCTTTTGTGCAATTCCTTACCTAGAGTCGTCACTGTGGTGACAGTGACACACACACACACACACACANNNNNACACACACACACACACACACACCGGCAGCATGGCTGCTGTGGCAAACGCACCTAGCATGCATCCCGAGCTGCTGGAGGCAGCATGCCATGGCAGCTGCAGCGAACTGACGAACCTTCTGAACGGAGGAGCGGCTGACGTGCCTATTGAGGTCGTCGTCGACGTCGACCGCCCCGCGCGCCCACCGGCGTCGTCCTTGCTCCTGGAAGGGG	CATGGCTGCTGTGGCAAACG	AATAGGCACGTCAGCCGCTC
	12773826|F|0-19:G>A-19:G>A	44.42	360673277	360673310	AET5Gv20567300	1e-08	*TCAAGCAGAAGACGGCATACGAGATCGGTCTCGGCATTCCTGCTGAACCGCTCTTCCGATCTGGGGGGGCGGGGTACCGCTTCCGGGGCAGATCTGGTGAAGCCGGGAGGATCGGGGAAGGCAGGCGAGGATGAGGAGGAAGATGCGTCGTGGAGCTCCA	-	-
	6036598|F|0-57:C>T-57:C>T	45.52	364291791	364291859	AET5Gv20576600	2e-26	*CATGTCTGTTGCCATTGCTCAATTGAATACTGCAGATGCAGGCTGTATGTTGTCGAGTTATACTTTGTACGCAAGCTTAGAACAGCTTACAGTTAGGAGAGAGCACCATTTGGCATGCTGCCCCTGTGCTGTATGATTGTATGAGTTTCCCTATGGGTACACTCCGGTGTC	-	-
	1041082|F|0-6:G>A-6:G>A	45.52	364245969	364246037	AET5Gv20576700	4e-28	CCTTCATGGAGCTCTGGTCAGAGACAGAGCTCTCCGCGCTCAGGCTGCCGGCAAACCTGTCAGCTATGTTGCGCACTTTGAACGTGTCGGTGCTGTCGCTGTTCTTCCTAGACGAGATGAACTCTCTCAGCTGGGCCTCCTGAGAGGCATTGGCGTGGAGCTGCAGTGCAGCCAGGCAAATGAGAAGCAGGGAGAAGGAAGAAATGCTCTTCATCTTGGGTGAGATGGCTGTTGATCTCTGAGTCTGAGATGAGAGATATCATTGCCATGCATGGTTTATATAGGCGCCGGAAGAAGGGAAGAACACTTTGAATTACCAAGGAGCTTTGGATTCTTGTATGTGTATGTTCTTGTTTCCTCTCAAACCTTGTGAGGATCACAGCTTCTTTGCTCCGTGGAG	TGGGCCTCCTGAGAGGCATT	TCCCTTCTTCCGGCGCCTAT
	21311108|F|0-68:C>G-68:C>G	45.52	367477667	367477734	AET5Gv20582400	1e-27	CATCCTCTGGATCGTCTTCGCCTCGAACACGTACCGCGCGTCCCCGGCCTGGTCGATAGACACCATCGAACAGTACAGAGGTCATTACAACATCCCAGAGCAAATGGGCACCGACTGCTTCATCGTCATATAGATGCTTTAATCAGATTAGATCCTCACCTGCAGGTCGATGGAGTGAGGCACGGAAGTTTCGTCCATCTTGGCAGCAAGAGACAGGCACGCCACCGATAGCAGCTGCGTCATCCAAGCCTTGCCCTCCTGTAAACACGAGGGAGGTTCACATGAATCAGCGCTGCAATGGCGTGGCGTGCATTAATGGC	ACACCATCGAACAGTACAGAGG	TCGTGTTTACAGGAGGGCAA
	1221521|F|0-23:T>C-23:T>C	45.52	364723919	364723987	AET5Gv20577500	4e-28	ACGACACACCTCACGCGGCCAGGAGGTACCTGAACCGGAACTCGTAGGGGAGCACCTGGATTCGGCGGCGCGCGTCGGCGGCGGCCACGGCGCGCATGGCGCCCTGCCGCAGCTCGGTCGGCAGCTGCAGGCAGACCCAGTCCATGAGTGAGTCCACGTCCTTGGCGAAGTCCAGCAGGTACCAGTGCAGCAGCTTGGGGATGGCCAGGCTCGCCGGCGCCGACACCCCCACCGCCGCCTGCAGGTAGTCCCGCTTCGCGCCCTCCAGCTCCTCCTCCACCCGCGCCGCCGTGTACACCCTCACCTGCACCATCGGAGCA	-	-
	984014|F|0-47:G>T-47:G>T	45.52	368466073	368466134		1e-22	TTTACCTGGGCGAAGTTTACATCGATTGGAGCAGAACATCTCGGGGCCGGAACGCGACATGCTGCATGGGAGCAAAGCTGCGCATGTGCTTTGTCCCGTCGGTCGAATCAGCCGGGTGCGGAGCATCGCTGTTCGCAGAAACGGGGCTGCCTCTGCAGCCCCCCTCCACTATTCGGTCAATCATGCTTACATGGAAATGGTAAAAGGCTATTCCGGTAAAGCGCCCTGTTCTAGAATCTTTTTCCTTGGGTCAATGGGACGACACGGCACAGGTAAAGCGTCCTGTGTTTTGGAGCTCCTCTCTTCTGCTTGTCTTGGCA	CTTTGTCCCGTCGGTCGAAT	TTTACCTGTGCCGTGTCGTC
	1221327|F|0-21:A>G-21:A>G	63.46	404824812	404824880		4e-28	TGTGGTCCGACAAACAGCAATCACTCCAGAGTGAAACGCCAGAGTGATCACCAGCTAAATGCTCAAGGGATTAGTATTATTTTGGCTAGACAAGATCATCGTGGGCACTTTGACCTGCAGGGACCAAACACCACATATGGATCTGCGCCTAGATCCCTGCCGTGAGCTCGTACCGTCGTACTACCAGCTACACCAGTGAAGTGCAGCCATGATTGATCTGCCCGGCCCATACACCCACACGCAACGGTTAAGCAAGAAACAAGAACCGTAGCGCGTCGTGCCGCCGGGCAAATCAAGGGTAACCTCACCGCGCGTGTCCG	TCGTGGGCACTTTGACCTGC	TACCCTTGATTTGCCCGGCG
	* more than one sequence
	** no primers
