# Supplementary material for: Characterization of a dominant mutation for the liguleless trait: Aegilops tauschii liguleless (Lgt)
Source: BMC Plant Biol. 2019 Feb 15;19(Suppl 1):55. doi: 10.1186/s12870-019-1635-z (PMC6393956; doi:10.1186/s12870-019-1635-z)
Supplement: Supplementary file 8 — Figure S3. Genetic mapping of the gene that determines the liguleless trait of the Ae. tauschii Liguleless Mutant as a single Mendelian gene, Lgt, and a QTL, qLgt. (XLSX 11 kb) [file 12870_2019_1635_MOESM8_ESM.xlsx]

## Sheet: Лист1
	TableS5. SNP polymorphisms detected in NIL-Lgt and its SIB-Line.
	Marker name	Coordinate on	Detected SNP	SNP alleles in
		pseudomolecule (start)		KU2126	LM1	G34892	SIB-Line	NIL-Lgt
	3960013_0025	52265013	25:A>G	A	G	G	G	G
			34:A>G*	G	A	G	G	G
	1036610_0066	57851810	66:G>C	C	G	G	G	G
	1111318_0050	58419720	50:C>G	C	G	G	G	G
	1202478_0022		19:C>T*	T	C	T	T	C
		281896011	22:A>G	G	A	A	A	A
			23:G>A*	A	G	A	A	G
	1211007_0019	312361793	19:C>T	T	C	C	C	C
	1041082_006	357017042	6:G>A	A	G	G	G	G
	21311108_0068		44:A>T*	T	A	T	T	T
		360369915	68:C>G	G	C	G	G	G
	984014_0047	361610638	47:G>T	T	G	G	G	G
	* additional SNP detected after amplicon sequencing
	LM - Liguleless Mutant
	1 - donor of the liguleless trait
	2- a recurrent parent (wild-type leaf phenotype)
