# Supplementary material for: Characterization of a dominant mutation for the liguleless trait: Aegilops tauschii liguleless (Lgt)
Source: BMC Plant Biol. 2019 Feb 15;19(Suppl 1):55. doi: 10.1186/s12870-019-1635-z (PMC6393956; doi:10.1186/s12870-019-1635-z)
Supplement: Supplementary file 9 — Table S5. SNP polymorphisms detected in NIL-Lgt and its SIB-Line. (XLSX 11 kb) [file 12870_2019_1635_MOESM9_ESM.xlsx]

## Sheet: Лист1
	TableS6. SSR-analysis of the Lgt-locus in the Liguleless Mutant and its SIB-line
	marker name	chromosome	coordinate on pseudomolecule (start) *	primer F (5'-3')	primer R (5'-3')	amlified fragment (bp)
						G3489	LM	SIB-line	NIL-Lgt	Expected
	Xcfa2104-5D	chr5	32895516	CACGACGTTGTAAAACGACCCTGGCAGAGAAAGTGAAGG	AGTCGCCGTTGTATAGTGCC	294	306	294	294	294
	Xcfd78	chr5	75770987	CACGACGTTGTAAAACGACATGAAATCCTTGCCCTCAGA	TGAGATCATCGCCAATCAGA	282	282	282	282	182
	Xgpw5189-5D	chr5	88278656	CACGACGTTGTAAAACGACGATCAAGCGCATTTTTGTGA	GGGCTAGGGTTAAGGGATTG	null	247	null	247	228
	Xgpw5201-5D	chr5	90097326	CACGACGTTGTAAAACGACATCTAGCCACTCCACCAGATG	GACAAAACCTCCCTCCTTCC	null	138	null	138	128
	Xgpw4475-5D	chr5	148602419	CACGACGTTGTAAAACGACCTTATGCCACCCGCCTCT	TGAAAGGAGCTAGTTGGAAAGC	210	212	210	212	212
	Xgwm358	chr5	148755507	CACGACGTTGTAAAACGACAAACAGCGGATTTCATCGAG	TCCGCTGTTGTTCTGATCTC	173	175	173	175	-
	Xgpw302	chr5	268275386	CACGACGTTGTAAAACGACAGTAGTCCTTTCCACTCATCCA	TAGCCGTGTCCACAGTCAAA	125	157	125	157	143
	Xgpw3193-5D	chr5	269266048	CACGACGTTGTAAAACGACCTGGCAGATGTGTCTTGGG	TCAGCTTTTATGTTTGCCCC	162	163	162	163	160
	Xcfd40	chr5	270634009	CACGACGTTGTAAAACGACGCGACAAGTAATTCAGAACGG	CGCTTCGGTAAAGTTTTTGC	199	214	199	214	223
	Xbarc1097-5D	chr5	289804531	CACGACGTTGTAAAACGACCTGCCGATCCATGCACAC	TCG GCG GCT CCA ATC TA	199	232	199	232	186
	Xgpw7238-5D	chr5	295536398	CACGACGTTGTAAAACGACCGATCACATCTCGATTTCTCC	GCTCTGCGCTGCTAATTTTC	133	132	133	132	124
	Xgpw5197-5D	chr5	312628156	CACGACGTTGTAAAACGACGGAGTTGGTTTTGGATCACG	TCCATCATTCTCTGTAACCGC	130	155	130	155	131
	Xgpw4020-5D	chr5	336739218	CACGACGTTGTAAAACGACGACTTGGGGATTTTTGCGAG	AACTGGAGGTAGTTTGCGGG	192	184	192	184	167
	Xgpw341	chr5	346767294	CACGACGTTGTAAAACGACAGCAAGAGGCTAAGCGATGA	TGGGAAAAACAAGGTTAGGG	214	223	214	223	200
	Xbarc44	chr5	347720726	CACGACGTTGTAAAACGACCCCTACAAAATACGAACATGAAGTCAG	GGGTCCTACTCAGATAGTGACAGTCAAC	114	135	114	135	-
	* from [33]
	LM - Liguleless Mutant
