# Supplementary material for: Characterization of a dominant mutation for the liguleless trait: Aegilops tauschii liguleless (Lgt)
Source: BMC Plant Biol. 2019 Feb 15;19(Suppl 1):55. doi: 10.1186/s12870-019-1635-z (PMC6393956; doi:10.1186/s12870-019-1635-z)
Supplement: Supplementary file 10 — Table S7. Genes identified by similarity search and by ab initio prediction. (XLSX 38 kb) [file 12870_2019_1635_MOESM10_ESM.xlsx]

## Sheet:  similarity search 
TableS7. Genes identified by a similarity search and by ab initio prediction.
seq_name	clust	start	end	ENA_id	Ident	Cover	UP_id	protein_name	molecular function	biological process	cellular component
At_5D.fa_cut_(55803742-63099319)	0	18033	20216	ENA|BAJ89803|BAJ89803.1	95.65	85.95	F2D3Y2	Predicted protein	GDP-D-glucose phosphorylase activity [GO:0080048]
		22914	23058	ENA|AGP50878|AGP50878.1	97.96	98.64	S4Z8H0	Protein TIC 214 (Translocon at the inner envelope membrane of chloroplasts 214)		protein transport [GO:0015031]	chloroplast [GO:0009507];plastid inner membrane [GO:0009528];plastid [GO:0009536];chloroplast inner membrane [GO:0009706];integral component of membrane [GO:0016021]
At_5D.fa_cut_(55803742-63099319)	2	42175	42591	ENA|CBZ39515|CBZ39515.1	92.89	96.75	H1ZX94	TdITN1 protein (Fragment)	nucleic acid binding [GO:0003676]	DNA integration [GO:0015074]
At_5D.fa_cut_(55803742-63099319)	8	94024	94282	ENA|BAC87789|BAC87789.1	81.06	83.28	Q75XV6	BARE-1 retrotransposon protease (Fragment)	peptidase activity [GO:0008233]	proteolysis [GO:0006508]
At_5D.fa_cut_(55803742-63099319)	9	94464	94832	ENA|ADB54688|ADB54688.1	80.59	92.88	D2Y4H3	Putative polyprotein (Fragment)	nucleic acid binding [GO:0003676];zinc ion binding [GO:0008270]
At_5D.fa_cut_(55803742-63099319)	11	128073	129115	ENA|BAT18043|BAT18043.1	83.75	94.98	Q2QMA5	Glycosyl transferase family 17 protein, putative, expressed (Os12g0611900 protein) (cDNA clone:J033025O17, full insert sequence)	beta-1,4-mannosylglycoprotein 4-beta-N-acetylglucosaminyltransferase activity [GO:0003830]	protein N-linked glycosylation [GO:0006487]	integral component of membrane [GO:0016021]
		128073	129191	ENA|BAJ93487|BAJ93487.1	97.05	100	F2DEG6	Predicted protein	beta-1,4-mannosylglycoprotein 4-beta-N-acetylglucosaminyltransferase activity [GO:0003830]	protein N-linked glycosylation [GO:0006487]	integral component of membrane [GO:0016021]
		128078	129116	ENA|ACR35217|ACR35217.1	82.36	94.52	C4J217	Beta-14-N-acetylglucosaminyltransferase family protein	beta-1,4-mannosylglycoprotein 4-beta-N-acetylglucosaminyltransferase activity [GO:0003830]	protein N-linked glycosylation [GO:0006487]	integral component of membrane [GO:0016021]
At_5D.fa_cut_(55803742-63099319)	21	603125	603894	ENA|AAP74648|AAP74648.1	85.2	98.72	Q7XZE3	Putative GAG-POL	nucleic acid binding [GO:0003676]	DNA integration [GO:0015074]
At_5D.fa_cut_(55803742-63099319)	29	767068	767437	ENA|ADB54689|ADB54689.1	84.81	93.64	D2Y4H5	Putative polyprotein (Fragment)	nucleic acid binding [GO:0003676];zinc ion binding [GO:0008270]
At_5D.fa_cut_(55803742-63099319)	30	767562	767863	ENA|BAC87789|BAC87789.1	84.77	99.02	Q75XV6	BARE-1 retrotransposon protease (Fragment)	peptidase activity [GO:0008233]	proteolysis [GO:0006508]
		1078212	1079042	ENA|AAN37404|AAN37404.1	85.35	99.38	Q84YG4	Zinc finger protein	nucleic acid binding [GO:0003676];zinc ion binding [GO:0008270]
		1078459	1079042	ENA|AAN60077|AAN60077.1	90.75	98.82	Q8H1T0	Gag polyprotein	nucleic acid binding [GO:0003676];zinc ion binding [GO:0008270]
At_5D.fa_cut_(55803742-63099319)	39	1082040	1082722	ENA|CBH32592|CBH32592.1	92.69	99.85	D8L9N6	Chromosome 3B-specific BAC library, contig ctg0464b (Fragment)	nucleic acid binding [GO:0003676]
		1082046	1082722	ENA|CBH32590|CBH32590.1	92.77	99.85	D8L9N4	Uncharacterized protein	nucleic acid binding [GO:0003676]
		1257738	1258568	ENA|AAN37404|AAN37404.1	85.47	99.38	Q84YG4	Zinc finger protein	nucleic acid binding [GO:0003676];zinc ion binding [GO:0008270]
		1257985	1258568	ENA|AAN60077|AAN60077.1	90.41	98.82	Q8H1T0	Gag polyprotein	nucleic acid binding [GO:0003676];zinc ion binding [GO:0008270]
At_5D.fa_cut_(55803742-63099319)	54	1559816	1560311	ENA|CBH32580|CBH32580.1	92.82	101.34	D8L9M6	Chromosome 3B-specific BAC library, contig ctg0464b	DNA binding [GO:0003677]	regulation of transcription, DNA-templated [GO:0006355]; transcription, DNA-templated [GO:0006351]	nucleus [GO:0005634]
At_5D.fa_cut_(55803742-63099319)	65	1845574	1847173	ENA|BAJ88823|BAJ88823.1	92.67	99.28	F2D152	Predicted protein (Fragment)		lipid metabolic process [GO:0006629];metabolic process [GO:0008152]
		1883687	1884501	ENA|AAN37404|AAN37404.1	93.16	99.14	Q84YG4	Zinc finger protein	nucleic acid binding [GO:0003676];zinc ion binding [GO:0008270]
		1883929	1884501	ENA|AAN60077|AAN60077.1	91.02	96.79	Q8H1T0	Gag polyprotein	nucleic acid binding [GO:0003676];zinc ion binding [GO:0008270]
At_5D.fa_cut_(55803742-63099319)	69	1922808	1923189	ENA|ADB54644|ADB54644.1	82.55	97.93	D2Y4C6	Putative polyprotein (Fragment)	nucleic acid binding [GO:0003676];zinc ion binding [GO:0008270]
At_5D.fa_cut_(55803742-63099319)	77	2000924	2001696	ENA|AAP74648|AAP74648.1	83.36	98.85	Q7XZE3	Putative GAG-POL	nucleic acid binding [GO:0003676]	DNA integration [GO:0015074]
At_5D.fa_cut_(55803742-63099319)	79	2021810	2022081	ENA|BAC87789|BAC87789.1	81.52	88.2	Q75XV6	BARE-1 retrotransposon protease (Fragment)	peptidase activity [GO:0008233]	proteolysis [GO:0006508]
At_5D.fa_cut_(55803742-63099319)	83	2065516	2066060	ENA|CAJ13566|CAJ13566.1	92.88	93.33	Q15MQ2	CDS_ERF	DNA binding [GO:0003677]; DNA binding transcription factor activity [GO:0003700]	transcription, DNA-templated [GO:0006351]	nucleus [GO:0005634]
At_5D.fa_cut_(55803742-63099319)	87	2093157	2093929	ENA|AAP74648|AAP74648.1	83.48	98.85	Q7XZE3	Putative GAG-POL	nucleic acid binding [GO:0003676]	DNA integration [GO:0015074]
At_5D.fa_cut_(55803742-63099319)	90	2115714	2115981	ENA|BAC87789|BAC87789.1	81.25	86.56	Q75XV6	BARE-1 retrotransposon protease (Fragment)	peptidase activity [GO:0008233]	proteolysis [GO:0006508]
At_5D.fa_cut_(55803742-63099319)	93	2188304	2188879	ENA|ACJ22509|ACJ22509.1	93.08	98.46	Q15MS3	CDS_ERF	DNA binding [GO:0003677]; DNA binding transcription factor activity [GO:0003700]	transcription, DNA-templated [GO:0006351]	nucleus [GO:0005634]
At_5D.fa_cut_(55803742-63099319)	102	2273554	2274237	ENA|CBH32592|CBH32592.1	93.42	100	D8L9N6	Chromosome 3B-specific BAC library, contig ctg0464b (Fragment)	nucleic acid binding [GO:0003676]
		2273554	2274231	ENA|CBH32590|CBH32590.1	93.51	100	D8L9N4	Uncharacterized protein	nucleic acid binding [GO:0003676]
At_5D.fa_cut_(55803742-63099319)	104	2304635	2305330	ENA|CBH32564|CBH32564.1	92.33	95.54	D8L9L0	Chromosome 3B-specific BAC library, contig ctg0464b	zinc ion binding [GO:0008270]	multicellular organism development [GO:0007275]; ubiquitin-dependent protein catabolic process [GO:0006511]	nucleus [GO:0005634]
At_5D.fa_cut_(55803742-63099319)	114	2450229	2453588	ENA|BAK08013|BAK08013.1	90.7	92.04	F2EKZ1	Predicted protein (Fragment)	nucleic acid binding [GO:0003676];ATP binding [GO:0005524]
At_5D.fa_cut_(55803742-63099319)	152	3144164	3144560	ENA|AJS14324|AJS14324.1	83.71	82.81	A0A0D3RV74	ATP synthase CF0 subunit I	hydrogen ion transmembrane transporter activity [GO:0015078]	ATP synthesis coupled proton transport [GO:0015986]	chloroplast [GO:0009507]; integral component of membrane [GO:0016021]; proton-transporting ATP synthase complex, coupling factor F(o) [GO:0045263]
		3144164	3144560	ENA|AGJ51243|AGJ51243.1	83.46	80.78	M9THR8	ATP synthase CF0 B subunit	hydrogen ion transmembrane transporter activity [GO:0015078]	ATP synthesis coupled proton transport [GO:0015986]	chloroplast [GO:0009507]; integral component of membrane [GO:0016021]; proton-transporting ATP synthase complex, coupling factor F(o) [GO:0045263]
		3144164	3144560	ENA|AAA84683|AAA84683.1	83.71	80.78	Q36600	ATPase subunit I	hydrogen ion transmembrane transporter activity [GO:0015078]	ATP synthesis coupled proton transport [GO:0015986]	chloroplast [GO:0009507]; integral component of membrane [GO:0016021]; proton-transporting ATP synthase complex, coupling factor F(o) [GO:0045263]
		3144179	3144583	ENA|AFB18400|AFB18400.1	90.15	99.26	H6SX43	ATP synthase CF0 subunit I (Fragment)	hydrogen ion transmembrane transporter activity [GO:0015078]	ATP synthesis coupled proton transport [GO:0015986]	integral component of membrane [GO:0016021]; plastid [GO:0009536]; proton-transporting ATP synthase complex, coupling factor F(o) [GO:0045263]
		3144212	3144560	ENA|ALI89342|ALI89342.1	80.62	87.37	A0A0S0ZFZ4	AtpF (Fragment)	hydrogen ion transmembrane transporter activity [GO:0015078]	ATP synthesis coupled proton transport [GO:0015986]	chloroplast [GO:0009507]; integral component of membrane [GO:0016021]; proton-transporting ATP synthase complex, coupling factor F(o) [GO:0045263]
		3144215	3144588	ENA|AAS46117|AAS46117.1	94.12	100	P0C2Z0	ATP synthase subunit b, chloroplastic (ATP synthase F(0) sector subunit b) (ATPase subunit I)	ATP binding [GO:0005524]; hydrogen ion transmembrane transporter activity [GO:0015078]	ATP synthesis coupled proton transport [GO:0015986]	chloroplast thylakoid membrane [GO:0009535]; integral component of membrane [GO:0016021]; plastid [GO:0009536]; proton-transporting ATP synthase complex, coupling factor F(o) [GO:0045263]
		3144307	3144560	ENA|APH07324|APH07324.1	81.57	90.68	A0A1L3MYA7	AtpF	hydrogen ion transmembrane transporter activity [GO:0015078]	ATP synthesis coupled proton transport [GO:0015986]	chloroplast [GO:0009507]; integral component of membrane [GO:0016021]; proton-transporting ATP synthase complex, coupling factor F(o) [GO:0045263]
		3144325	3144588	ENA|ACG29439|ACG29439.1	93.56	100	B6SQX6	ATP synthase B chain	hydrogen ion transmembrane transporter activity [GO:0015078]	ATP synthesis coupled proton transport [GO:0015986]	integral component of membrane [GO:0016021]; proton-transporting ATP synthase complex, coupling factor F(o) [GO:0045263]
At_5D.fa_cut_(55803742-63099319)	153	3168189	3168964	ENA|AAP74648|AAP74648.1	91.62	99.49	Q7XZE3	Putative GAG-POL	nucleic acid binding [GO:0003676]	DNA integration [GO:0015074]
At_5D.fa_cut_(55803742-63099319)	155	3184912	3185230	ENA|CAP74560|CAP74560.1	84.64	100	C4WYI6	Putative valyl-tRNA synthetase (Fragment)	nucleotide binding [GO:0000166];aminoacyl-tRNA ligase activity [GO:0004812];ATP binding [GO:0005524]	tRNA aminoacylation for protein translation [GO:0006418]
At_5D.fa_cut_(55803742-63099319)	159	3286626	3286900	ENA|BAC87789|BAC87789.1	81.85	88.2	Q75XV6	BARE-1 retrotransposon protease (Fragment)	peptidase activity [GO:0008233]	proteolysis [GO:0006508]
At_5D.fa_cut_(55803742-63099319)	160	3287074	3287441	ENA|ADB54671|ADB54671.1	81.38	92.62	D2Y4B0	Putative polyprotein (Fragment)	nucleic acid binding [GO:0003676];zinc ion binding [GO:0008270]
At_5D.fa_cut_(55803742-63099319)	161	3325394	3326576	ENA|BAJ89629|BAJ89629.1	92.1	97.66	F2CUN5	Predicted protein	oxidoreductase activity [GO:0016491];metal ion binding [GO:0046872]	oxidation-reduction process [GO:0055114]
At_5D.fa_cut_(55803742-63099319)	163	3336416	3339346	ENA|BAC87789|BAC87789.1	82.19	178.36	Q75XV6	BARE-1 retrotransposon protease (Fragment)	peptidase activity [GO:0008233]	proteolysis [GO:0006508]
		3336864	3339888	ENA|ADB54704|ADB54704.1	81.62	187.6	D2Y4I9	Putative polyprotein (Fragment)	nucleic acid binding [GO:0003676];zinc ion binding [GO:0008270]
At_5D.fa_cut_(55803742-63099319)	164	3348402	3348768	ENA|ADB54648|ADB54648.1	80.49	93.54	D2Y4E1	Putative polyprotein (Fragment)	nucleic acid binding [GO:0003676];zinc ion binding [GO:0008270]
At_5D.fa_cut_(55803742-63099319)	165	3348946	3349194	ENA|BAC87789|BAC87789.1	84.4	81.31	Q75XV6	BARE-1 retrotransposon protease (Fragment)	peptidase activity [GO:0008233]	proteolysis [GO:0006508]
At_5D.fa_cut_(55803742-63099319)	167	3390015	3390392	ENA|ADB54646|ADB54646.1	80.16	97.42	D2Y4C6	Putative polyprotein (Fragment)	nucleic acid binding [GO:0003676];zinc ion binding [GO:0008270]
At_5D.fa_cut_(55803742-63099319)	168	3390548	3390819	ENA|BAC87789|BAC87789.1	81.46	88.2	Q75XV6	BARE-1 retrotransposon protease (Fragment)	peptidase activity [GO:0008233]	proteolysis [GO:0006508]
At_5D.fa_cut_(55803742-63099319)	170	3404970	3406127	ENA|BAJ89629|BAJ89629.1	89.38	97.07	F2CUN5	Predicted protein	oxidoreductase activity [GO:0016491];metal ion binding [GO:0046872]	oxidation-reduction process [GO:0055114]
At_5D.fa_cut_(55803742-63099319)	176	3572661	3573432	ENA|AAP74648|AAP74648.1	90.59	98.97	Q7XZE3	Putative GAG-POL	nucleic acid binding [GO:0003676]	DNA integration [GO:0015074]
At_5D.fa_cut_(55803742-63099319)	181	3751549	3752950	ENA|CDM82132|CDM82132.1	92.23	86.7	A0A077RUS0	Uncharacterized protein	nucleic acid binding [GO:0003676];3'-5' exonuclease activity [GO:0008408]	nucleobase-containing compound metabolic process [GO:0006139];nucleic acid phosphodiester bond hydrolysis [GO:0090305]
At_5D.fa_cut_(55803742-63099319)	187	3763131	3766663	ENA|CDM82698|CDM82698.1	91.44	80.69	A0A077RS25	Uncharacterized protein	nucleic acid binding [GO:0003676]
At_5D.fa_cut_(55803742-63099319)	188	3778549	3780321	ENA|AAQ93628|AAQ93628.1	94.55	81.18	Q6UJY6	Far1-like		regulation of transcription, DNA-templated [GO:0006355]
At_5D.fa_cut_(55803742-63099319)	190	3881680	3883866	ENA|BAK03512|BAK03512.1	95.12	94.82	F2E840	Predicted protein	nucleotide binding [GO:0000166];protein kinase activity [GO:0004672];protein serine/threonine kinase activity [GO:0004674];ATP binding [GO:0005524]	protein phosphorylation [GO:0006468]
At_5D.fa_cut_(55803742-63099319)	191	3886501	3888939	ENA|BAK01621|BAK01621.1	86.85	95.83	F2DHU7	Predicted protein	DNA binding [GO:0003677]	mRNA processing [GO:0006397]; regulation of transcription, DNA-templated [GO:0006355]; RNA splicing [GO:0008380]	spliceosomal complex [GO:0005681]
		3886501	3888090	ENA|ACF82311|ACF82311.1	81.18	99.43	B4FJL8	Uncharacterized protein	DNA binding [GO:0003677]	regulation of transcription, DNA-templated [GO:0006355]	nucleus [GO:0005634]
		3886514	3888939	ENA|BAG93725|BAG93725.1	81.89	94.87	Q2QM64	G-patch domain containing protein, expressed (Os12g0615800 protein) (cDNA clone:J033071N19, full insert sequence)	DNA binding [GO:0003677]	regulation of transcription, DNA-templated [GO:0006355]; spliceosomal complex disassembly [GO:0000390]	U2-type post-mRNA release spliceosomal complex [GO:0071008]
At_5D.fa_cut_(55803742-63099319)	193	3908006	3908369	ENA|ADB54702|ADB54702.1	80.06	93.54	D2Y4I6	Putative polyprotein (Fragment)	nucleic acid binding [GO:0003676];zinc ion binding [GO:0008270]
At_5D.fa_cut_(55803742-63099319)	209	4213469	4218104	ENA|CAM57979|CAM57979.2	94.04	99.56	A4HRC2	NAC transcription factor	DNA binding [GO:0003677]	regulation of transcription, DNA-templated [GO:0006355]; transcription, DNA-templated [GO:0006351]	nucleus [GO:0005634]
		4213469	4218104	ENA|AET10459|AET10459.1	97.4	98.63	A0A088AX62	NAC transcription factor 6B	DNA binding [GO:0003677]	regulation of transcription, DNA-templated [GO:0006355]; transcription, DNA-templated [GO:0006351]	nucleus [GO:0005634]
		4213469	4218104	ENA|AET10458|AET10458.1	97.46	98.81	A0A088AX61	NAC transcription factor 6A	DNA binding [GO:0003677]	regulation of transcription, DNA-templated [GO:0006355]; transcription, DNA-templated [GO:0006351]	nucleus [GO:0005634]
		4215113	4218104	ENA|AET10460|AET10460.1	97.96	99.79	A0A088AX64	NAC transcription factor 6C	DNA binding [GO:0003677]	regulation of transcription, DNA-templated [GO:0006355]; transcription, DNA-templated [GO:0006351]	nucleus [GO:0005634]
At_5D.fa_cut_(55803742-63099319)	212	4269963	4270332	ENA|ADB54630|ADB54630.1	81.12	95.09	D2Y4A9	Putative polyprotein (Fragment)	nucleic acid binding [GO:0003676];zinc ion binding [GO:0008270]
At_5D.fa_cut_(55803742-63099319)	213	4270492	4270767	ENA|BAC87789|BAC87789.1	81.23	90.16	Q75XV6	BARE-1 retrotransposon protease (Fragment)	peptidase activity [GO:0008233]	proteolysis [GO:0006508]
At_5D.fa_cut_(55803742-63099319)	221	4419706	4420041	ENA|ADB54690|ADB54690.1	80.35	85.79	D2Y4H0	Putative polyprotein (Fragment)	nucleic acid binding [GO:0003676];zinc ion binding [GO:0008270]
At_5D.fa_cut_(55803742-63099319)	223	4505592	4505848	ENA|ALI30689|ALI30689.1	88.35	80.63	A0A0N9YFX2	ATP synthase subunit c, chloroplastic (ATP synthase F(0) sector subunit c) (ATPase subunit III) (F-type ATPase subunit c) (F-ATPase subunit c) (Lipid-binding protein)	lipid binding [GO:0008289]; proton-transporting ATP synthase activity, rotational mechanism [GO:0046933]	ATP hydrolysis coupled proton transport [GO:0015991]; ATP synthesis coupled proton transport [GO:0015986]	chloroplast thylakoid membrane [GO:0009535]; integral component of membrane [GO:0016021]; proton-transporting ATP synthase complex, coupling factor F(o) [GO:0045263]
		4505653	4505848	ENA|AFB18433|AFB18433.1	95.41	80.66	H6SX76	ATP synthase CF0 subunit III (Fragment)	hydrogen ion transmembrane transporter activity [GO:0015078]; lipid binding [GO:0008289]	ATP hydrolysis coupled proton transport [GO:0015991]; ATP synthesis coupled proton transport [GO:0015986]	integral component of membrane [GO:0016021]; plastid [GO:0009536]; proton-transporting ATP synthase complex, coupling factor F(o) [GO:0045263]
		4505653	4505848	ENA|AFB18432|AFB18432.1	95.41	80.66	H2F532	ATP synthase CF0 C chain (ATP synthase CF0 subunit III)	lipid binding [GO:0008289]; proton-transporting ATP synthase activity, rotational mechanism [GO:0046933]	ATP hydrolysis coupled proton transport [GO:0015991]; ATP synthesis coupled proton transport [GO:0015986]	chloroplast [GO:0009507]; integral component of membrane [GO:0016021]; plasma membrane [GO:0005886]; proton-transporting ATP synthase complex, coupling factor F(o) [GO:0045263]
		4505653	4505848	ENA|ABU85408|ABU85408.1	95.92	80.66	A9QBG5	ATP synthase subunit c, chloroplastic (Fragment)	hydrogen ion transmembrane transporter activity [GO:0015078]; lipid binding [GO:0008289]	ATP hydrolysis coupled proton transport [GO:0015991]; ATP synthesis coupled proton transport [GO:0015986]	chloroplast thylakoid membrane [GO:0009535]; integral component of membrane [GO:0016021]; proton-transporting ATP synthase complex, coupling factor F(o) [GO:0045263]
		4505653	4505848	ENA|AFB18451|AFB18451.1	95.92	80.66	H6SX94	ATP synthase CF0 C chain subunit III (ATP synthase CF0 subunit III) (Fragment)	hydrogen ion transmembrane transporter activity [GO:0015078]; lipid binding [GO:0008289]	ATP hydrolysis coupled proton transport [GO:0015991]; ATP synthesis coupled proton transport [GO:0015986]	chloroplast [GO:0009507]; integral component of membrane [GO:0016021]; proton-transporting ATP synthase complex, coupling factor F(o) [GO:0045263]
		4505653	4505749	ENA|CAA27256|CAA27256.1	93.81	100	Q6LBX0	Pea chloroplast genes for F(O)-ATP synthase subunits a and c (partial) (Fragment)	hydrogen ion transmembrane transporter activity [GO:0015078]	ATP synthesis coupled proton transport [GO:0015986]	chloroplast [GO:0009507]; proton-transporting ATP synthase complex, coupling factor F(o) [GO:0045263]
		4505653	4505848	ENA|AAZ03824|AAZ03824.1	89.8	80.66	Q4FGF1	ATP synthase CF0 C chain (ATP synthase CF0 subunit III) (Fragment)	hydrogen ion transmembrane transporter activity [GO:0015078]; lipid binding [GO:0008289]	ATP hydrolysis coupled proton transport [GO:0015991]; ATP synthesis coupled proton transport [GO:0015986]	chloroplast [GO:0009507]; integral component of membrane [GO:0016021]; proton-transporting ATP synthase complex, coupling factor F(o) [GO:0045263]
At_5D.fa_cut_(55803742-63099319)	226	4551157	4551515	ENA|ADB54644|ADB54644.1	80.11	91.73	D2Y4C6	Putative polyprotein (Fragment)	nucleic acid binding [GO:0003676];zinc ion binding [GO:0008270]
At_5D.fa_cut_(55803742-63099319)	230	4631506	4632178	ENA|BAJ90944|BAJ90944.1	88.95	94.93	F2D773	Predicted protein	metal ion binding [GO:0046872]		membrane [GO:0016020];integral component of membrane [GO:0016021]
At_5D.fa_cut_(55803742-63099319)	233	4662133	4663349	ENA|BAJ92170|BAJ92170.1	91.65	92.11	F2DAP9	Predicted protein	protein dimerization activity [GO:0046983]
At_5D.fa_cut_(55803742-63099319)	235	4699276	4699703	ENA|CBZ39515|CBZ39515.1	90.26	99.3	H1ZX94	TdITN1 protein (Fragment)	nucleic acid binding [GO:0003676]	DNA integration [GO:0015074]
At_5D.fa_cut_(55803742-63099319)	237	4742283	4742648	ENA|ADB54619|ADB54619.1	82.11	93.28	D2Y4A9	Putative polyprotein (Fragment)	nucleic acid binding [GO:0003676];zinc ion binding [GO:0008270]
At_5D.fa_cut_(55803742-63099319)	239	4758238	4758607	ENA|ADB54656|ADB54656.1	82.84	93.8	D2Y4E5	Putative polyprotein (Fragment)	nucleic acid binding [GO:0003676];zinc ion binding [GO:0008270]
At_5D.fa_cut_(55803742-63099319)	240	4758781	4759031	ENA|BAC87789|BAC87789.1	82.49	80.33	Q75XV6	BARE-1 retrotransposon protease (Fragment)	peptidase activity [GO:0008233]	proteolysis [GO:0006508]
At_5D.fa_cut_(55803742-63099319)	248	4882227	4883002	ENA|AAP74648|AAP74648.1	92.01	99.49	Q7XZE3	Putative GAG-POL	nucleic acid binding [GO:0003676]	DNA integration [GO:0015074]
At_5D.fa_cut_(55803742-63099319)	259	5206059	5214336	ENA|CDM83052|CDM83052.1	92.21	90.67	A0A077RWU7	Uncharacterized protein	RNA binding [GO:0003723]; structural constituent of ribosome [GO:0003735]	translation [GO:0006412]	ribosome [GO:0005840]
At_5D.fa_cut_(55803742-63099319)	260	5217665	5217939	ENA|BAC87789|BAC87789.1	82.21	88.2	Q75XV6	BARE-1 retrotransposon protease (Fragment)	peptidase activity [GO:0008233]	proteolysis [GO:0006508]
At_5D.fa_cut_(55803742-63099319)	261	5218113	5218481	ENA|ADB54635|ADB54635.1	82.53	93.8	D2Y4C6	Putative polyprotein (Fragment)	nucleic acid binding [GO:0003676];zinc ion binding [GO:0008270]
At_5D.fa_cut_(55803742-63099319)	277	5562742	5570123	ENA|BAK06774|BAK06774.1	95.91	98.93	F2EHF2	Predicted protein	nucleotide binding [GO:0000166];protein kinase activity [GO:0004672];protein serine/threonine kinase activity [GO:0004674];ATP binding [GO:0005524];kinase activity [GO:0016301];transferase activity [GO:0016740]	protein phosphorylation [GO:0006468];phosphorylation [GO:0016310]
At_5D.fa_cut_(55803742-63099319)	279	5610165	5610942	ENA|AAP74648|AAP74648.1	83.87	99.36	Q7XZE3	Putative GAG-POL	nucleic acid binding [GO:0003676]	DNA integration [GO:0015074]
At_5D.fa_cut_(55803742-63099319)	286	5867579	5868154	ENA|AAZ53145|AAZ53145.1	86.24	96.45	Q45QG0	STK protein kinase (Fragment)	protein kinase activity [GO:0004672];ATP binding [GO:0005524];kinase activity [GO:0016301]	protein phosphorylation [GO:0006468];phosphorylation [GO:0016310]
At_5D.fa_cut_(55803742-63099319)	287	5869819	5876465	ENA|BAJ86583|BAJ86583.1	85.25	90.77	F2CUR2	Predicted protein	protein kinase activity [GO:0004672];ATP binding [GO:0005524];polysaccharide binding [GO:0030247]	protein phosphorylation [GO:0006468]	membrane [GO:0016020];integral component of membrane [GO:0016021]
		5875476	5876043	ENA|AAZ53145|AAZ53145.1	86.54	96.65	Q45QG0	STK protein kinase (Fragment)	protein kinase activity [GO:0004672];ATP binding [GO:0005524];kinase activity [GO:0016301]	protein phosphorylation [GO:0006468];phosphorylation [GO:0016310]
At_5D.fa_cut_(55803742-63099319)	288	5897690	5899311	ENA|BAJ93690|BAJ93690.1	87.59	82.66	F2DF19	Predicted protein	nucleotide binding [GO:0000166];protein kinase activity [GO:0004672];protein serine/threonine kinase activity [GO:0004674];ATP binding [GO:0005524]	protein phosphorylation [GO:0006468]	membrane [GO:0016020];integral component of membrane [GO:0016021]
		5897976	5898887	ENA|AAZ53145|AAZ53145.1	85.82	96.64	Q45QG0	STK protein kinase (Fragment)	protein kinase activity [GO:0004672];ATP binding [GO:0005524];kinase activity [GO:0016301]	protein phosphorylation [GO:0006468];phosphorylation [GO:0016310]
At_5D.fa_cut_(55803742-63099319)	291	5950397	5950780	ENA|ADB54633|ADB54633.1	80.46	98.71	D2Y4C6	Putative polyprotein (Fragment)	nucleic acid binding [GO:0003676];zinc ion binding [GO:0008270]
At_5D.fa_cut_(55803742-63099319)	292	5950933	5951207	ENA|BAC87789|BAC87789.1	80.87	89.51	Q75XV6	BARE-1 retrotransposon protease (Fragment)	peptidase activity [GO:0008233]	proteolysis [GO:0006508]
At_5D.fa_cut_(55803742-63099319)	295	5962887	5963161	ENA|BAC87789|BAC87789.1	82.61	89.84	Q75XV6	BARE-1 retrotransposon protease (Fragment)	peptidase activity [GO:0008233]	proteolysis [GO:0006508]
At_5D.fa_cut_(55803742-63099319)	296	5963337	5963703	ENA|ADB54704|ADB54704.1	82.66	93.54	D2Y4I9	Putative polyprotein (Fragment)	nucleic acid binding [GO:0003676];zinc ion binding [GO:0008270]
At_5D.fa_cut_(55803742-63099319)	297	5979717	5980427	ENA|AAZ53145|AAZ53145.1	97.19	99.8	Q45QG0	STK protein kinase (Fragment)	protein kinase activity [GO:0004672];ATP binding [GO:0005524];kinase activity [GO:0016301]	protein phosphorylation [GO:0006468];phosphorylation [GO:0016310]
At_5D.fa_cut_(55803742-63099319)	299	6010805	6012479	ENA|BAJ89320|BAJ89320.1	95.19	85.91	F2D2J9	Predicted protein		DNA methylation [GO:0006306]
At_5D.fa_cut_(55803742-63099319)	300	6029240	6035615	ENA|BAT00355|BAT00355.1	91.56	89.96	A0A0P0X2Z7	Os07g0184900 protein	damaged DNA binding [GO:0003684]; double-stranded DNA binding [GO:0003690]; telomeric DNA binding [GO:0042162]	double-strand break repair via nonhomologous end joining [GO:0006303]; response to heat [GO:0009408]; telomere maintenance [GO:0000723]	Ku70:Ku80 complex [GO:0043564]
		6029240	6038901	ENA|AEO86623|AEO86623.1	96.65	85	G3K4H8	Ku70	ATP-dependent DNA helicase activity [GO:0004003]; damaged DNA binding [GO:0003684]; telomeric DNA binding [GO:0042162]	double-strand break repair via nonhomologous end joining [GO:0006303]; telomere maintenance [GO:0000723]	Ku70:Ku80 complex [GO:0043564]
		6029240	6035615	ENA|BAC83190|BAC83190.1	91.56	89.96	Q7F1M0	ATP-dependent DNA helicase 2 subunit KU70 (OsKU70) (EC 3.6.4.12) (ATP-dependent DNA helicase 2 subunit 1) (ATP-dependent DNA helicase II 70 kDa subunit)	ATP binding [GO:0005524]; ATP-dependent DNA helicase activity [GO:0004003]; damaged DNA binding [GO:0003684]; double-stranded DNA binding [GO:0003690]; telomeric DNA binding [GO:0042162]	DNA recombination [GO:0006310]; DNA repair [GO:0006281]; double-strand break repair via nonhomologous end joining [GO:0006303]; response to heat [GO:0009408]; telomere maintenance [GO:0000723]	Ku70:Ku80 complex [GO:0043564]; nuclear chromosome, telomeric region [GO:0000784]
		6030536	6032190	ENA|BAT00356|BAT00356.1	91.4	82.64	A0A0P0X2W0	Os07g0184900 protein (Fragment)	damaged DNA binding [GO:0003684]; telomeric DNA binding [GO:0042162]	double-strand break repair via nonhomologous end joining [GO:0006303]; telomere maintenance [GO:0000723]	Ku70:Ku80 complex [GO:0043564]
At_5D.fa_cut_(55803742-63099319)	302	6084506	6084874	ENA|ADB54704|ADB54704.1	81.35	94.32	D2Y4I9	Putative polyprotein (Fragment)	nucleic acid binding [GO:0003676];zinc ion binding [GO:0008270]
At_5D.fa_cut_(55803742-63099319)	309	6189482	6190778	ENA|AAZ53145|AAZ53145.1	86.16	91.52	Q45QG0	STK protein kinase (Fragment)	protein kinase activity [GO:0004672];ATP binding [GO:0005524];kinase activity [GO:0016301]	protein phosphorylation [GO:0006468];phosphorylation [GO:0016310]
		6265705	6267288	ENA|BAS72350|BAS72350.1	80.2	96.43	Q5QN90	Leaf protein-like (Os01g0506100 protein) (cDNA clone:J033091P06, full insert sequence)	endonuclease activity [GO:0004519]; RNA binding [GO:0003723]	negative regulation of abscisic acid-activated signaling pathway [GO:0009788]; regulation of seed germination [GO:0010029]; RNA modification [GO:0009451]; seed germination [GO:0009845]	cytosol [GO:0005829]; intracellular membrane-bounded organelle [GO:0043231]; nucleus [GO:0005634]
At_5D.fa_cut_(55803742-63099319)	315	6293692	6293966	ENA|BAC87789|BAC87789.1	82.5	88.52	Q75XV6	BARE-1 retrotransposon protease (Fragment)	peptidase activity [GO:0008233]	proteolysis [GO:0006508]
At_5D.fa_cut_(55803742-63099319)	316	6294142	6294508	ENA|ADB54634|ADB54634.1	80.97	92.62	D2Y4C7	Putative polyprotein (Fragment)	nucleic acid binding [GO:0003676];zinc ion binding [GO:0008270]
At_5D.fa_cut_(55803742-63099319)	317	6306244	6306624	ENA|ADB54639|ADB54639.1	80.16	98.19	D2Y4C6	Putative polyprotein (Fragment)	nucleic acid binding [GO:0003676];zinc ion binding [GO:0008270]
At_5D.fa_cut_(55803742-63099319)	319	6326195	6329154	ENA|CBH32554|CBH32554.1	94.76	100.57	D8L9K1	Similar to No apical meristem (Fragment)	DNA binding [GO:0003677]	regulation of transcription, DNA-templated [GO:0006355]
		6328050	6328542	ENA|CBH32580|CBH32580.1	93.06	100.34	D8L9M6	Chromosome 3B-specific BAC library, contig ctg0464b	DNA binding [GO:0003677]	regulation of transcription, DNA-templated [GO:0006355]; transcription, DNA-templated [GO:0006351]	nucleus [GO:0005634]
		6359394	6359777	ENA|ADB54679|ADB54679.1	80.16	98.97	D2Y4H0	Putative polyprotein (Fragment)	nucleic acid binding [GO:0003676];zinc ion binding [GO:0008270]
At_5D.fa_cut_(55803742-63099319)	327	6455507	6455986	ENA|ACG45943|ACG45943.1	87.43	101.45	B6U9B0	Histone H2B.2	DNA binding [GO:0003677];protein heterodimerization activity [GO:0046982]		nucleosome [GO:0000786];nucleus [GO:0005634];chromosome [GO:0005694]
		6455507	6455986	ENA|BAK01750|BAK01750.1	89.81	99.78	F2E328	Histone H2B	DNA binding [GO:0003677];protein heterodimerization activity [GO:0046982]		nucleosome [GO:0000786];nucleus [GO:0005634];chromosome [GO:0005694]
		6455507	6455986	ENA|AAB04688|AAB04688.1	88.07	98.71	P54348	Histone H2B.5 (H2B)	DNA binding [GO:0003677];protein heterodimerization activity [GO:0046982]		nucleosome [GO:0000786];nucleus [GO:0005634];chromosome [GO:0005694]
		6455507	6455632	ENA|BAS70442|BAS70442.1	96.83	100	Q0JQL7	Histone H2B (Fragment)	DNA binding [GO:0003677];protein heterodimerization activity [GO:0046982]		nucleosome [GO:0000786];nucleus [GO:0005634];chromosome [GO:0005694]
		6455507	6455986	ENA|BAB44053|BAB44053.1	90.21	100	Q9LGH4	Histone H2B.6	DNA binding [GO:0003677];protein heterodimerization activity [GO:0046982]		nucleosome [GO:0000786];nucleus [GO:0005634];chromosome [GO:0005694]
		6455507	6455986	ENA|CAA42530|CAA42530.1	90.23	99.78	P27807	Histone H2B.1	DNA binding [GO:0003677];protein heterodimerization activity [GO:0046982]		nucleosome [GO:0000786];nucleus [GO:0005634];chromosome [GO:0005694]
		6455507	6455986	ENA|BAB44049|BAB44049.1	89.38	100	Q9LGH8	Histone H2B.8	DNA binding [GO:0003677];protein heterodimerization activity [GO:0046982]		nucleosome [GO:0000786];nucleus [GO:0005634];chromosome [GO:0005694]
		6455513	6455986	ENA|BAS70455|BAS70455.1	89.92	98.29	Q94JE1	Histone H2B.5	DNA binding [GO:0003677];protein heterodimerization activity [GO:0046982]		nucleosome [GO:0000786];nucleus [GO:0005634];chromosome [GO:0005694]
		6455513	6455986	ENA|BAB03624|BAB03624.1	89.24	98.7	Q9LGI2	Histone H2B.10	DNA binding [GO:0003677];protein heterodimerization activity [GO:0046982]		nucleosome [GO:0000786];nucleus [GO:0005634];chromosome [GO:0005694]
		6455513	6455986	ENA|BAB44005|BAB44005.1	88.82	98.7	Q94JJ7	Histone H2B.3	DNA binding [GO:0003677];protein heterodimerization activity [GO:0046982]		nucleosome [GO:0000786];nucleus [GO:0005634];chromosome [GO:0005694]
		6455513	6455944	ENA|BAA07157|BAA07157.1	89.35	95.68	Q43217	Histone H2B.3 (wcH2B-8)	DNA binding [GO:0003677];protein heterodimerization activity [GO:0046982]		nucleosome [GO:0000786];nucleus [GO:0005634];chromosome [GO:0005694]
		6455513	6455986	ENA|AAU44113|AAU44113.1	90.08	98.69	Q6F362	Histone H2B.9	DNA binding [GO:0003677];protein heterodimerization activity [GO:0046982]		nucleosome [GO:0000786];nucleus [GO:0005634];chromosome [GO:0005694]
		6455513	6455986	ENA|BAB78600|BAB78600.1	89.03	98.7	Q7GBK0	Histone H2B.7	DNA binding [GO:0003677];protein heterodimerization activity [GO:0046982]		nucleosome [GO:0000786];nucleus [GO:0005634];chromosome [GO:0005694]
		6455513	6455986	ENA|BAB44008|BAB44008.1	89.03	98.7	Q94JJ4	Histone H2B.4	DNA binding [GO:0003677];protein heterodimerization activity [GO:0046982]		nucleosome [GO:0000786];nucleus [GO:0005634];chromosome [GO:0005694]
		6455514	6455890	ENA|AAA99967|AAA99967.1	81.3	81.17	P50565	Histone H2B.1 (H2B-I)	DNA binding [GO:0003677];protein heterodimerization activity [GO:0046982]		nucleosome [GO:0000786];nucleus [GO:0005634];chromosome [GO:0005694]
		6455514	6455890	ENA|AAA98450|AAA98450.1	81.3	81.17	P54346	Histone H2B.3 (H2B-III)	DNA binding [GO:0003677];protein heterodimerization activity [GO:0046982]		nucleosome [GO:0000786];nucleus [GO:0005634];chromosome [GO:0005694]
		6455514	6455890	ENA|AAA98454|AAA98454.1	82.12	80.95	P54347	Histone H2B.4 (H2B-IV)	DNA binding [GO:0003677];protein heterodimerization activity [GO:0046982]		nucleosome [GO:0000786];nucleus [GO:0005634];chromosome [GO:0005694]
		6455667	6455986	ENA|AAK48890|AAK48890.1	85.63	95.02	Q94KK2	Histone H2B-2 (Fragment)	DNA binding [GO:0003677];protein heterodimerization activity [GO:0046982]		nucleosome [GO:0000786];nucleus [GO:0005634];chromosome [GO:0005694]
		6455667	6455986	ENA|AAK48891|AAK48891.1	85	94.92	Q94KK1	Histone H2B-3 (Fragment)	DNA binding [GO:0003677];protein heterodimerization activity [GO:0046982]		nucleosome [GO:0000786];nucleus [GO:0005634];chromosome [GO:0005694]
		6455667	6455960	ENA|AAK48893|AAK48893.1	82.99	91	Q94KJ9	Histone H2B-5 (Fragment)	DNA binding [GO:0003677];protein heterodimerization activity [GO:0046982]		nucleosome [GO:0000786];nucleus [GO:0005634];chromosome [GO:0005694]
At_5D.fa_cut_(55803742-63099319)	328	6461331	6462963	ENA|AJP33934|AJP33934.1	93.77	81.93	A0A0H3V9A4	Photosystem I P700 chlorophyll a apoprotein A1	metal ion binding [GO:0046872]	photosynthesis [GO:0015979]	chloroplast [GO:0009507]; integral component of membrane [GO:0016021]; photosystem I [GO:0009522]
		6461331	6462891	ENA|CAC87928|CAC87928.1	84.77	98.79	Q8MA65	Photosystem1 subunit A (Fragment)	metal ion binding [GO:0046872]	photosynthesis [GO:0015979]	chloroplast [GO:0009507]; integral component of membrane [GO:0016021]; photosystem I [GO:0009522]
		6461331	6462962	ENA|AIG90057|AIG90057.1	87.59	93.36	A0A075VWM0	Uncharacterized protein	metal ion binding [GO:0046872]	photosynthesis [GO:0015979]	integral component of membrane [GO:0016021]; mitochondrion [GO:0005739]; photosystem I [GO:0009522]
		6461413	6462607	ENA|AKI85058|AKI85058.1	85.57	99.58	A0A0G2YMI8	Photosystem I P700 chlorophyll a apoprotein A1 (Fragment)	metal ion binding [GO:0046872]	photosynthesis [GO:0015979]	chloroplast [GO:0009507]; integral component of membrane [GO:0016021]; photosystem I [GO:0009522]
		6461413	6462607	ENA|AKI85052|AKI85052.1	85.17	99.5	A0A0G2YF65	Photosystem I P700 chlorophyll a apoprotein A (Fragment)	metal ion binding [GO:0046872]	photosynthesis [GO:0015979]	chloroplast [GO:0009507]; integral component of membrane [GO:0016021]; photosystem I [GO:0009522]
		6461456	6461684	ENA|AFS35506|AFS35506.1	87.39	99.57	J9Y6H5	Photosystem I P700 apoprotein A1 (Fragment)	metal ion binding [GO:0046872]	photosynthesis [GO:0015979]	integral component of membrane [GO:0016021]; photosystem I [GO:0009522]; plastid [GO:0009536]
		6461623	6462963	ENA|CAE05899|CAE05899.1	92.54	85.64	Q7XK10	OSJNBa0061C08.6 protein (Photosystem I P700 chlorophyll a apoprotein A1, putative, expressed)	metal ion binding [GO:0046872]	photosynthesis [GO:0015979]	integral component of membrane [GO:0016021]; photosystem I [GO:0009522]
		6461982	6462485	ENA|ABK55689|ABK55689.1	83.37	99.6	A1BQI8	Chloroplast photosystem 1 subunit A (Fragment)	metal ion binding [GO:0046872]	photosynthesis [GO:0015979]	integral component of membrane [GO:0016021]; photosystem I [GO:0009522]
		6462129	6462962	ENA|ALT14473|ALT14473.1	87.68	99.64	A0A1L2BNL4	Photosystem I P700 apoprotein A2	metal ion binding [GO:0046872]	photosynthesis [GO:0015979]	chloroplast [GO:0009507]; integral component of membrane [GO:0016021]; photosystem I [GO:0009522]
		6462310	6462501	ENA|ALO20941|ALO20941.1	82.81	100	A0A0S2ICM2	PsaA (Fragment)		photosynthesis [GO:0015979]	chloroplast [GO:0009507];photosystem I [GO:0009522];plastid [GO:0009536];thylakoid [GO:0009579];membrane [GO:0016020];integral component of membrane [GO:0016021]
		6462661	6462786	ENA|AQU12739|AQU12739.1	86.61	98.43	A0A1S6LXY2	Photosystem I P700 chlorophyll A apoprotein A1 (Fragment)		photosynthesis [GO:0015979]	photosystem I [GO:0009522];thylakoid [GO:0009579];membrane [GO:0016020];integral component of membrane [GO:0016021]
		6462729	6462962	ENA|APR63658|APR63658.1	86.75	90.59	A0A1L6K4B6	Uncharacterized protein (Fragment)		photosynthesis [GO:0015979]	photosystem I [GO:0009522];thylakoid [GO:0009579];membrane [GO:0016020];integral component of membrane [GO:0016021]
		6462989	6463271	ENA|AAV74369|AAV74369.1	90.85	95.61	Q5QA64	PsaB (Fragment)		photosynthesis [GO:0015979]	chloroplast [GO:0009507];photosystem I [GO:0009522];plastid [GO:0009536];thylakoid [GO:0009579];integral component of membrane [GO:0016021]
At_5D.fa_cut_(55803742-63099319)	338	6579632	6580327	ENA|CBH32564|CBH32564.1	91.14	95.54	D8L9L0	Chromosome 3B-specific BAC library, contig ctg0464b	zinc ion binding [GO:0008270]	multicellular organism development [GO:0007275]; ubiquitin-dependent protein catabolic process [GO:0006511]	nucleus [GO:0005634]
At_5D.fa_cut_(55803742-63099319)	345	6798883	6801003	ENA|BAJ85196|BAJ85196.1	91.17	98.03	F2CQS5	Predicted protein	protein kinase activity [GO:0004672];ATP binding [GO:0005524]	protein phosphorylation [GO:0006468]	membrane [GO:0016020];integral component of membrane [GO:0016021]
At_5D.fa_cut_(55803742-63099319)	350	6965640	6968531	ENA|BAJ88558|BAJ88558.1	93.64	100.99	F2D0D7	Predicted protein	hydrolase activity, hydrolyzing O-glycosyl compounds [GO:0004553];hydrolase activity [GO:0016787];hydrolase activity, acting on glycosyl bonds [GO:0016798];actin filament binding [GO:0051015]	carbohydrate metabolic process [GO:0005975];actin filament organization [GO:0007015];metabolic process [GO:0008152]
		6965640	6967353	ENA|BAK07818|BAK07818.1	92.87	90.69	F2EKE6	Predicted protein (Fragment)	hydrolase activity, hydrolyzing O-glycosyl compounds [GO:0004553];hydrolase activity [GO:0016787];hydrolase activity, acting on glycosyl bonds [GO:0016798];actin filament binding [GO:0051015]	carbohydrate metabolic process [GO:0005975];actin filament organization [GO:0007015];metabolic process [GO:0008152]
		6965641	6965769	ENA|BAS92989|BAS92989.1	87.6	95.56	A0A0P0WJU5	Os05g0244500 protein (Fragment)	actin filament binding [GO:0051015]	actin filament organization [GO:0007015]
At_5D.fa_cut_(55803742-63099319)	351	6986613	6989366	ENA|BAJ88558|BAJ88558.1	88.35	97.75	F2D0D7	Predicted protein	hydrolase activity, hydrolyzing O-glycosyl compounds [GO:0004553];hydrolase activity [GO:0016787];hydrolase activity, acting on glycosyl bonds [GO:0016798];actin filament binding [GO:0051015]	carbohydrate metabolic process [GO:0005975];actin filament organization [GO:0007015];metabolic process [GO:0008152]
		6987486	6989366	ENA|BAK07818|BAK07818.1	88.03	90	F2EKE6	Predicted protein (Fragment)	hydrolase activity, hydrolyzing O-glycosyl compounds [GO:0004553];hydrolase activity [GO:0016787];hydrolase activity, acting on glycosyl bonds [GO:0016798];actin filament binding [GO:0051015]	carbohydrate metabolic process [GO:0005975];actin filament organization [GO:0007015];metabolic process [GO:0008152]
		6989237	6989365	ENA|BAS92989|BAS92989.1	87.6	95.56	A0A0P0WJU5	Os05g0244500 protein (Fragment)	actin filament binding [GO:0051015]	actin filament organization [GO:0007015]
At_5D.fa_cut_(55803742-63099319)	352	7026529	7027969	ENA|BAS92989|BAS92989.1	83.4	189.63	A0A0P0WJU5	Os05g0244500 protein (Fragment)	actin filament binding [GO:0051015]	actin filament organization [GO:0007015]
At_5D.fa_cut_(55803742-63099319)	356	7078847	7084171	ENA|BAK03298|BAK03298.1	88.77	106.85	F2E7H6	Predicted protein	actin filament binding [GO:0051015]	actin filament organization [GO:0007015]
At_5D.fa_cut_(55803742-63099319)	364	7235559	7235918	ENA|ADB54702|ADB54702.1	80.27	92.25	D2Y4I6	Putative polyprotein (Fragment)	nucleic acid binding [GO:0003676];zinc ion binding [GO:0008270]
At_5D.fa_cut_(55803742-63099319)	367	7256332	7256691	ENA|ADB54702|ADB54702.1	80	92.25	D2Y4I6	Putative polyprotein (Fragment)	nucleic acid binding [GO:0003676];zinc ion binding [GO:0008270]

## Sheet: ab initio prediction
seq_name	clust	start	end	ENA_id	Ident	Cover	UP_id	protein_name	molecular function	biological process	cellular component
AET5Gv20138700.1	0	1	471	EM_CDS:EMT07465	100	100	M8B1K1	E3 ubiquitin-protein ligase	ligase activity [GO:0016874]
AET5Gv20139000.2	0	91	820	EM_CDS:JAE72084	80.68	98.12	A0A0A9KHT9	Uncharacterized protein	GDP-D-glucose phosphorylase activity [GO:0080048]
AET5Gv20139700.1	0	106	623	EM_CDS:KQK08139	81.08	95.21	I1HN77	Uncharacterized protein	copper ion binding [GO:0005507]
		106	628	EM_CDS:BAJ98697	89.35	95.45	F2DUC6	Predicted protein
AET5Gv20139900.1	0	1	279	EM_CDS:EMS59557	92.91	99.65	M7ZHL7	Uncharacterized protein
AET5Gv20140100.2	0	13	255	EM_CDS:EMS59558	92.62	99.59	M7Z8N5	Uncharacterized protein
AET5Gv20140200.1	0	1	243	EM_CDS:EMS59559	96.3	100	M8AFZ4	Uncharacterized protein
AET5Gv20140300.2	0	1	238	EM_CDS:EMS59589	95.38	99.17	M8AG14	Uncharacterized protein
AET5Gv20140500.1	0	190	1308	EM_CDS:BAJ93487	97.05	100	F2DEG6	Predicted protein	beta-1,4-mannosylglycoprotein 4-beta-N-acetylglucosaminyltransferase activity [GO:0003830]	protein N-linked glycosylation [GO:0006487]	integral component of membrane [GO:0016021]
		208	1298	EM_CDS:KQJ85842	89.46	99.27	I1IGJ1	Uncharacterized protein	beta-1,4-mannosylglycoprotein 4-beta-N-acetylglucosaminyltransferase activity [GO:0003830]	protein N-linked glycosylation [GO:0006487]	integral component of membrane [GO:0016021]
		208	1214	EM_CDS:EMT02630	100	95.63	R7W0X7	Beta-1,4-mannosyl-glycoprotein 4-beta-N-acetylglucosaminyltransferase	beta-1,4-mannosylglycoprotein 4-beta-N-acetylglucosaminyltransferase activity [GO:0003830]	protein N-linked glycosylation [GO:0006487]	integral component of membrane [GO:0016021]
		242	1307	EM_CDS:JAE47599	86.05	97.35	A0A0A9IHT7	Acetylglucosaminyltransferase, putative	beta-1,4-mannosylglycoprotein 4-beta-N-acetylglucosaminyltransferase activity [GO:0003830]	protein N-linked glycosylation [GO:0006487]	integral component of membrane [GO:0016021]
		265	1303	EM_CDS:ACR35217	82.19	94.89	C4J217	Beta-14-N-acetylglucosaminyltransferase family protein	beta-1,4-mannosylglycoprotein 4-beta-N-acetylglucosaminyltransferase activity [GO:0003830]	protein N-linked glycosylation [GO:0006487]	integral component of membrane [GO:0016021]
		266	1308	EM_CDS:BAF30274	83.73	95.25	Q2QMA5	Glycosyl transferase family 17 protein, putative, expressed (Os12g0611900 protein) (cDNA clone:J033025O17, full insert sequence)	beta-1,4-mannosylglycoprotein 4-beta-N-acetylglucosaminyltransferase activity [GO:0003830]	protein N-linked glycosylation [GO:0006487]	integral component of membrane [GO:0016021]
AET5Gv20142500.22	0	1	3347	EM_CDS:AQK60425	86.91	99.44	A0A1D6QSH0	Cullin-associated NEDD8-dissociated protein 1
		1	3660	EM_CDS:BAJ94036	97.22	99.97	F2DG15	Predicted protein
		1	3656	EM_CDS:BAG91271	88.46	99.95	Q6H4V4	Os02g0167700 protein (Putative TIP120 protein) (cDNA clone:J023003N20, full insert sequence)		SCF complex assembly [GO:0010265];protein ubiquitination [GO:0016567]	nucleus [GO:0005634]
		1	3656	EM_CDS:EEC72565	88.46	99.95	B8AIH4	Uncharacterized protein
		1	3658	EM_CDS:OEL20001	87.92	99.19	A0A1E5V4H1	Cullin-associated NEDD8-dissociated protein 1 (Fragment)
		94	983	EM_CDS:BAS77190	86.07	94.18	C7IY94	Os02g0169800 protein (Fragment)		SCF complex assembly [GO:0010265];protein ubiquitination [GO:0016567]	nucleus [GO:0005634]
		1159	1348	EM_CDS:JAF83999	85.26	100	A0A0A9UVS0	CAND1
		1935	2478	EM_CDS:BAJ94395	96.71	86.51	F2DH24	Predicted protein (Fragment)
		3517	3656	EM_CDS:ABR25444	88.57	97.22	A6MZM4	Cullin-associated nedd8-dissociated protein1
AET5Gv20142700.2	0	6	1458	EM_CDS:BAJ88823	92.85	96.63	F2D152	Predicted protein (Fragment)		lipid metabolic process [GO:0006629];metabolic process [GO:0008152]
		187	371	EM_CDS:JAF34868	85.41	92.04	A0A0A9QJW9	Uncharacterized protein
AET5Gv20143500.1	0	1	1689	EM_CDS:KQJ85846	80.03	100.18	A0A0Q3EDV6	Uncharacterized protein	nucleic acid binding [GO:0003676];ATP binding [GO:0005524]
		1	1806	EM_CDS:CBM36506	95.79	100.22
		3	1806	EM_CDS:BAK08013	89.43	100.16	F2EKZ1	Predicted protein (Fragment)	nucleic acid binding [GO:0003676];ATP binding [GO:0005524]
		312	500	EM_CDS:BAT00032	80.95	88.73	A0A0P0X304	Os07g0143800 protein (Fragment)
		405	1806	EM_CDS:EMS53462	89.56	96.5	M7Z0M1	DEAD-box ATP-dependent RNA helicase 9	nucleic acid binding [GO:0003676];helicase activity [GO:0004386];ATP binding [GO:0005524]
AET5Gv20143600.2	0	91	1173	EM_CDS:EMT16479	99.82	84.35	N1QXM0	Uncharacterized protein
AET5Gv20144600.1	0	1	1079	EM_CDS:EMT16479	98.89	84.03	N1QXM0	Uncharacterized protein
AET5Gv20144100.1	0	66	966	EM_CDS:OEL36912	80.77	92.1	A0A1E5WHN4	Protein EXORDIUM
		703	970	EM_CDS:JAF10839	88.48	98.89	A0A0A9NW52	Uncharacterized protein
AET5Gv20145400.1	0	46	308	EM_CDS:EMT04323	85.71	99.62	M8BC52	Uncharacterized protein
AET5Gv20145700.1	0	1	266	EM_CDS:EMT04323	84.21	100.38	M8BC52	Uncharacterized protein
AET5Gv20145900.1	0	394	567	EM_CDS:BAH91963	81.61	81.69	C7IZV0	Os03g0111700 protein (Fragment)	nucleotide binding [GO:0000166];aminoacyl-tRNA ligase activity [GO:0004812];ATP binding [GO:0005524]	tRNA aminoacylation for protein translation [GO:0006418]
		514	620	EM_CDS:JAE84292	83.18	89.17	A0A0A9LEY7	Uncharacterized protein
AET5Gv20145900.1	1	627	811	EM_CDS:JAF90606	88.11	95.83	A0A0A9V200	Uncharacterized protein
AET5Gv20146000.35	0	89	2648	EM_CDS:KQJ96419	81.2	100.16	I1I3I9	Uncharacterized protein
		89	2643	EM_CDS:BAJ96231	80	101.28	F2DMB0	Predicted protein
AET5Gv20146200.8	0	1	1113	EM_CDS:EMT27219	95.33	94.47	M8BZ30	Flavonol synthase/flavanone 3-hydroxylase	oxidoreductase activity [GO:0016491];metal ion binding [GO:0046872]	oxidation-reduction process [GO:0055114]
		124	1131	EM_CDS:BAJ86556	90.88	98.05	F2CUN5	Predicted protein	oxidoreductase activity [GO:0016491];metal ion binding [GO:0046872]	oxidation-reduction process [GO:0055114]
		136	1116	EM_CDS:KQJ98693	80.44	98.5	I1I7Y3	Uncharacterized protein	oxidoreductase activity [GO:0016491];metal ion binding [GO:0046872]	oxidation-reduction process [GO:0055114]
AET5Gv20146500.1	0	325	681	EM_CDS:EMT27220	100	89.47	M8BQE8	Peptide transporter PTR2	transmembrane transporter activity [GO:0022857]	transmembrane transport [GO:0055085]	membrane [GO:0016020];integral component of membrane [GO:0016021]
AET5Gv20146800.8	0	27	1512	EM_CDS:EMT27221	100	90.08	M8CTW7	Uncharacterized protein	actin binding [GO:0003779]
		28	1512	EM_CDS:AQL06429	83.4	99.93	K7VZ92	Stomatal closure-related actin-binding protein 1	actin binding [GO:0003779]
		43	1512	EM_CDS:EEE59099	85.65	97.22	Q10KZ6	Proline-rich family protein, putative, expressed	actin binding [GO:0003779]
		655	1512	EM_CDS:ACF83312	82.47	99.65
		778	1512	EM_CDS:BAS84310	87.35	100	Q0DRQ2	Os03g0364500 protein (Fragment)
AET5Gv20147800.14	0	1	1176	EM_CDS:EMT22885	100	87.31	M8BDA6	Putative LRR receptor-like serine/threonine-protein kinase	nucleotide binding [GO:0000166];protein kinase activity [GO:0004672];protein serine/threonine kinase activity [GO:0004674];ATP binding [GO:0005524];kinase activity [GO:0016301]	protein phosphorylation [GO:0006468];phosphorylation [GO:0016310]
		37	1176	EM_CDS:KQJ85850	88.68	100.18	I1IGJ6	Uncharacterized protein	nucleotide binding [GO:0000166];protein kinase activity [GO:0004672];protein serine/threonine kinase activity [GO:0004674];ATP binding [GO:0005524]	protein phosphorylation [GO:0006468]	plasma membrane [GO:0005886]
		37	1176	EM_CDS:BAK03512	94.56	100	F2E840	Predicted protein	nucleotide binding [GO:0000166];protein kinase activity [GO:0004672];protein serine/threonine kinase activity [GO:0004674];ATP binding [GO:0005524]	protein phosphorylation [GO:0006468]
		42	1176	EM_CDS:ONM02056	80.47	99.74	A0A1D6KG42	Serine/threonine-protein kinase receptor	nucleotide binding [GO:0000166];protein kinase activity [GO:0004672];protein serine/threonine kinase activity [GO:0004674];ATP binding [GO:0005524];kinase activity [GO:0016301]	protein phosphorylation [GO:0006468];phosphorylation [GO:0016310]
		379	1176	EM_CDS:ABA99370	82.73	100.13	Q2QMB2	Receptor-like serine/threonine kinase, putative, expressed	protein kinase activity [GO:0004672];ATP binding [GO:0005524];kinase activity [GO:0016301]	protein phosphorylation [GO:0006468];phosphorylation [GO:0016310]
		430	1176	EM_CDS:BAF30270	82.35	98.54	Q0ILZ5	Os12g0611100 protein (Fragment)	protein kinase activity [GO:0004672];protein serine/threonine kinase activity [GO:0004674];ATP binding [GO:0005524]	protein phosphorylation [GO:0006468]	plasma membrane [GO:0005886]
AET5Gv20147900.7	0	1	2469	EM_CDS:EMT22886	100	100	M8CI00	Tuftelin-interacting protein 11	DNA binding [GO:0003677]	mRNA processing [GO:0006397]; regulation of transcription, DNA-templated [GO:0006355]; RNA splicing [GO:0008380]	spliceosomal complex [GO:0005681]
		19	2459	EM_CDS:BAT18095	81.37	96.96	Q2QM64	G-patch domain containing protein, expressed (Os12g0615800 protein) (cDNA clone:J033071N19, full insert sequence)	DNA binding [GO:0003677]	regulation of transcription, DNA-templated [GO:0006355]; spliceosomal complex disassembly [GO:0000390]	U2-type post-mRNA release spliceosomal complex [GO:0071008]
		19	2459	EM_CDS:EAZ21226	81.37	97.77	A3CJG3	Uncharacterized protein	DNA binding [GO:0003677]	mRNA processing [GO:0006397]; regulation of transcription, DNA-templated [GO:0006355]; RNA splicing [GO:0008380]	spliceosomal complex [GO:0005681]
		31	2469	EM_CDS:BAJ94668	86.47	96.86	F2DHU7	Predicted protein	DNA binding [GO:0003677]	mRNA processing [GO:0006397]; regulation of transcription, DNA-templated [GO:0006355]; RNA splicing [GO:0008380]	spliceosomal complex [GO:0005681]
		867	956	EM_CDS:JAE98513	88.89	93.75	A0A0A9MVZ2	Tuftelin interacting protein, putative
AET5Gv20148200.1	0	23	155	EM_CDS:JAE63232	80.45	96.38	A0A0A9JPQ4	Uncharacterized protein
AET5Gv20148300.7	0	127	221	EM_CDS:BAT18034	83.16	81.2	A0A0N7KUC5	Os12g0610800 protein (Fragment)			membrane [GO:0016020];integral component of membrane [GO:0016021]
AET5Gv20148400.2	0	92	1005	EM_CDS:AET10459	97.4	100	A0A088AX62	NAC transcription factor 6B	DNA binding [GO:0003677]	regulation of transcription, DNA-templated [GO:0006355]; transcription, DNA-templated [GO:0006351]	nucleus [GO:0005634]
		92	543	EM_CDS:AET10460	97.57	96.37	A0A088AX64	NAC transcription factor 6C	DNA binding [GO:0003677]	regulation of transcription, DNA-templated [GO:0006355]; transcription, DNA-templated [GO:0006351]	nucleus [GO:0005634]
		92	978	EM_CDS:EMS64938	97.08	94.13	M7ZNX6	NAC domain-containing protein 21/22	DNA binding [GO:0003677]	regulation of transcription, DNA-templated [GO:0006355]; transcription, DNA-templated [GO:0006351]	nucleus [GO:0005634]
		92	1005	EM_CDS:AGV08300	99.78	100.11	T2BAM9	NAC transcription factor	DNA binding [GO:0003677]	regulation of transcription, DNA-templated [GO:0006355]; transcription, DNA-templated [GO:0006351]	nucleus [GO:0005634]
		92	1005	EM_CDS:KQJ85858	85.05	99.89	A0A0Q3GYD2	Uncharacterized protein	DNA binding [GO:0003677]	regulation of transcription, DNA-templated [GO:0006355]; transcription, DNA-templated [GO:0006351]	nucleus [GO:0005634]
		92	1005	EM_CDS:AET10458	96.98	100	A0A088AX61	NAC transcription factor 6A	DNA binding [GO:0003677]	regulation of transcription, DNA-templated [GO:0006355]; transcription, DNA-templated [GO:0006351]	nucleus [GO:0005634]
		364	506	EM_CDS:ADG57864	80.42	83.14	D6MK17	Transcription factor (Fragment)	DNA binding [GO:0003677]	regulation of transcription, DNA-templated [GO:0006355]; transcription, DNA-templated [GO:0006351]	nucleus [GO:0005634]
AET5Gv20148600.26	0	70	168	EM_CDS:JAE55131	92.93	100	A0A0A9J6V5	Uncharacterized protein
AET5Gv20148700.1	0	1	196	EM_CDS:ASD37392	100	94.23	A0A218LAS5	ATP synthase subunit c, chloroplastic (Fragment)	hydrogen ion transmembrane transporter activity [GO:0015078]; lipid binding [GO:0008289]	ATP hydrolysis coupled proton transport [GO:0015991]; ATP synthesis coupled proton transport [GO:0015986]	chloroplast thylakoid membrane [GO:0009535]; proton-transporting ATP synthase complex, coupling factor F(o) [GO:0045263]
		1	196	EM_CDS:BAP59030	100	80.66	A0A075W561	ATP synthase subunit c, chloroplastic (ATP synthase F(0) sector subunit c) (ATPase subunit III) (F-type ATPase subunit c) (F-ATPase subunit c) (Lipid-binding protein)	lipid binding [GO:0008289]; proton-transporting ATP synthase activity, rotational mechanism [GO:0046933]	ATP hydrolysis coupled proton transport [GO:0015991]; ATP synthesis coupled proton transport [GO:0015986]	chloroplast thylakoid membrane [GO:0009535]; integral component of membrane [GO:0016021]; proton-transporting ATP synthase complex, coupling factor F(o) [GO:0045263]
AET5Gv20148900.1	0	57	1089	EM_CDS:BAK03572	88.94	94.43	F2E8A0	Predicted protein
AET5Gv20149000.1	0	1	687	EM_CDS:BAJ90944	87.99	101.01	F2D773	Predicted protein	metal ion binding [GO:0046872]		membrane [GO:0016020];integral component of membrane [GO:0016021]
		1	684	EM_CDS:EMT23684	99.85	99.13	M8BP05	E3 ubiquitin-protein ligase RNF5	ligase activity [GO:0016874];metal ion binding [GO:0046872]		membrane [GO:0016020];integral component of membrane [GO:0016021]
AET5Gv20149200.4	0	1	1053	EM_CDS:EMT23685	99.91	100	M8BFH4	Transcription factor PIF3	protein dimerization activity [GO:0046983]
		1	1049	EM_CDS:BAJ92170	86.32	102.83	F2DAP9	Predicted protein	protein dimerization activity [GO:0046983]
		817	985	EM_CDS:JAF94622	80.47	100	A0A0A9VKU1	Uncharacterized protein
AET5Gv20150100.2	0	63	690	EM_CDS:BAK07950	93.98	100.64	F2EKS8	Predicted protein
AET5Gv20150200.2	0	112	2541	EM_CDS:EES16340	81.04	101.13	C5YRJ4	Uncharacterized protein
		112	2541	EM_CDS:ONM02045	80.64	101.04	A0A1D6KG31	Transducin/WD40 repeat-like superfamily protein
		112	1405	EM_CDS:BAJ97330	95.05	94.59	F2DQF9	Predicted protein
		112	2541	EM_CDS:OEL33451	81.45	101	A0A1E5W7R7	WD repeat-containing protein 75
		112	2541	EM_CDS:ABA99359	82.27	101.5	Q2QMC2	Os12g0609800 protein (Transducin family protein, putative, expressed)
		1735	2541	EM_CDS:BAT18025	82.65	100	A0A0P0YCA0	Os12g0609800 protein (Fragment)
AET5Gv20150400.1	0	66	2169	EM_CDS:OEL33454	82.06	99.57	A0A1E5W7V3	Pentatricopeptide repeat-containing protein
		67	2169	EM_CDS:EMT26142	100	100	M8CG43	Uncharacterized protein
		107	2129	EM_CDS:ABA97156	80.67	89.08	Q2QTL4	Os12g0289800 protein (Pentatricopeptide, putative, expressed)	endonuclease activity [GO:0004519]; RNA binding [GO:0003723]	RNA modification [GO:0009451]	intracellular membrane-bounded organelle [GO:0043231]
		107	2169	EM_CDS:BAT16770	80.66	98.94	A0A0N7KTW7	Os12g0289800 protein
		107	2129	EM_CDS:CAW99589	80.67	89.08
		201	2169	EM_CDS:KQJ85867	90.26	90.54	A0A0Q3HCP9	Uncharacterized protein (Fragment)
AET5Gv20150800.1	0	1	763	EM_CDS:EMT16800	94.76	88.62	R7WBM7	Uncharacterized protein
AET5Gv20151000.6	0	1	1356	EM_CDS:ONM02033	85.88	84.83	A0A1D6KG18	AGC (cAMP-dependent cGMP-dependent and protein kinase C) kinase family protein	nucleotide binding [GO:0000166];protein kinase activity [GO:0004672];protein serine/threonine kinase activity [GO:0004674];ATP binding [GO:0005524];kinase activity [GO:0016301];transferase activity [GO:0016740]	protein phosphorylation [GO:0006468];phosphorylation [GO:0016310]
		1	997	EM_CDS:OEL33450	85.76	100	A0A1E5W878	Putative serine/threonine-protein kinase ndrA	nucleotide binding [GO:0000166];protein kinase activity [GO:0004672];protein serine/threonine kinase activity [GO:0004674];ATP binding [GO:0005524];kinase activity [GO:0016301]	protein phosphorylation [GO:0006468];phosphorylation [GO:0016310]
		1	1677	EM_CDS:BAK06774	95.77	99.88	F2EHF2	Predicted protein	nucleotide binding [GO:0000166];protein kinase activity [GO:0004672];protein serine/threonine kinase activity [GO:0004674];ATP binding [GO:0005524];kinase activity [GO:0016301];transferase activity [GO:0016740]	protein phosphorylation [GO:0006468];phosphorylation [GO:0016310]
		1	708	EM_CDS:BAT16776	84.5	99.31	A0A0P0Y980	Os12g0290100 protein	protein kinase activity [GO:0004672];ATP binding [GO:0005524]	protein phosphorylation [GO:0006468]
		1	1661	EM_CDS:EAZ20208	83.53	98.88	Q2QTL1	Protein kinase domain containing protein, expressed	nucleotide binding [GO:0000166];protein kinase activity [GO:0004672];protein serine/threonine kinase activity [GO:0004674];ATP binding [GO:0005524];kinase activity [GO:0016301];transferase activity [GO:0016740]	protein phosphorylation [GO:0006468];phosphorylation [GO:0016310]
		1	1661	EM_CDS:EAY82826	83.53	98.88	A2ZJP2	Uncharacterized protein	nucleotide binding [GO:0000166];protein kinase activity [GO:0004672];protein serine/threonine kinase activity [GO:0004674];ATP binding [GO:0005524];kinase activity [GO:0016301];transferase activity [GO:0016740]	protein phosphorylation [GO:0006468];phosphorylation [GO:0016310]
		1	1666	EM_CDS:CBD34517	85.47	98.95
		120	1547	EM_CDS:OAY71734	82.56	83.66	A0A199V3U6	Serine/threonine-protein kinase CBK1	nucleotide binding [GO:0000166];protein kinase activity [GO:0004672];protein serine/threonine kinase activity [GO:0004674];ATP binding [GO:0005524];kinase activity [GO:0016301];transferase activity [GO:0016740]	protein phosphorylation [GO:0006468];phosphorylation [GO:0016310]
AET5Gv20151200.5	0	1	876	EM_CDS:BAJ96021	95.89	100.23	F2DLQ0	Predicted protein
		28	876	EM_CDS:EAZ21175	82.1	100.83	Q2QMC5	Os12g0609500 protein (Oxidoreductase, short chain dehydrogenase/reductase family protein, expressed) (cDNA clone:J023113G07, full insert sequence)
		28	876	EM_CDS:EMT00256	99.41	100	R7W2H1	Putative oxidoreductase
		59	876	EM_CDS:KQJ85873	89	96.45	I1IGL0	Uncharacterized protein
		111	876	EM_CDS:ACG37738	81.92	93.43	B6TKV5	Cell-cell signaling protein csgA-like
AET5Gv20151400.1	0	166	457	EM_CDS:EMT00254	100	81.11	R7VYI4	Uncharacterized protein
AET5Gv20151600.1	0	1	252	EM_CDS:KQJ91733	81.18	104.58	A0A0Q3LGD7	Uncharacterized protein
AET5Gv20152000.1	0	1	2208	EM_CDS:EMT27911	100	100	M8CVQ3	Cysteine-rich receptor-like protein kinase 25	protein kinase activity [GO:0004672];ATP binding [GO:0005524];kinase activity [GO:0016301]	protein phosphorylation [GO:0006468];phosphorylation [GO:0016310]	membrane [GO:0016020];integral component of membrane [GO:0016021]
		574	2208	EM_CDS:EMT27909	82.07	95.21	M8C110	Lectin-domain containing receptor kinase A4.3	protein kinase activity [GO:0004672];ATP binding [GO:0005524];kinase activity [GO:0016301]	protein phosphorylation [GO:0006468];phosphorylation [GO:0016310]	membrane [GO:0016020];integral component of membrane [GO:0016021]
AET5Gv20152300.1	0	1	1587	EM_CDS:EMT27909	100	91.68	M8C110	Lectin-domain containing receptor kinase A4.3	protein kinase activity [GO:0004672];ATP binding [GO:0005524];kinase activity [GO:0016301]	protein phosphorylation [GO:0006468];phosphorylation [GO:0016310]	membrane [GO:0016020];integral component of membrane [GO:0016021]
AET5Gv20152200.1	0	1	2265	EM_CDS:EMS46788	96.6	100.35	M7Y9M9	L-type lectin-domain containing receptor kinase IX.1	protein kinase activity [GO:0004672];ATP binding [GO:0005524];kinase activity [GO:0016301];carbohydrate binding [GO:0030246]	protein phosphorylation [GO:0006468];phosphorylation [GO:0016310]	membrane [GO:0016020];integral component of membrane [GO:0016021]
		1	2265	EM_CDS:EMT27910	99.69	99.96	M8BSE0	Cysteine-rich receptor-like protein kinase 25	protein kinase activity [GO:0004672];ATP binding [GO:0005524];kinase activity [GO:0016301]	protein phosphorylation [GO:0006468];phosphorylation [GO:0016310]	membrane [GO:0016020];integral component of membrane [GO:0016021]
AET5Gv20152400.3	0	609	2046	EM_CDS:BAJ93690	80.4	100.49	F2DF19	Predicted protein	nucleotide binding [GO:0000166];protein kinase activity [GO:0004672];protein serine/threonine kinase activity [GO:0004674];ATP binding [GO:0005524]	protein phosphorylation [GO:0006468]	membrane [GO:0016020];integral component of membrane [GO:0016021]
		656	2046	EM_CDS:EMT27907	82.69	100.36	M8CKL2	Lectin-domain containing receptor kinase A4.2	nucleotide binding [GO:0000166];protein kinase activity [GO:0004672];protein serine/threonine kinase activity [GO:0004674];ATP binding [GO:0005524];kinase activity [GO:0016301]	protein phosphorylation [GO:0006468];phosphorylation [GO:0016310]	membrane [GO:0016020];integral component of membrane [GO:0016021]
		1133	1632	EM_CDS:AAZ53145	85.6	98.62	Q45QG0	STK protein kinase (Fragment)	protein kinase activity [GO:0004672];ATP binding [GO:0005524];kinase activity [GO:0016301]	protein phosphorylation [GO:0006468];phosphorylation [GO:0016310]
AET5Gv20152500.1	0	297	2007	EM_CDS:EMT12552	99.77	92.89	M8B707	Lectin-domain containing receptor kinase A4.2	protein kinase activity [GO:0004672];ATP binding [GO:0005524];kinase activity [GO:0016301]	protein phosphorylation [GO:0006468];phosphorylation [GO:0016310]	membrane [GO:0016020];integral component of membrane [GO:0016021]
		1091	1590	EM_CDS:AAZ53145	97.2	98.62	Q45QG0	STK protein kinase (Fragment)	protein kinase activity [GO:0004672];ATP binding [GO:0005524];kinase activity [GO:0016301]	protein phosphorylation [GO:0006468];phosphorylation [GO:0016310]
AET5Gv20152700.11	0	104	1527	EM_CDS:BAJ89320	92.38	93.09	F2D2J9	Predicted protein		DNA methylation [GO:0006306]
AET5Gv20153000.3	0	1	1881	EM_CDS:ONM27643	84.3	92.9	A0A1D6F903	ATP-dependent DNA helicase 2 subunit KU70	ATP-dependent DNA helicase activity [GO:0004003]; damaged DNA binding [GO:0003684]; telomeric DNA binding [GO:0042162]	double-strand break repair via nonhomologous end joining [GO:0006303]; telomere maintenance [GO:0000723]	Ku70:Ku80 complex [GO:0043564]
		1	1343	EM_CDS:OQU88293	85.01	100.15	A0A1W0W1R4	Uncharacterized protein	damaged DNA binding [GO:0003684]; telomeric DNA binding [GO:0042162]	double-strand break repair via nonhomologous end joining [GO:0006303]; telomere maintenance [GO:0000723]	Ku70:Ku80 complex [GO:0043564]
		1	998	EM_CDS:BAC83190	89.48	100.1	Q7F1M0	ATP-dependent DNA helicase 2 subunit KU70 (OsKU70) (EC 3.6.4.12) (ATP-dependent DNA helicase 2 subunit 1) (ATP-dependent DNA helicase II 70 kDa subunit)	ATP binding [GO:0005524]; ATP-dependent DNA helicase activity [GO:0004003]; damaged DNA binding [GO:0003684]; double-stranded DNA binding [GO:0003690]; telomeric DNA binding [GO:0042162]	DNA recombination [GO:0006310]; DNA repair [GO:0006281]; double-strand break repair via nonhomologous end joining [GO:0006303]; response to heat [GO:0009408]; telomere maintenance [GO:0000723]	Ku70:Ku80 complex [GO:0043564]; nuclear chromosome, telomeric region [GO:0000784]
		1	1881	EM_CDS:ADO00728	98.03	100	J9PDC6	Ku70	ATP-dependent DNA helicase activity [GO:0004003]; damaged DNA binding [GO:0003684]; telomeric DNA binding [GO:0042162]	double-strand break repair via nonhomologous end joining [GO:0006303]; telomere maintenance [GO:0000723]	Ku70:Ku80 complex [GO:0043564]
		1	998	EM_CDS:BAT00355	89.48	100.1	A0A0P0X2Z7	Os07g0184900 protein	damaged DNA binding [GO:0003684]; double-stranded DNA binding [GO:0003690]; telomeric DNA binding [GO:0042162]	double-strand break repair via nonhomologous end joining [GO:0006303]; response to heat [GO:0009408]; telomere maintenance [GO:0000723]	Ku70:Ku80 complex [GO:0043564]
		274	743	EM_CDS:BAT00356	90.64	93.81	A0A0P0X2W0	Os07g0184900 protein (Fragment)	damaged DNA binding [GO:0003684]; telomeric DNA binding [GO:0042162]	double-strand break repair via nonhomologous end joining [GO:0006303]; telomere maintenance [GO:0000723]	Ku70:Ku80 complex [GO:0043564]
		1777	1881	EM_CDS:JAE65926	80	100	A0A0A9K2L6	Ku P70 DNA helicase, putative	helicase activity [GO:0004386]
AET5Gv20153500.9	0	1	2106	EM_CDS:EMT01989	100	100	N1QU51	Cysteine-rich receptor-like protein kinase 25	protein kinase activity [GO:0004672];ATP binding [GO:0005524];kinase activity [GO:0016301]	protein phosphorylation [GO:0006468];phosphorylation [GO:0016310]	membrane [GO:0016020];integral component of membrane [GO:0016021]
AET5Gv20153800.1	0	1	668	EM_CDS:KQJ99932	88.92	99.85	I1IAM6	Uncharacterized protein	catalytic activity [GO:0003824]	aromatic amino acid family metabolic process [GO:0009072]	cytoplasm [GO:0005737]
		1	663	EM_CDS:AKR15640	81.32	98.96	A0A0K0QRF2	Glutathionine S-transferase	transferase activity [GO:0016740]	aromatic amino acid family metabolic process [GO:0009072]	cytoplasm [GO:0005737]
		1	662	EM_CDS:ACN31191	80.69	98.81	B6TYS6	Glutathione S-transferase zeta class	transferase activity [GO:0016740]	aromatic amino acid family metabolic process [GO:0009072]	cytoplasm [GO:0005737]
		8	663	EM_CDS:ABI17930	84.3	96.61	Q0GKV1	Glutathione S-transferase 2	transferase activity [GO:0016740]	aromatic amino acid family metabolic process [GO:0009072]	cytoplasm [GO:0005737]
		8	663	EM_CDS:BAF09070	80.2	96.5	Q6Z7F5	Os02g0564000 protein (Putative glutathione s-transferase) (cDNA clone:J033022J16, full insert sequence)	transferase activity [GO:0016740]	aromatic amino acid family metabolic process [GO:0009072]	cytoplasm [GO:0005737]
		34	662	EM_CDS:AAG34825	81.1	98.75	Q9FQC2	Glutathione S-transferase GST 17 (EC 2.5.1.18)	glutathione transferase activity [GO:0004364]	aromatic amino acid family metabolic process [GO:0009072]	cytoplasm [GO:0005737]
		36	663	EM_CDS:CAD31225	86.31	96.78	Q8L6H9	Glutathione s-transferase (EC 2.5.1.18) (Fragment)	glutathione transferase activity [GO:0004364];transferase activity [GO:0016740]
		175	457	EM_CDS:JAF52050	83.04	100	A0A0A9S175	Gst17
AET5Gv20153900.11	0	126	353	EM_CDS:JAD45746	81.58	85.02	A0A0A9A3S3	Uncharacterized protein
AET5Gv20153900.11	1	460	1227	EM_CDS:EMT05394	99.87	83.93	M8AVF0	Uncharacterized protein
AET5Gv20154900.3	0	2	826	EM_CDS:EMT05394	84	89.84	M8AVF0	Uncharacterized protein
AET5Gv20154300.1	0	1	479	EM_CDS:ACG33311	86.43	103.27	B6T878	Histone H2B	DNA binding [GO:0003677];protein heterodimerization activity [GO:0046982]		nucleosome [GO:0000786];nucleus [GO:0005634];chromosome [GO:0005694]
		1	480	EM_CDS:CAR80506	86.46	104.86
		1	471	EM_CDS:BAS83551	87.05	101.53	A3AGM4	Histone H2B.1	DNA binding [GO:0003677];protein heterodimerization activity [GO:0046982]		nucleosome [GO:0000786];nucleus [GO:0005634];chromosome [GO:0005694]
		1	480	EM_CDS:EMT12244	86.98	96.54	M8BZK9	Histone H2B.2	DNA binding [GO:0003677];protein heterodimerization activity [GO:0046982]		nucleosome [GO:0000786];nucleus [GO:0005634];chromosome [GO:0005694]
		1	306	EM_CDS:OEL25180	85.95	105.61	A0A1E5VJ73	Uncharacterized protein (Fragment)	DNA binding [GO:0003677];protein heterodimerization activity [GO:0046982]		nucleosome [GO:0000786];nucleus [GO:0005634];chromosome [GO:0005694]
		1	480	EM_CDS:JAT56839	81.07	87.34	A0A1D1YQF5	Histone H2B (Fragment)	DNA binding [GO:0003677];protein heterodimerization activity [GO:0046982]		nucleosome [GO:0000786];nucleus [GO:0005634];chromosome [GO:0005694]
		1	480	EM_CDS:EAY72539	87.71	103.25	A2WKP3	Histone H2B.3	DNA binding [GO:0003677];protein heterodimerization activity [GO:0046982]		nucleosome [GO:0000786];nucleus [GO:0005634];chromosome [GO:0005694]
		1	480	EM_CDS:AAB04688	86.63	103.66	P54348	Histone H2B.5 (H2B)	DNA binding [GO:0003677];protein heterodimerization activity [GO:0046982]		nucleosome [GO:0000786];nucleus [GO:0005634];chromosome [GO:0005694]
		1	480	EM_CDS:EMT20320	81.25	86.26	N1R1C8	Uncharacterized protein	DNA binding [GO:0003677];protein heterodimerization activity [GO:0046982]		nucleosome [GO:0000786];nucleus [GO:0005634];chromosome [GO:0005694]
		1	480	EM_CDS:EAZ10577	89.17	102.81	Q9LGH8	Histone H2B.8	DNA binding [GO:0003677];protein heterodimerization activity [GO:0046982]		nucleosome [GO:0000786];nucleus [GO:0005634];chromosome [GO:0005694]
		1	480	EM_CDS:EAZ10583	89.38	101.5	Q94JE1	Histone H2B.5	DNA binding [GO:0003677];protein heterodimerization activity [GO:0046982]		nucleosome [GO:0000786];nucleus [GO:0005634];chromosome [GO:0005694]
		1	480	EM_CDS:EAY72577	88.96	103.03	A2WKT1	Histone H2B.6	DNA binding [GO:0003677];protein heterodimerization activity [GO:0046982]		nucleosome [GO:0000786];nucleus [GO:0005634];chromosome [GO:0005694]
		1	480	EM_CDS:EEE64777	88.54	103.7	Q6F362	Histone H2B.9	DNA binding [GO:0003677];protein heterodimerization activity [GO:0046982]		nucleosome [GO:0000786];nucleus [GO:0005634];chromosome [GO:0005694]
		1	320	EM_CDS:AAK48891	84.06	100	Q94KK1	Histone H2B-3 (Fragment)	DNA binding [GO:0003677];protein heterodimerization activity [GO:0046982]		nucleosome [GO:0000786];nucleus [GO:0005634];chromosome [GO:0005694]
		1	480	EM_CDS:EAY72569	88.75	103.03	A2WKS3	Histone H2B.10	DNA binding [GO:0003677];protein heterodimerization activity [GO:0046982]		nucleosome [GO:0000786];nucleus [GO:0005634];chromosome [GO:0005694]
		1	480	EM_CDS:EAZ10547	87.92	103.25	Q94JJ4	Histone H2B.4	DNA binding [GO:0003677];protein heterodimerization activity [GO:0046982]		nucleosome [GO:0000786];nucleus [GO:0005634];chromosome [GO:0005694]
		1	320	EM_CDS:AAK48890	84.38	98.75	Q94KK2	Histone H2B-2 (Fragment)	DNA binding [GO:0003677];protein heterodimerization activity [GO:0046982]		nucleosome [GO:0000786];nucleus [GO:0005634];chromosome [GO:0005694]
		1	480	EM_CDS:BAS70445	88.54	103.03	Q7GBK0	Histone H2B.7	DNA binding [GO:0003677];protein heterodimerization activity [GO:0046982]		nucleosome [GO:0000786];nucleus [GO:0005634];chromosome [GO:0005694]
		27	479	EM_CDS:BAB67889	81.24	106.19	Q943L2	Histone H2B.11	DNA binding [GO:0003677];protein heterodimerization activity [GO:0046982]		nucleosome [GO:0000786];nucleus [GO:0005634];chromosome [GO:0005694]
		43	480	EM_CDS:BAA07157	88.36	103.6	Q43217	Histone H2B.3 (wcH2B-8)	DNA binding [GO:0003677];protein heterodimerization activity [GO:0046982]		nucleosome [GO:0000786];nucleus [GO:0005634];chromosome [GO:0005694]
		65	478	EM_CDS:BAA07159	85.75	100	Q43215	Histone H2B.4 (H2B153)	DNA binding [GO:0003677];protein heterodimerization activity [GO:0046982]		nucleosome [GO:0000786];nucleus [GO:0005634];chromosome [GO:0005694]
		70	480	EM_CDS:BAA07156	84.41	100.24	Q43216	Histone H2B.5 (wcH2B-6)	DNA binding [GO:0003677];protein heterodimerization activity [GO:0046982]		nucleosome [GO:0000786];nucleus [GO:0005634];chromosome [GO:0005694]
		97	473	EM_CDS:AAA98446	80.89	80.04	P54345	Histone H2B.2 (H2B-II)	DNA binding [GO:0003677];protein heterodimerization activity [GO:0046982]		nucleosome [GO:0000786];nucleus [GO:0005634];chromosome [GO:0005694]
AET5Gv20154800.1	0	1	273	EM_CDS:EXB20185	92.67	97.85	W9QVZ6	NADH-ubiquinone oxidoreductase chain 2
		1	273	EM_CDS:AFK37447	91.21	97.85	I3SB05	Uncharacterized protein			membrane [GO:0016020];integral component of membrane [GO:0016021]
AET5Gv20155000.1	0	1	837	EM_CDS:EMS50749	97.98	99.88	M7ZRM1	Uncharacterized protein		ERAD pathway [GO:0036503]	endoplasmic reticulum [GO:0005783];plasma membrane [GO:0005886];membrane [GO:0016020];integral component of membrane [GO:0016021]
		1	837	EM_CDS:CAH66780	80.07	101.79	Q01KE1	OSIGBa0113I13.6 protein		ERAD pathway [GO:0036503]	endoplasmic reticulum [GO:0005783];plasma membrane [GO:0005886];membrane [GO:0016020];integral component of membrane [GO:0016021]
AET5Gv20155100.4	0	1	1160	EM_CDS:BAF30256	84.01	101.29	Q0IM09	Sulfurtransferase	thiosulfate sulfurtransferase activity [GO:0004792];transferase activity [GO:0016740]
		100	998	EM_CDS:EEC69648	81.41	81.5	B8BMX7	Uncharacterized protein	thiosulfate sulfurtransferase activity [GO:0004792]
		104	932	EM_CDS:OEL21380	84.65	82.35	A0A1E5V892	Thiosulfate/3-mercaptopyruvate sulfurtransferase 1, mitochondrial	thiosulfate sulfurtransferase activity [GO:0004792];transferase activity [GO:0016740]
		226	1160	EM_CDS:BAT18011	89.3	99.26	A0A0P0YCJ3	Sulfurtransferase (Fragment)	thiosulfate sulfurtransferase activity [GO:0004792];transferase activity [GO:0016740]
		451	692	EM_CDS:PHT86950	82.64	85.82
		789	1001	EM_CDS:ONM18891	89.25	86.59	A0A1D6EFC1	Thiosulfate/3-mercaptopyruvate sulfurtransferase 1 mitochondrial	transferase activity [GO:0016740]
AET5Gv20155200.5	0	1	2121	EM_CDS:BAJ85196	90.89	101.22	F2CQS5	Predicted protein	protein kinase activity [GO:0004672];ATP binding [GO:0005524]	protein phosphorylation [GO:0006468]	membrane [GO:0016020];integral component of membrane [GO:0016021]
		1	2121	EM_CDS:EMT30055	99.95	100	M8BYH6	Cysteine-rich receptor-like protein kinase 25	protein kinase activity [GO:0004672];ATP binding [GO:0005524];kinase activity [GO:0016301]	protein phosphorylation [GO:0006468];phosphorylation [GO:0016310]	membrane [GO:0016020];integral component of membrane [GO:0016021]
		75	2042	EM_CDS:KQJ85891	81.93	94.74	I1IGM5	Uncharacterized protein	protein kinase activity [GO:0004672];ATP binding [GO:0005524]	protein phosphorylation [GO:0006468]	membrane [GO:0016020];integral component of membrane [GO:0016021]
		1102	1943	EM_CDS:BAT18012	81.6	99.88	A0A0P0YCX6	Os12g0608633 protein (Fragment)
AET5Gv20155400.1	0	517	1065	EM_CDS:EMS48349	92.61	99.28	M7ZJS4	Putative cyclin-dependent kinase F-2	protein kinase activity [GO:0004672];ATP binding [GO:0005524];kinase activity [GO:0016301]	protein phosphorylation [GO:0006468];phosphorylation [GO:0016310]
AET5Gv20155500.3	0	1	1506	EM_CDS:EMT07888	99.41	99.93	M8BY60	Glucan 1,3-beta-glucosidase	hydrolase activity, hydrolyzing O-glycosyl compounds [GO:0004553];hydrolase activity [GO:0016787];hydrolase activity, acting on glycosyl bonds [GO:0016798];actin filament binding [GO:0051015]	carbohydrate metabolic process [GO:0005975];actin filament organization [GO:0007015];metabolic process [GO:0008152]
		1	1421	EM_CDS:EMS48351	89.38	94.25	M7YN41	Putative glucan 1,3-beta-glucosidase A	hydrolase activity, hydrolyzing O-glycosyl compounds [GO:0004553];hydrolase activity [GO:0016787];hydrolase activity, acting on glycosyl bonds [GO:0016798];actin filament binding [GO:0051015]	carbohydrate metabolic process [GO:0005975];actin filament organization [GO:0007015];metabolic process [GO:0008152]
		1	1506	EM_CDS:BAJ90319	93.39	99.93	F2D0D7	Predicted protein	hydrolase activity, hydrolyzing O-glycosyl compounds [GO:0004553];hydrolase activity [GO:0016787];hydrolase activity, acting on glycosyl bonds [GO:0016798];actin filament binding [GO:0051015]	carbohydrate metabolic process [GO:0005975];actin filament organization [GO:0007015];metabolic process [GO:0008152]
		65	1502	EM_CDS:EMT04925	82.32	93.48	M8ATA8	Uncharacterized protein	actin filament binding [GO:0051015]	actin filament organization [GO:0007015]
		479	1506	EM_CDS:BAK07818	92.51	89.47	F2EKE6	Predicted protein (Fragment)	hydrolase activity, hydrolyzing O-glycosyl compounds [GO:0004553];hydrolase activity [GO:0016787];hydrolase activity, acting on glycosyl bonds [GO:0016798];actin filament binding [GO:0051015]	carbohydrate metabolic process [GO:0005975];actin filament organization [GO:0007015];metabolic process [GO:0008152]
		1377	1505	EM_CDS:BAS92989	87.6	95.56	A0A0P0WJU5	Os05g0244500 protein (Fragment)	actin filament binding [GO:0051015]	actin filament organization [GO:0007015]
AET5Gv20155700.4	0	1	1515	EM_CDS:EMS48350	86.17	100.53	M7Z7I2	Putative glucan 1,3-beta-glucosidase A	hydrolase activity, hydrolyzing O-glycosyl compounds [GO:0004553];hydrolase activity [GO:0016787];hydrolase activity, acting on glycosyl bonds [GO:0016798];actin filament binding [GO:0051015]	carbohydrate metabolic process [GO:0005975];actin filament organization [GO:0007015];metabolic process [GO:0008152]
		1	1515	EM_CDS:EMT07888	87.34	100.4	M8BY60	Glucan 1,3-beta-glucosidase	hydrolase activity, hydrolyzing O-glycosyl compounds [GO:0004553];hydrolase activity [GO:0016787];hydrolase activity, acting on glycosyl bonds [GO:0016798];actin filament binding [GO:0051015]	carbohydrate metabolic process [GO:0005975];actin filament organization [GO:0007015];metabolic process [GO:0008152]
		1	1515	EM_CDS:BAJ88558	86.72	100.4	F2D0D7	Predicted protein	hydrolase activity, hydrolyzing O-glycosyl compounds [GO:0004553];hydrolase activity [GO:0016787];hydrolase activity, acting on glycosyl bonds [GO:0016798];actin filament binding [GO:0051015]	carbohydrate metabolic process [GO:0005975];actin filament organization [GO:0007015];metabolic process [GO:0008152]
		76	1514	EM_CDS:KQK06950	80.33	93.15	I1HKR7	Uncharacterized protein	actin filament binding [GO:0051015]; hydrolase activity, hydrolyzing O-glycosyl compounds [GO:0004553]; protein binding, bridging [GO:0030674]	actin filament bundle assembly [GO:0051017]; carbohydrate metabolic process [GO:0005975]; cell migration [GO:0016477]; establishment or maintenance of cell polarity [GO:0007163]	cytoplasm [GO:0005737]; filamentous actin [GO:0031941]
		488	1515	EM_CDS:BAK07818	87.16	89.47	F2EKE6	Predicted protein (Fragment)	hydrolase activity, hydrolyzing O-glycosyl compounds [GO:0004553];hydrolase activity [GO:0016787];hydrolase activity, acting on glycosyl bonds [GO:0016798];actin filament binding [GO:0051015]	carbohydrate metabolic process [GO:0005975];actin filament organization [GO:0007015];metabolic process [GO:0008152]
		1386	1514	EM_CDS:BAS92989	87.6	95.56	A0A0P0WJU5	Os05g0244500 protein (Fragment)	actin filament binding [GO:0051015]	actin filament organization [GO:0007015]
AET5Gv20157500.6	0	1	618	EM_CDS:EMT02021	100	100	N1QU54	Uncharacterized protein
		1	618	EM_CDS:ONM39953	82.69	87.62
		1	618	EM_CDS:OEL16558	84.63	96.71	A0A1E5UUS0	CBS domain-containing protein CBSX3, mitochondrial
